# Supplementary material for: Ischemic cardiac stromal fibroblast-derived protein mediators in the infarcted myocardium and transcriptomic profiling at single cell resolution
Source: Funct Integr Genomics. 2024 Sep 20;24(5):168. doi: 10.1007/s10142-024-01457-1 (PMC11415418; doi:10.1007/s10142-024-01457-1)
Supplement: Supplementary file 5 — Supplementary file2 (XLSX 2280 kb) [file 10142_2024_1457_MOESM5_ESM.xlsx]

## Sheet: Co1 1 raw data
FeatureID	Genes	Cluster 1 Log2 Fold Change	Cluster 1 P-Value	Cluster 2 Log2 Fold Change	Cluster 2 P-Value	Cluster 3 Log2 Fold Change	Cluster 3 P-Value
ENSSSCG00000004588	CCNB2	-6.36751	5.3104e-18	-5.34136	1.98414e-06	8.25732	4.84157e-32
ENSSSCG00000004216	ECHDC1	-6.23861	9.90632e-19	-5.2136	1.14584e-06	8.12842	6.64894e-34
ENSSSCG00000002849	SHCBP1	-5.56323	3.15469e-19	-4.54618	1.22714e-06	7.12031	2.73283e-34
ENSSSCG00000029326	CCNB1	-6.07608	6.54786e-32	-3.89713	1.2698e-08	6.93539	3.86631e-49
ENSSSCG00000000683	CDCA3	-4.88946	8.14358e-18	-4.70664	4.34591e-07	6.57678	5.82449e-33
ENSSSCG00000009671	PBK	-5.33508	2.81702e-25	-3.4537	9.58832e-07	6.33597	1.61407e-40
ENSSSCG00000017473	TOP2A	-5.07003	5.4248e-26	-3.89454	2.13769e-08	6.3239	5.66491e-43
ENSSSCG00000011207	SGO1	-4.78782	1.22027e-16	-4.01331	8.03102e-06	6.29385	3.58149e-30
ENSSSCG00000010190	ENSSSCG00000010190	-4.98711	5.98479e-12	-3.98043	0.000823692	6.28999	1.26944e-19
ENSSSCG00000004554	PCLAF	-5.11848	3.77957e-33	-3.73298	4.30462e-10	6.28226	2.33517e-53
ENSSSCG00000007423	UBE2C	-5.20075	8.6558e-30	-3.54932	3.57567e-08	6.24738	2.21712e-46
ENSSSCG00000017022	HMMR	-5.64689	9.62254e-28	-2.9058	1.50293e-05	6.15249	2.58156e-40
ENSSSCG00000039216	CENPN	-5.04404	3.02079e-20	-3.20595	2.80498e-05	6.07945	2.92656e-33
ENSSSCG00000015581	CENPF	-5.85676	8.5479e-29	-2.69606	0.00011773	6.05938	1.64685e-37
ENSSSCG00000005056	DLGAP5	-5.06789	2.81702e-25	-2.78425	3.08878e-05	5.80574	1.65084e-37
ENSSSCG00000028924	AURKB	-3.79482	2.09237e-11	-4.45872	9.32557e-06	5.55688	2.96245e-23
ENSSSCG00000039573	SLPI	-3.61262	0.592229	-4.88498	1	5.41515	0.0960255
ENSSSCG00000026748	PLK1	-3.74507	6.7441e-14	-3.11693	5.818e-05	5.14777	9.8435e-26
ENSSSCG00000024145	PRR11	-3.89924	8.90072e-15	-2.7255	0.000246343	5.13419	2.44408e-26
ENSSSCG00000010471	KIF11	-3.59307	3.09676e-13	-3.17492	4.64231e-05	5.05284	3.0403e-25
ENSSSCG00000010896	ASPM	-4.40403	2.23458e-13	-1.95795	0.0208742	5.03605	8.60558e-20
ENSSSCG00000040486	BIRC5	-5.10694	1.40009e-25	-1.60255	0.0109048	5.03356	1.62606e-31
ENSSSCG00000003949	CDC20	-4.82706	1.67955e-18	-1.54618	0.0332254	4.91945	8.46602e-24
ENSSSCG00000031741	ENSSSCG00000031741	-3.56489	8.97567e-15	-2.61003	0.000159399	4.82553	1.88376e-26
ENSSSCG00000004969	KIF23	-3.46134	2.96143e-17	-2.73738	8.11799e-06	4.77545	1.62606e-31
ENSSSCG00000009448	DIAPH3	-4.04968	1.29438e-20	-1.86141	0.00249409	4.75469	3.24956e-30
ENSSSCG00000025965	SPDL1	-3.32854	8.23128e-10	-2.68478	0.00156572	4.70888	1.27509e-18
ENSSSCG00000032795	IL1RL1	-3.74203	8.60684e-13	-2.05565	0.0087288	4.69571	2.82014e-20
ENSSSCG00000023296	CENPE	-4.13186	2.75683e-18	-1.66035	0.0118455	4.68861	6.12104e-26
ENSSSCG00000037307	PRC1	-3.16617	3.87646e-12	-2.57973	0.000243551	4.52831	1.56525e-23
ENSSSCG00000017032	ENSSSCG00000017032	-3.83922	2.75678e-24	-1.50481	0.00553764	4.42006	8.53913e-33
ENSSSCG00000026257	STMN1	-2.83012	5.88744e-10	-2.88018	9.55862e-05	4.35274	1.13261e-21
ENSSSCG00000006160	STMN2	-5.65903	7.0512e-14	-0.600072	0.688556	4.32885	1.92436e-11
ENSSSCG00000007493	ENSSSCG00000007493	-3.11185	3.44928e-12	-2.00304	0.00282973	4.25606	1.05456e-21
ENSSSCG00000007366	MYBL2	-3.03428	4.36782e-14	-1.92318	0.00123564	4.15607	5.12787e-25
ENSSSCG00000016092	SGO2	-2.62	9.63604e-10	-2.84477	2.62855e-05	4.14475	1.10484e-21
ENSSSCG00000017904	ENO3	-2.92446	1.031e-12	-2.06444	0.000912475	4.12186	5.10347e-23
ENSSSCG00000007235	TPX2	-2.55322	2.75345e-11	-3.03659	3.75959e-07	4.11654	8.58897e-26
ENSSSCG00000010457	KIF20B	-3.33284	9.66473e-15	-1.38806	0.0288525	4.08579	4.84754e-22
ENSSSCG00000008747	NCAPG	-2.87565	3.45344e-11	-1.84015	0.00480821	4.01659	2.45029e-20
ENSSSCG00000004518	SKA1	-3.5846	5.74566e-12	-0.946382	0.246423	3.97192	2.03118e-15
ENSSSCG00000006333	NUF2	-2.64914	3.91067e-12	-1.84184	0.00140856	3.83494	6.56906e-23
ENSSSCG00000035544	ENSSSCG00000035544	-2.9524	5.74233e-16	-1.35066	0.013882	3.80928	2.03868e-24
ENSSSCG00000038929	CEMIP	-2.19313	3.69545e-07	-2.51761	0.000190155	3.68357	7.64472e-17
ENSSSCG00000021161	CKS2	-2.33305	3.87522e-13	-1.89378	5.818e-05	3.58951	1.48927e-26
ENSSSCG00000016658	ANLN	-2.46814	1.14941e-13	-1.48683	0.00266445	3.53168	2.03868e-24
ENSSSCG00000037120	TK1	-2.06312	5.02149e-07	-2.32052	0.000294759	3.52862	3.17547e-17
ENSSSCG00000000217	RACGAP1	-1.97248	1.33703e-07	-2.56601	9.73815e-06	3.50017	7.6197e-20
ENSSSCG00000029005	KPNA2	-2.14207	4.20012e-11	-1.92626	5.1495e-05	3.44436	4.61256e-24
ENSSSCG00000029509	KIF22	-2.40908	4.43975e-09	-1.31217	0.035169	3.43505	1.09016e-16
ENSSSCG00000006474	NES	-3.44118	6.36937e-16	-0.161516	0.956714	3.31185	9.73607e-16
ENSSSCG00000005047	CDKN3	-2.3123	1.16245e-12	-1.06025	0.0317855	3.20862	5.4498e-21
ENSSSCG00000009704	HMGB2	-2.44388	2.00012e-14	-0.68467	0.194756	3.0842	9.36836e-20
ENSSSCG00000004806	ENSSSCG00000004806	-1.81361	1.75234e-05	-1.58583	0.0125354	3.0701	1.42295e-12
ENSSSCG00000028492	C4orf46	-2.01937	7.92818e-07	-1.17753	0.0594706	3.06503	4.13116e-13
ENSSSCG00000016600	TMEM229A	-2.17287	4.10214e-09	-0.840426	0.149072	2.99428	9.10782e-15
ENSSSCG00000006051	CTHRC1	-2.8167	8.10449e-18	-0.170147	0.896717	2.97521	4.80228e-18
ENSSSCG00000010923	UBE2T	-2.01021	6.15448e-10	-0.986861	0.0471777	2.9395	1.21211e-17
ENSSSCG00000009093	BBS7	-1.95859	4.08862e-09	-1.03679	0.0403609	2.92526	8.17433e-17
ENSSSCG00000005983	ATAD2	-1.81184	1.2245e-06	-1.26017	0.026111	2.92039	6.46683e-14
ENSSSCG00000010461	ANKRD1	-2.17401	1.12269e-12	-0.603646	0.220257	2.83745	1.9127e-17
ENSSSCG00000009178	H2AFZ	-1.65022	5.85519e-09	-1.34743	0.000771969	2.7992	5.27396e-20
ENSSSCG00000032996	SLC7A5	-1.83274	1.03928e-06	-0.976565	0.0919424	2.79915	1.30581e-12
ENSSSCG00000032094	DKK2	-2.92946	1.15807e-15	0.196455	0.756203	2.75298	1.23425e-12
ENSSSCG00000004139	ADGRG6	-2.13735	3.63093e-12	-0.37914	0.525632	2.672	1.03237e-15
ENSSSCG00000005287	PSAT1	-2.21692	1.30827e-13	-0.255135	0.73118	2.64192	1.36144e-15
ENSSSCG00000008729	LYAR	-1.89448	1.20456e-07	-0.602169	0.319684	2.63934	3.77672e-12
ENSSSCG00000031117	ENSSSCG00000031117	-1.99191	1.68464e-09	-0.473072	0.426531	2.63181	7.83064e-14
ENSSSCG00000035908	ENSSSCG00000035908	-1.64176	3.4613e-07	-0.862893	0.0798212	2.5706	8.47726e-14
ENSSSCG00000003789	CTH	-1.84379	2.44078e-08	-0.568015	0.318098	2.56816	7.14524e-13
ENSSSCG00000015462	TPK1	-2.04558	2.59613e-10	-0.313768	0.650703	2.56484	1.83026e-13
ENSSSCG00000043318	ENSSSCG00000043318	-3.6825	3.9878e-16	0.875184	0.0981835	2.4884	1.16562e-07
ENSSSCG00000007541	PDGFA	-1.86671	5.52038e-09	-0.389918	0.527145	2.47513	1.17928e-12
ENSSSCG00000011731	SMC4	-1.27366	3.27925e-05	-1.15545	0.00909157	2.38053	5.55839e-13
ENSSSCG00000015785	CENPU	-1.00462	0.00726043	-1.67465	0.00181529	2.35191	1.22621e-09
ENSSSCG00000033444	SPC24	-1.34472	1.56872e-05	-0.922117	0.0470447	2.33058	6.06963e-12
ENSSSCG00000006153	FABP5	-1.50974	1.8999e-05	-0.615863	0.299955	2.31984	1.33167e-09
ENSSSCG00000015340	ASNS	-1.52132	1.92875e-07	-0.531917	0.281121	2.26587	2.46894e-12
ENSSSCG00000035746	ECT2	-0.989166	0.00337789	-1.49147	0.00187684	2.25863	2.37411e-10
ENSSSCG00000020785	DES	-1.27096	0.00014517	-0.888056	0.066385	2.23986	1.5645e-09
ENSSSCG00000037016	ID1	-1.19897	0.000123786	-0.995926	0.0293157	2.231	5.23789e-11
ENSSSCG00000034522	TRIP13	-0.974843	0.0100985	-1.42728	0.00872456	2.229	2.6708e-08
ENSSSCG00000007043	GPCPD1	-1.41244	4.71818e-05	-0.536719	0.372844	2.18491	9.18014e-09
ENSSSCG00000009531	TEX30	-1.41942	9.03663e-06	-0.498245	0.361829	2.16348	7.84011e-10
ENSSSCG00000034217	SKA2	-1.98576	2.85392e-12	0.208024	0.669156	2.12177	4.82286e-11
ENSSSCG00000004822	ALDH1A3	-1.40449	1.65431e-05	-0.402366	0.507189	2.08338	1.04176e-08
ENSSSCG00000014800	RNF121	-2.47618	7.52065e-11	0.698523	0.157815	2.05997	1.4331e-06
ENSSSCG00000009349	RFC3	-1.22228	0.000417871	-0.601674	0.281024	2.05254	6.17534e-08
ENSSSCG00000032141	DUT	-1.52155	2.44078e-08	-0.190998	0.808943	2.03578	9.47858e-11
ENSSSCG00000036256	MAD2L1	-0.984587	0.00237872	-0.996151	0.0333312	2.03186	8.51475e-09
ENSSSCG00000003722	CDH2	-1.71731	6.8128e-10	0.0482435	0.969899	2.02842	1.82115e-10
ENSSSCG00000003583	RPA2	-0.67182	0.0538214	-1.70479	0.000310723	2.02268	2.32124e-08
ENSSSCG00000013659	DNMT1	-1.12287	0.00032772	-0.666609	0.17071	1.98389	8.65861e-09
ENSSSCG00000007278	AHCY	-0.621837	0.0936964	-1.6882	0.000703028	1.97192	1.58419e-07
ENSSSCG00000007052	FERMT1	-3.5057	1.81855e-23	1.33847	0.000586702	1.95862	5.72535e-07
ENSSSCG00000021588	DAPK2	-1.20814	0.000312312	-0.476204	0.420344	1.95157	1.83698e-07
ENSSSCG00000014329	CDC25C	-2.69075	7.11868e-13	0.960908	0.0336579	1.94297	4.68663e-06
ENSSSCG00000038487	TMPO	-0.85125	0.0183623	-1.05482	0.038793	1.93574	5.8138e-07
ENSSSCG00000008484	SRSF7	-1.23762	1.56872e-05	-0.415578	0.420702	1.92955	2.55054e-09
ENSSSCG00000033337	ARHGDIB	-0.825612	0.0196315	-1.09521	0.0288127	1.92517	4.69503e-07
ENSSSCG00000014910	ENSSSCG00000014910	-2.00303	1.67384e-09	0.495959	0.2879	1.90153	6.31518e-07
ENSSSCG00000033684	CD79A	-1.82409	7.22218e-11	0.318209	0.455315	1.89809	5.40446e-09
ENSSSCG00000010568	NPM3	-0.555356	0.0900786	-1.6379	0.000107097	1.8744	2.87138e-08
ENSSSCG00000000635	MAGOHB	-1.34958	1.18003e-06	-0.173593	0.832888	1.86718	4.04619e-09
ENSSSCG00000028210	NT5C	-0.70686	0.0540184	-1.20969	0.0180197	1.86243	2.10381e-06
ENSSSCG00000024385	RNASEH2B	-1.5699	1.09801e-06	0.12257	0.857076	1.85192	5.55892e-07
ENSSSCG00000032180	MCM7	-0.450448	0.296617	-1.78579	0.000871613	1.82918	1.03919e-05
ENSSSCG00000025783	ENTPD3	-1.36573	5.83623e-06	-0.0846093	1	1.82102	1.35141e-07
ENSSSCG00000001095	GMNN	-0.83249	0.0111265	-0.883214	0.0588488	1.81936	4.32408e-07
ENSSSCG00000005403	SMC2	-0.850937	0.00301289	-0.846255	0.038593	1.80869	1.32499e-08
ENSSSCG00000008289	MTHFD2	-0.719534	0.0189374	-1.07525	0.0106334	1.79901	6.24919e-08
ENSSSCG00000039568	SNAI2	-1.16792	0.000257395	-0.301616	0.652458	1.7895	9.51349e-07
ENSSSCG00000036114	RPL22L1	-4.07203	6.34078e-46	1.69695	2.75505e-08	1.77646	1.62075e-07
ENSSSCG00000021591	ENSSSCG00000021591	-1.48175	1.28478e-08	0.107865	0.862118	1.76728	1.26018e-08
ENSSSCG00000031659	SEPHS1	-0.342564	0.414137	-1.84437	0.0001544	1.73393	6.88632e-06
ENSSSCG00000038308	RANBP1	-0.99325	0.000295865	-0.481893	0.281446	1.73002	4.80304e-08
ENSSSCG00000023880	RRP8	-1.63696	2.55936e-07	0.345363	0.485474	1.72182	3.89892e-06
ENSSSCG00000004531	C18orf54	-1.05205	0.000831195	-0.362747	0.524725	1.71866	1.75929e-06
ENSSSCG00000007748	PSPH	-1.46435	1.28633e-07	0.155777	0.752671	1.71459	1.49981e-07
ENSSSCG00000039707	RTKN2	-1.73621	1.82499e-06	0.465732	0.371164	1.70564	8.74069e-05
ENSSSCG00000027872	MYBL1	-2.5923	2.15151e-17	1.1335	0.00173277	1.69154	3.91217e-06
ENSSSCG00000012174	APOO	-1.15691	0.000527964	-0.139257	0.925339	1.66751	1.46823e-05
ENSSSCG00000013658	S1PR2	-1.00145	0.00359352	-0.334981	0.632012	1.65224	3.40722e-05
ENSSSCG00000036592	ENSSSCG00000036592	-1.23693	3.65484e-06	-0.0054752	1	1.6245	4.28887e-07
ENSSSCG00000031730	ENSSSCG00000031730	-0.926368	0.00128964	-0.403935	0.420201	1.61096	1.08604e-06
ENSSSCG00000006296	ATP1B1	-0.536276	0.0813518	-1.07589	0.00679836	1.60108	1.08705e-06
ENSSSCG00000003708	ANKRD29	-0.714895	0.0337622	-0.70551	0.151837	1.59577	2.11127e-05
ENSSSCG00000016983	STC2	-1.35843	5.07581e-05	0.228307	0.695348	1.5628	9.52266e-05
ENSSSCG00000000895	SNRPF	-1.27757	2.62108e-06	0.120994	0.813116	1.56158	1.50666e-06
ENSSSCG00000025588	FJX1	-1.13959	0.00113496	-0.0133054	1	1.54892	0.000189468
ENSSSCG00000017213	JPT1	-1.00341	0.000183979	-0.214081	0.732937	1.54799	1.24209e-06
ENSSSCG00000013448	MKNK2	-0.993375	0.00286914	-0.207995	0.811585	1.54483	7.46785e-05
ENSSSCG00000014098	WDR41	-1.09639	0.000962126	-0.0493927	1	1.53229	9.74579e-05
ENSSSCG00000030642	PCNA	-0.466058	0.157516	-1.0772	0.0100958	1.52847	1.17362e-05
ENSSSCG00000006087	CPQ	-1.35854	1.26718e-05	0.268265	0.597657	1.52556	4.64283e-05
ENSSSCG00000000576	ENSSSCG00000000576	-1.15652	1.16008e-05	0.0196419	1	1.52044	2.06923e-06
ENSSSCG00000002144	CCNB1IP1	-1.57904	3.41547e-08	0.498896	0.198952	1.51805	1.33674e-05
ENSSSCG00000020725	ERBB3	-1.96896	1.05335e-14	0.843227	0.00951356	1.51801	2.58029e-06
ENSSSCG00000035209	ENSSSCG00000035209	-0.591008	0.061697	-0.794766	0.0693134	1.50846	1.58527e-05
ENSSSCG00000012494	TIMM8A	-0.325456	0.397555	-1.31352	0.00332477	1.50287	5.18809e-05
ENSSSCG00000015769	SPCS3	-1.17161	1.13581e-05	0.0637151	0.926856	1.50024	2.76904e-06
ENSSSCG00000004999	MIS18BP1	-0.479107	0.207103	-0.926156	0.0591708	1.47401	0.000229715
ENSSSCG00000027689	SRM	-0.736329	0.0246955	-0.476864	0.36997	1.46757	0.000100838
ENSSSCG00000000288	HNRNPA1	-1.24152	2.30104e-06	0.18514	0.695398	1.46528	6.48128e-06
ENSSSCG00000023423	UBALD2	-1.31759	1.09886e-05	0.283486	0.533973	1.46124	6.52115e-05
ENSSSCG00000007795	DCTPP1	-0.578671	0.118219	-0.722736	0.163784	1.45971	0.000336296
ENSSSCG00000021966	TOPBP1	-0.245602	0.542545	-1.40809	0.00123564	1.45486	7.46785e-05
ENSSSCG00000020870	ENSSSCG00000020870	-0.254985	0.521245	-1.37597	0.00157923	1.44807	8.89251e-05
ENSSSCG00000029456	SLC7A1	-0.858023	0.00633422	-0.255408	0.710616	1.43654	0.000106251
ENSSSCG00000005273	OSTF1	-1.44109	2.09093e-08	0.440462	0.229427	1.43114	1.03919e-05
ENSSSCG00000010608	SFR1	-1.10482	0.000886232	0.109567	0.889476	1.40732	0.000462174
ENSSSCG00000003111	SAE1	-0.440151	0.195245	-0.89229	0.0398594	1.40247	9.22984e-05
ENSSSCG00000028019	LRRC59	-0.260535	0.469448	-1.27208	0.00142851	1.4007	4.93494e-05
ENSSSCG00000001057	MCUR1	-0.335678	0.409823	-1.08061	0.0245808	1.40038	0.00057596
ENSSSCG00000012823	DKC1	-0.575144	0.063637	-0.648412	0.141512	1.39711	6.2982e-05
ENSSSCG00000030510	FBL	-0.945522	0.000900154	-0.0948578	0.989911	1.39572	4.59814e-05
ENSSSCG00000023873	AZIN1	-0.734833	0.0194173	-0.379728	0.485474	1.39066	0.000154356
ENSSSCG00000029573	NASP	-0.656469	0.0408253	-0.502477	0.316897	1.39001	0.00016877
ENSSSCG00000036883	FABP3	-3.71026	1.67628e-20	1.95212	3.80261e-06	1.38335	0.00655794
ENSSSCG00000011604	CHCHD4	-0.622672	0.0453558	-0.54469	0.246284	1.38333	9.68966e-05
ENSSSCG00000025981	SLC38A5	-0.733944	0.0153704	-0.372987	0.485474	1.38158	0.000101514
ENSSSCG00000012050	RCAN1	-0.728811	0.0197513	-0.372848	0.492925	1.37409	0.000183071
ENSSSCG00000038521	CHAC1	-0.72596	0.0376241	-0.366429	0.564322	1.37136	0.000810775
ENSSSCG00000025281	ARL6IP1	-0.471289	0.131018	-0.786619	0.057611	1.36602	7.23834e-05
ENSSSCG00000001000	ECI2	-0.602223	0.0684534	-0.545226	0.275383	1.36372	0.000269135
ENSSSCG00000041972	MED21	-1.33871	1.97801e-05	0.421776	0.35161	1.36208	0.000502562
ENSSSCG00000010261	PPA1	-1.05415	0.000119514	0.0866729	0.881996	1.35633	5.17214e-05
ENSSSCG00000002516	WARS1	-0.560186	0.0607809	-0.60823	0.155725	1.3502	7.03229e-05
ENSSSCG00000012623	SLC25A5	-0.454164	0.127115	-0.791723	0.0399495	1.34764	4.78783e-05
ENSSSCG00000022788	PPA2	-0.794301	0.0147751	-0.228711	0.778465	1.34544	0.00050425
ENSSSCG00000009746	ENSSSCG00000009746	-0.484885	0.0886195	-0.733111	0.0453435	1.34355	2.85484e-05
ENSSSCG00000001564	SRSF3	-0.552718	0.0595097	-0.604735	0.146439	1.33665	8.06786e-05
ENSSSCG00000035863	PLIN2	-0.652877	0.0329139	-0.427973	0.395891	1.33089	0.00018398
ENSSSCG00000010176	C1orf131	-1.34958	1.34726e-05	0.465619	0.276171	1.32762	0.000621851
ENSSSCG00000036643	RBSN	-0.684227	0.02049	-0.366429	0.476291	1.31829	0.000137791
ENSSSCG00000032176	SMURF2	-0.632071	0.033543	-0.427089	0.376304	1.30527	0.000166662
ENSSSCG00000003701	SNRPD1	-0.540879	0.0605891	-0.57485	0.161338	1.30292	6.75229e-05
ENSSSCG00000038006	SLC25A33	-0.365897	0.315569	-0.860815	0.0550348	1.3025	0.000641087
ENSSSCG00000005173	HAUS6	-0.601635	0.0699432	-0.446507	0.39746	1.29289	0.000767603
ENSSSCG00000028949	NUP35	-0.596677	0.0879673	-0.448375	0.420853	1.29263	0.00125087
ENSSSCG00000040073	MZT1	-0.372046	0.286289	-0.838421	0.0508954	1.29213	0.000384061
ENSSSCG00000034896	HPRT1	-0.908456	0.00133795	-0.0182564	1	1.29009	0.00018398
ENSSSCG00000002385	TGFB3	-0.54661	0.114439	-0.531966	0.312973	1.28431	0.00125066
ENSSSCG00000005212	PLGRKT	-0.52912	0.079299	-0.557602	0.199655	1.28045	0.00018559
ENSSSCG00000011601	LSM3	-1.22727	9.75022e-06	0.373415	0.342283	1.27876	0.000247766
ENSSSCG00000033733	ENSSSCG00000033733	-0.564747	0.0426368	-0.491951	0.214781	1.26968	0.000103635
ENSSSCG00000009019	RPS3A	-1.4276	1.48234e-08	0.587462	0.0799484	1.26891	0.000111482
ENSSSCG00000035768	ENSSSCG00000035768	-1.30717	2.59452e-07	0.465826	0.186332	1.26621	0.000112344
ENSSSCG00000038307	POLE4	-0.783953	0.00373052	-0.162523	0.83097	1.26572	0.000142088
ENSSSCG00000008137	ENSSSCG00000008137	-0.417533	0.17341	-0.725503	0.0665001	1.26375	0.000141235
ENSSSCG00000038348	NME1	-0.618209	0.0285392	-0.396171	0.388903	1.26164	0.000123615
ENSSSCG00000010158	TOMM20	-0.673806	0.0168313	-0.308538	0.541578	1.2585	0.000149946
ENSSSCG00000032111	RPL7	-1.33849	1.25051e-07	0.51226	0.137112	1.25244	0.000138979
ENSSSCG00000000261	ENSSSCG00000000261	-0.541535	0.114925	-0.47612	0.377428	1.24299	0.00182948
ENSSSCG00000015380	CDCA7L	-0.805979	0.0142917	-0.0827486	1	1.24098	0.00196267
ENSSSCG00000009327	ENSSSCG00000009327	-0.972564	0.000176398	0.117085	0.83097	1.23432	0.0001624
ENSSSCG00000016432	PRKAG2	-0.787507	0.0090785	-0.106789	0.967063	1.23084	0.000875904
ENSSSCG00000006538	FLAD1	-0.56753	0.0490878	-0.422995	0.356035	1.22424	0.000282844
ENSSSCG00000017671	RNFT1	-0.699233	0.013497	-0.217416	0.732429	1.21597	0.000365467
ENSSSCG00000000800	PUS7L	-0.903133	0.00455799	0.0778829	0.949913	1.20862	0.00214936
ENSSSCG00000004570	TPM1	-1.66459	3.01397e-11	0.872762	0.00551329	1.20397	0.000339745
ENSSSCG00000006146	LRRCC1	-1.08524	0.000384367	0.302711	0.507584	1.20204	0.00195218
ENSSSCG00000024780	ZFAND1	-0.411532	0.2399	-0.624909	0.183049	1.19933	0.00172653
ENSSSCG00000037066	GADD45A	-0.792296	0.00511957	-0.0713614	1	1.19855	0.000554178
ENSSSCG00000009405	SUCLA2	-0.218189	0.55273	-0.972462	0.0137659	1.18843	0.000701751
ENSSSCG00000006790	WDR77	-0.206415	0.607442	-0.977854	0.0288281	1.18749	0.00238252
ENSSSCG00000029662	RASSF4	-1.81381	2.44078e-08	1.04039	0.00746244	1.17885	0.00642702
ENSSSCG00000000194	ENSSSCG00000000194	-0.39953	0.296617	-0.611668	0.228903	1.17781	0.00465982
ENSSSCG00000027147	CENPH	-0.4318	0.210339	-0.563053	0.239428	1.1775	0.00215277
ENSSSCG00000038842	PCDH9	-1.31343	4.63862e-05	0.575231	0.179768	1.17716	0.005269
ENSSSCG00000017626	SRSF1	-0.714733	0.0188839	-0.138316	0.905261	1.17194	0.00153609
ENSSSCG00000000665	RIMKLB	-0.977307	0.00203423	0.211288	0.687973	1.16821	0.00376347
ENSSSCG00000009820	GPN3	-0.510377	0.139671	-0.421775	0.446222	1.16771	0.00319562
ENSSSCG00000016275	NCL	-0.851806	0.00251534	0.0401202	0.978652	1.16762	0.000883612
ENSSSCG00000035161	TMEM237	-0.73559	0.0192482	-0.0970423	0.984185	1.16601	0.002616
ENSSSCG00000012560	PRPS1	-0.0995675	0.816991	-1.16236	0.00226241	1.15927	0.00082776
ENSSSCG00000038359	ENSSSCG00000038359	-0.777925	0.00321852	-0.0424435	1	1.15404	0.000542606
ENSSSCG00000026064	ENSSSCG00000026064	-0.763421	0.0049586	-0.0602483	1	1.15401	0.000778845
ENSSSCG00000001701	HSP90AB1	-0.944772	0.000276008	0.173183	0.707815	1.14927	0.00059915
ENSSSCG00000037209	TLNRD1	-0.655747	0.0330654	-0.192071	0.808943	1.14864	0.00200097
ENSSSCG00000010247	DDX21	-0.677823	0.0173046	-0.166612	0.832246	1.14742	0.000971048
ENSSSCG00000015973	ATP5MC3	-0.612951	0.0250869	-0.260743	0.591217	1.14624	0.000641087
ENSSSCG00000021443	SGK1	0.0955158	0.989166	-1.55825	0.0435131	1.13957	0.0949056
ENSSSCG00000022112	DOCK9	-0.217033	0.59773	-0.878093	0.045438	1.13708	0.00334173
ENSSSCG00000016090	SPATS2L	-0.631966	0.0226088	-0.218688	0.713701	1.13504	0.000931328
ENSSSCG00000007244	POFUT1	-0.297832	0.441224	-0.721751	0.117774	1.13397	0.00384693
ENSSSCG00000034147	DTYMK	-0.405219	0.251218	-0.540511	0.275383	1.13086	0.0038673
ENSSSCG00000016738	ENSSSCG00000016738	-0.538777	0.0536883	-0.349182	0.425326	1.12998	0.000826873
ENSSSCG00000001041	PAK1IP1	-0.689358	0.0191711	-0.125894	0.921711	1.12935	0.00174841
ENSSSCG00000028092	ENSSSCG00000028092	-0.643745	0.0226931	-0.181864	0.807701	1.11832	0.00109526
ENSSSCG00000007609	ENSSSCG00000007609	-0.493873	0.087973	-0.397545	0.377975	1.11573	0.000911143
ENSSSCG00000034314	LSM4	-0.38364	0.223025	-0.553044	0.199433	1.10535	0.00179019
ENSSSCG00000037381	GET1	-0.837456	0.002844	0.0942002	0.870153	1.10502	0.00184252
ENSSSCG00000003820	USP1	-0.291005	0.38127	-0.708301	0.0791943	1.10464	0.00159403
ENSSSCG00000015045	NCAM1	-0.203028	0.59773	-0.860262	0.0387356	1.10356	0.00298153
ENSSSCG00000022521	DPY19L3	-0.777993	0.0113971	0.027812	1	1.10281	0.00446734
ENSSSCG00000016077	HSPD1	-0.672848	0.0138191	-0.123696	0.88054	1.10149	0.00136329
ENSSSCG00000036868	CTNNBIP1	-0.707274	0.0197223	-0.0655148	1	1.10073	0.00361481
ENSSSCG00000014791	RRM1	-0.132055	0.772788	-0.975508	0.0274727	1.09951	0.00557766
ENSSSCG00000014075	NSA2	-1.14829	1.94341e-05	0.461986	0.198183	1.09807	0.00174786
ENSSSCG00000000612	ATF7IP	-0.391387	0.234462	-0.525715	0.247711	1.09775	0.00288799
ENSSSCG00000016998	NPM1	-0.542519	0.0515483	-0.303799	0.4985	1.09673	0.00125837
ENSSSCG00000004392	AMD1	-0.260621	0.466617	-0.745067	0.0731662	1.09572	0.0026105
ENSSSCG00000006481	GPATCH4	-0.420293	0.212398	-0.474776	0.334985	1.09477	0.00441432
ENSSSCG00000013776	DDX39A	-0.281412	0.463289	-0.69203	0.131831	1.08943	0.00603018
ENSSSCG00000013249	CKAP5	-0.1134	0.809946	-0.99414	0.0193019	1.08565	0.00466195
ENSSSCG00000014141	RFESD	-1.47373	2.30119e-06	0.803796	0.0425241	1.08448	0.00994357
ENSSSCG00000011426	POC1A	0.16377	0.744305	-1.59538	0.000482366	1.08085	0.00983106
ENSSSCG00000037637	GGH	-1.43129	1.94219e-07	0.773326	0.0235339	1.07781	0.00333269
ENSSSCG00000009216	SPP1	-0.518203	0.196963	-0.293293	0.711381	1.07484	0.0244144
ENSSSCG00000013315	EIF3M	-0.902816	0.000596354	0.200569	0.656921	1.07405	0.00185713
ENSSSCG00000026446	ENSSSCG00000026446	-0.252803	0.51784	-0.716961	0.11237	1.07295	0.00618358
ENSSSCG00000006079	RIDA	-0.97303	0.000252489	0.288502	0.457789	1.07054	0.00176078
ENSSSCG00000009096	EXOSC9	-0.544447	0.0908952	-0.250912	0.700703	1.06687	0.00587612
ENSSSCG00000005478	ENSSSCG00000005478	-0.0952447	0.859331	-0.991751	0.0260951	1.06503	0.00867367
ENSSSCG00000017907	PFN1	-0.895409	0.000554254	0.203494	0.642947	1.06143	0.00182948
ENSSSCG00000032914	MANF	-0.381664	0.209465	-0.500574	0.229819	1.05966	0.00187922
ENSSSCG00000000886	SLC25A3	-0.731476	0.00555714	-0.000122266	1	1.05905	0.00179019
ENSSSCG00000032655	ALYREF	-0.317435	0.316039	-0.599005	0.131991	1.05535	0.00190036
ENSSSCG00000021652	LSM8	-0.479974	0.101191	-0.337952	0.485474	1.05113	0.00227417
ENSSSCG00000013336	CCDC34	-0.580608	0.0455561	-0.184762	0.808943	1.04653	0.00327347
ENSSSCG00000026719	ENSSSCG00000026719	-0.195391	0.615154	-0.783339	0.0697184	1.04613	0.00677229
ENSSSCG00000040854	ENSSSCG00000040854	-0.584298	0.0350006	-0.180901	0.7609	1.04404	0.00269426
ENSSSCG00000008068	IARS1	-0.272672	0.410864	-0.657211	0.094131	1.04328	0.00242702
ENSSSCG00000024696	CCNYL1	-0.182268	0.631044	-0.807152	0.0527046	1.043	0.00539096
ENSSSCG00000005380	COL15A1	-0.463079	0.120367	-0.353566	0.469935	1.04196	0.00379512
ENSSSCG00000013318	ENSSSCG00000013318	-0.574275	0.0374477	-0.19131	0.734331	1.04019	0.0026105
ENSSSCG00000000769	ENSSSCG00000000769	-1.1453	7.34709e-05	0.519209	0.174779	1.0385	0.00677229
ENSSSCG00000013260	ENSSSCG00000013260	-0.345138	0.314188	-0.527632	0.250208	1.03677	0.00573678
ENSSSCG00000017514	KPNB1	-0.312068	0.317166	-0.581616	0.1251	1.03465	0.00280974
ENSSSCG00000029474	AVEN	-0.0565685	0.955776	-1.01834	0.0207634	1.03428	0.0108635
ENSSSCG00000028504	RFC2	-0.31847	0.347678	-0.559736	0.208602	1.03306	0.00557766
ENSSSCG00000008297	TPRKB	-0.562896	0.0958651	-0.178329	0.848101	1.03162	0.0129646
ENSSSCG00000028513	VKORC1L1	-0.61644	0.0310448	-0.11885	0.931627	1.03147	0.00375022
ENSSSCG00000016078	HSPE1	-0.844195	0.00132154	0.175764	0.703273	1.02748	0.00307338
ENSSSCG00000000759	WNT5B	-1.84436	7.93686e-10	1.19066	0.000668042	1.02603	0.01307
ENSSSCG00000006717	PHGDH	-0.54497	0.0724862	-0.196546	0.799272	1.0123	0.00659827
ENSSSCG00000033727	GPX1	-2.3977	5.88833e-19	1.60625	8.07618e-08	1.00823	0.00977268
ENSSSCG00000005271	CARNMT1	-0.21311	0.59773	-0.692108	0.130055	1.00761	0.0118378
ENSSSCG00000033019	ENSSSCG00000033019	-1.27272	4.28389e-07	0.671084	0.0378682	1.00757	0.00376347
ENSSSCG00000037127	CDKN2AIPNL	-0.759271	0.0049883	0.0919242	0.860596	1.00721	0.00348593
ENSSSCG00000034617	RPS27A	-1.10128	1.47026e-05	0.493072	0.149371	1.00465	0.00372614
ENSSSCG00000024312	ID4	-0.606701	0.065328	-0.100263	1	1.00386	0.0154124
ENSSSCG00000003976	NFYC	-0.459666	0.182991	-0.29636	0.626555	1.00325	0.0142236
ENSSSCG00000027403	AASDH	-0.28945	0.418099	-0.563586	0.206915	1.00246	0.00878187
ENSSSCG00000011449	GNL3	-0.406376	0.237095	-0.373281	0.485474	1.0009	0.0117551
ENSSSCG00000032749	PCDH18	-0.375955	0.250057	-0.429213	0.375994	0.999553	0.00779458
ENSSSCG00000039130	RPL6	-1.29833	2.43123e-07	0.706237	0.027606	0.997208	0.00424728
ENSSSCG00000006899	RPL5	-1.35157	7.80672e-08	0.759873	0.0169678	0.996434	0.00447352
ENSSSCG00000007947	PAM16	-0.74757	0.00973746	0.0953984	0.875315	0.995887	0.00755015
ENSSSCG00000028135	PRTFDC1	-0.0207031	1	-1.04102	0.00736424	0.994834	0.00634922
ENSSSCG00000037706	PRKAR2B	-1.81702	1.17377e-09	1.19431	0.00061644	0.994637	0.0165236
ENSSSCG00000008247	SUCLG1	-0.805671	0.00273377	0.169701	0.69185	0.98832	0.00434405
ENSSSCG00000005656	ENSSSCG00000005656	-0.349661	0.248039	-0.458717	0.251317	0.986012	0.00487742
ENSSSCG00000013232	ENSSSCG00000013232	-0.128891	0.73977	-0.825833	0.0285045	0.985066	0.00445461
ENSSSCG00000016714	CYCS	-0.431058	0.138204	-0.334175	0.455213	0.984894	0.00514543
ENSSSCG00000000377	ENSSSCG00000000377	-0.29377	0.369084	-0.538685	0.194501	0.981405	0.00542299
ENSSSCG00000000958	DYRK2	-0.259936	0.49723	-0.581436	0.212646	0.981136	0.0143989
ENSSSCG00000021306	GJC1	-1.02566	0.000512097	0.441303	0.266656	0.98067	0.0129402
ENSSSCG00000037277	RFK	-0.362124	0.246675	-0.431734	0.335293	0.980019	0.00733836
ENSSSCG00000013110	TMEM109	-0.324674	0.406444	-0.467705	0.385496	0.97849	0.0229505
ENSSSCG00000033310	ENSSSCG00000033310	-0.775296	0.00296887	0.148427	0.76171	0.968639	0.0052048
ENSSSCG00000039544	ENSSSCG00000039544	-1.54144	5.89232e-10	0.963776	0.00156787	0.968414	0.00624066
ENSSSCG00000008870	GUCY1B1	-0.441859	0.194339	-0.282111	0.653081	0.966846	0.0190814
ENSSSCG00000000890	NEDD1	-0.759383	0.0068015	0.13663	0.791048	0.965968	0.00825706
ENSSSCG00000012280	UXT	-0.83623	0.00601406	0.240251	0.61196	0.964423	0.0168478
ENSSSCG00000012405	RPS4X	-1.14042	6.6282e-06	0.57235	0.0838677	0.963369	0.00598857
ENSSSCG00000027270	ENSSSCG00000027270	-0.302938	0.384479	-0.492894	0.288627	0.963017	0.0117047
ENSSSCG00000001061	JARID2	-0.866239	0.00275174	0.276689	0.509993	0.959273	0.0121487
ENSSSCG00000023139	METTL23	-0.750898	0.0123931	0.141676	0.808699	0.959001	0.01452
ENSSSCG00000022300	MAT2A	-0.217278	0.539357	-0.630251	0.113357	0.953944	0.00887525
ENSSSCG00000034318	MRPS25	-0.0489104	0.949016	-0.922783	0.0174441	0.953458	0.00888017
ENSSSCG00000012166	SMS	-0.931211	0.000939096	0.356488	0.364587	0.953024	0.0115178
ENSSSCG00000032684	BOK	-0.652226	0.02521	0.0141254	1	0.952302	0.010701
ENSSSCG00000016677	GARS1	-0.799242	0.00282157	0.201195	0.657684	0.946596	0.00878187
ENSSSCG00000001075	DEK	-0.979388	0.00018548	0.421284	0.245052	0.936504	0.00946277
ENSSSCG00000031271	STRADB	-0.700674	0.0260247	0.106003	0.88054	0.934442	0.0250435
ENSSSCG00000031121	TSEN15	-0.395858	0.261197	-0.30914	0.59626	0.933988	0.0236102
ENSSSCG00000023351	PLA2G4A	-0.876059	0.00201764	0.309032	0.453316	0.933782	0.0142109
ENSSSCG00000030849	RPL39	-0.958082	0.000206029	0.401245	0.265166	0.931154	0.00874345
ENSSSCG00000017202	ENSSSCG00000017202	-0.437348	0.126997	-0.261253	0.584028	0.929401	0.00870331
ENSSSCG00000030369	YARS1	-0.990862	0.000942315	0.455796	0.25703	0.924774	0.0236102
ENSSSCG00000035564	MCM6	0.213679	0.608391	-1.40913	0.000667239	0.924476	0.0225937
ENSSSCG00000016226	ENSSSCG00000016226	-0.224658	0.561947	-0.56652	0.21503	0.924328	0.0199923
ENSSSCG00000031990	DIMT1	-0.715188	0.0253689	0.142294	0.821925	0.916734	0.0304368
ENSSSCG00000039862	TRIB3	-0.309971	0.428222	-0.418891	0.447591	0.916552	0.0341992
ENSSSCG00000037245	HNRNPDL	-0.313185	0.320458	-0.426801	0.32474	0.914424	0.0117953
ENSSSCG00000005680	PRRX2	-1.05176	9.06879e-05	0.523337	0.130593	0.913925	0.0124571
ENSSSCG00000012325	SMC1A	-0.521575	0.0800142	-0.120221	0.93029	0.913862	0.0146482
ENSSSCG00000038633	ENSSSCG00000038633	-0.0629948	0.927446	-0.823615	0.0587843	0.912611	0.0249959
ENSSSCG00000010821	EPRS1	-0.427207	0.154557	-0.253367	0.650143	0.91179	0.0110315
ENSSSCG00000023660	PARP1	-0.242212	0.551044	-0.518181	0.294355	0.910517	0.0304896
ENSSSCG00000023326	PNRC2	-0.336388	0.285577	-0.38537	0.399841	0.910478	0.0104869
ENSSSCG00000010816	TGFB2	-1.27475	1.26718e-05	0.763676	0.0347294	0.910415	0.0259697
ENSSSCG00000037236	RPSA	-0.822273	0.00150481	0.262774	0.501725	0.909481	0.00994385
ENSSSCG00000030295	NUTF2	-0.176696	0.619172	-0.636715	0.107979	0.909035	0.0108944
ENSSSCG00000029785	RPS9	-1.0436	4.2971e-05	0.516297	0.126126	0.908747	0.010701
ENSSSCG00000032164	PEA15	-0.697579	0.0118824	0.113422	0.818861	0.908625	0.0117168
ENSSSCG00000011732	ENSSSCG00000011732	-0.687572	0.0231636	0.112004	0.847402	0.904892	0.0241372
ENSSSCG00000008294	ACTG2	-1.91392	4.5616e-11	1.33298	9.23941e-05	0.904863	0.0403082
ENSSSCG00000003369	RPL22	-0.951171	0.000209615	0.421745	0.231009	0.899568	0.0114801
ENSSSCG00000032060	ENSSSCG00000032060	-0.273853	0.429265	-0.462337	0.311612	0.898777	0.0183502
ENSSSCG00000014264	HINT1	-0.394048	0.175877	-0.287193	0.523697	0.896818	0.0117275
ENSSSCG00000027121	ODC1	0.0523227	0.980619	-1.02068	0.0118928	0.894068	0.0231136
ENSSSCG00000014031	ENSSSCG00000014031	-0.0100748	1	-0.910201	0.0144954	0.893849	0.0121487
ENSSSCG00000033018	TM4SF1	-0.438873	0.198765	-0.205666	0.806287	0.8886	0.0345088
ENSSSCG00000006738	CD58	-0.386958	0.244556	-0.273161	0.652649	0.885944	0.0269646
ENSSSCG00000014411	LARS1	-0.216554	0.555664	-0.538237	0.212966	0.885837	0.0191185
ENSSSCG00000005373	NANS	-0.628085	0.021276	0.0458415	0.996082	0.885818	0.014931
ENSSSCG00000013746	CALR	-0.434391	0.132782	-0.213587	0.686066	0.882655	0.0150936
ENSSSCG00000035973	LSM6	-0.545051	0.0773225	-0.0510586	1	0.88196	0.0253132
ENSSSCG00000011811	LPP	-0.245179	0.484427	-0.487587	0.270943	0.881456	0.0197559
ENSSSCG00000012961	ENSSSCG00000012961	-0.323749	0.286435	-0.373162	0.371737	0.881209	0.0135237
ENSSSCG00000037845	YEATS4	-0.295182	0.438157	-0.394396	0.465951	0.879747	0.0415003
ENSSSCG00000035493	SACS	-0.0243201	1	-0.839538	0.0422994	0.870887	0.0273914
ENSSSCG00000034572	ENSSSCG00000034572	-0.418022	0.189219	-0.211376	0.754809	0.867735	0.0268313
ENSSSCG00000039896	TMEM38B	-0.315467	0.384037	-0.344384	0.523829	0.859939	0.0408007
ENSSSCG00000015976	LNPK	-0.936124	0.00159945	0.451936	0.252237	0.859505	0.0376044
ENSSSCG00000008452	LRPPRC	0.0519893	0.988226	-0.948331	0.0245361	0.852265	0.0393561
ENSSSCG00000028227	RPN2	-0.38026	0.229443	-0.245501	0.686066	0.848348	0.0275346
ENSSSCG00000035048	C1QBP	-0.268083	0.415262	-0.416301	0.343115	0.848004	0.0190632
ENSSSCG00000011214	NGLY1	-0.61538	0.0502844	0.0784928	0.929159	0.847589	0.0412923
ENSSSCG00000005720	MED27	-0.0644449	0.928377	-0.726873	0.109637	0.846017	0.0509551
ENSSSCG00000010345	GHITM	-0.235385	0.491966	-0.462456	0.279429	0.844195	0.0201242
ENSSSCG00000022447	F3	-0.851407	0.0102764	0.359351	0.463781	0.844	0.0658134
ENSSSCG00000003613	HDAC1	-0.954348	0.00120189	0.486836	0.204698	0.842922	0.0423974
ENSSSCG00000009303	RPL21	-0.864878	0.000770648	0.374534	0.299072	0.842106	0.0199923
ENSSSCG00000003485	RCC2	0.0444288	1	-0.901499	0.032114	0.827987	0.0459054
ENSSSCG00000006395	ENSSSCG00000006395	-0.449372	0.119161	-0.133411	0.855044	0.82763	0.026549
ENSSSCG00000027941	LSAMP	-1.67117	2.5028e-09	1.19889	0.000236425	0.825696	0.0456748
ENSSSCG00000016690	CREB5	-0.288194	0.464337	-0.345506	0.555204	0.825076	0.0653263
ENSSSCG00000007472	BCAS4	-0.519703	0.0787931	-0.0286769	1	0.823637	0.0316109
ENSSSCG00000050320	ENSSSCG00000050320	-0.900206	0.00250182	0.443899	0.26773	0.822456	0.0512381
ENSSSCG00000017717	UNC45B	0.347662	0.407866	-1.52337	0.000882719	0.822456	0.0777719
ENSSSCG00000004945	RPL4	-0.281694	0.369318	-0.366955	0.385239	0.820902	0.0260733
ENSSSCG00000009146	RPL34	-1.1962	2.13076e-06	0.753715	0.0170906	0.817712	0.0276968
ENSSSCG00000010802	UCHL5	-0.173435	0.616738	-0.524806	0.207158	0.816703	0.0284789
ENSSSCG00000030278	MLLT11	-0.76563	0.015713	0.297581	0.518711	0.813866	0.0648619
ENSSSCG00000000466	XPOT	-0.164443	0.664533	-0.526373	0.23702	0.81179	0.0412957
ENSSSCG00000000891	LTA4H	-0.536669	0.0782784	0.0137233	1	0.807257	0.042977
ENSSSCG00000006163	PKIA	-0.685445	0.0205877	0.201151	0.667188	0.806312	0.0462212
ENSSSCG00000007845	UQCRC2	-0.410195	0.16904	-0.160828	0.831559	0.805399	0.0308493
ENSSSCG00000028355	ACTG1	-0.179257	0.59773	-0.504947	0.18627	0.803702	0.0283567
ENSSSCG00000040494	RPL3	-0.943031	0.000249534	0.496693	0.145019	0.803601	0.0306914
ENSSSCG00000033335	AKIP1	-0.37229	0.258473	-0.204144	0.770667	0.801992	0.047899
ENSSSCG00000008614	SMC6	-0.338516	0.287107	-0.258654	0.64574	0.801992	0.0353236
ENSSSCG00000035686	CS	-0.215665	0.532781	-0.438173	0.314721	0.79899	0.0316247
ENSSSCG00000038094	GPX7	-0.0234277	1	-0.740003	0.0879917	0.798952	0.0599081
ENSSSCG00000030225	TRA2B	-0.508624	0.0802395	-0.0208046	1	0.798709	0.0351235
ENSSSCG00000028850	RPL26	-1.25583	5.70104e-07	0.829631	0.00746126	0.797611	0.0332797
ENSSSCG00000028178	FH	-0.38541	0.220528	-0.183891	0.808367	0.796793	0.0396651
ENSSSCG00000005965	MYC	-0.768193	0.0118437	0.311313	0.480371	0.796688	0.0619402
ENSSSCG00000029857	ENSSSCG00000029857	-0.545913	0.0742134	0.0364913	1	0.796568	0.0496884
ENSSSCG00000004002	RPS5	-1.25197	6.50636e-07	0.82702	0.00782006	0.796113	0.0341992
ENSSSCG00000036293	SRSF10	-0.665331	0.0179392	0.185373	0.681044	0.79358	0.0374302
ENSSSCG00000016737	ENSSSCG00000016737	-0.625033	0.018999	0.13168	0.804115	0.791926	0.0313748
ENSSSCG00000031088	ENSSSCG00000031088	-1.04421	3.88903e-05	0.616649	0.0570717	0.791674	0.0333168
ENSSSCG00000004136	AIG1	-0.847289	0.0034255	0.410039	0.29615	0.788912	0.0536512
ENSSSCG00000036716	RPL37A	-1.10644	1.16779e-05	0.686077	0.0311144	0.787193	0.0347967
ENSSSCG00000001573	PIM1	-0.892442	0.00170946	0.459212	0.220172	0.786901	0.051343
ENSSSCG00000030002	C18orf21	-0.575393	0.0449343	0.0794977	0.899402	0.786611	0.0408397
ENSSSCG00000015603	LPGAT1	-0.154313	0.683564	-0.513946	0.236466	0.785567	0.0454471
ENSSSCG00000014022	HNRNPH1	-0.670971	0.0162762	0.198068	0.642947	0.785409	0.0378805
ENSSSCG00000023562	SNRPE	-0.53821	0.0519018	0.0315802	1	0.782127	0.0381601
ENSSSCG00000004489	EEF1A1	-0.798708	0.00208415	0.351279	0.339515	0.781504	0.0356393
ENSSSCG00000011272	ENSSSCG00000011272	-0.95241	0.00020024	0.525946	0.115763	0.781142	0.0362486
ENSSSCG00000007732	SBDS	-0.320395	0.33596	-0.254748	0.664357	0.778358	0.0532574
ENSSSCG00000014133	RPS23	-0.826114	0.00139299	0.387616	0.278519	0.776356	0.0369842
ENSSSCG00000012965	DRAP1	-0.370162	0.211672	-0.185735	0.743296	0.772658	0.0404764
ENSSSCG00000020830	ENSSSCG00000020830	-1.18725	2.62108e-06	0.781591	0.0128011	0.771758	0.0418585
ENSSSCG00000030183	ENSSSCG00000030183	-0.497141	0.131018	0.00324202	1	0.770283	0.0744079
ENSSSCG00000033326	RPL37	-1.27003	4.01971e-07	0.866654	0.0047758	0.768507	0.0424188
ENSSSCG00000006014	RAD21	-0.145616	0.691711	-0.508284	0.23118	0.766509	0.044654
ENSSSCG00000025571	POLR2G	-0.749296	0.00618856	0.311072	0.419942	0.765307	0.0444143
ENSSSCG00000015410	PHTF2	-0.907773	0.00103454	0.495721	0.165734	0.764825	0.0532278
ENSSSCG00000031381	ENSSSCG00000031381	-0.968624	0.000257067	0.559899	0.103686	0.763545	0.0526283
ENSSSCG00000000545	KLHL42	-0.575144	0.0653292	0.108324	0.85515	0.761957	0.0747451
ENSSSCG00000028755	EIPR1	-0.0323	1	-0.675034	0.124408	0.761634	0.0717432
ENSSSCG00000039046	RPL36A-HNRNPH2	-1.21624	1.45139e-06	0.818962	0.00857555	0.761511	0.0459054
ENSSSCG00000046892	ATP5MG	-0.529992	0.0571351	0.0414755	1	0.760683	0.0468803
ENSSSCG00000027323	NCBP2	0.0153518	1	-0.760181	0.0620292	0.760572	0.0604532
ENSSSCG00000005030	NID2	-0.2462	0.482856	-0.344797	0.485474	0.759197	0.0566743
ENSSSCG00000016044	ORMDL1	-0.184484	0.634776	-0.43026	0.387088	0.758923	0.0735265
ENSSSCG00000010876	DESI2	0.227456	0.560595	-1.15916	0.00231466	0.758923	0.0530049
ENSSSCG00000017306	ITGB3	0.111578	0.845124	-0.924626	0.0348234	0.75787	0.0898082
ENSSSCG00000015080	CEP164	-0.530417	0.0962466	0.0590805	0.959329	0.754058	0.0768233
ENSSSCG00000040203	ENSSSCG00000040203	-0.37189	0.250057	-0.154962	0.85529	0.752351	0.0619739
ENSSSCG00000015336	SLC25A13	-0.121478	0.800081	-0.511628	0.315758	0.749997	0.104229
ENSSSCG00000001543	ENSSSCG00000001543	-1.10665	9.15956e-05	0.726498	0.0367186	0.748291	0.0735265
ENSSSCG00000002452	LGMN	-0.228414	0.508592	-0.362117	0.43928	0.747005	0.0471789
ENSSSCG00000006556	TPM3	-0.144391	0.690928	-0.491332	0.204354	0.746837	0.0495844
ENSSSCG00000001709	SUPT3H	-0.430799	0.180297	-0.0658748	1	0.746175	0.074291
ENSSSCG00000016128	EEF1B2	-1.36082	6.58875e-08	0.97211	0.00143825	0.745828	0.0548817
ENSSSCG00000009775	CDK2AP1	-0.220993	0.515563	-0.370604	0.380806	0.743981	0.0524782
ENSSSCG00000012581	NXT2	-0.0397496	0.982315	-0.634424	0.171654	0.742579	0.0989099
ENSSSCG00000009246	ENOPH1	0.311378	0.419815	-1.28992	0.00182371	0.742121	0.0906453
ENSSSCG00000029724	RACK1	-1.05647	3.25293e-05	0.671146	0.0360164	0.74083	0.0525479
ENSSSCG00000004912	SEC11C	-0.0520016	0.935021	-0.627143	0.120206	0.740263	0.0559502
ENSSSCG00000014071	BTF3	-0.725841	0.00574878	0.308445	0.420538	0.732932	0.0547292
ENSSSCG00000039946	CD34	-0.782394	0.011919	0.388432	0.363654	0.730909	0.102434
ENSSSCG00000006529	SLC50A1	-0.299202	0.424922	-0.226444	0.751453	0.729556	0.102097
ENSSSCG00000004349	FAXC	-0.363285	0.306762	-0.134282	0.906373	0.728874	0.103246
ENSSSCG00000031629	MOSMO	0.0236911	1	-0.73387	0.070137	0.728307	0.0725723
ENSSSCG00000003943	MED8	-0.557953	0.0586223	0.114189	0.83097	0.727321	0.0726485
ENSSSCG00000039071	ENSSSCG00000039071	-0.824679	0.00174111	0.429869	0.227561	0.726073	0.0635052
ENSSSCG00000049691	ENSSSCG00000049691	-0.920823	0.0024134	0.550162	0.157815	0.725938	0.10522
ENSSSCG00000002819	ARL2BP	0.00927075	1	-0.687303	0.129844	0.719293	0.110586
ENSSSCG00000003684	MTCL1	-0.206509	0.59773	-0.349782	0.506608	0.719099	0.101522
ENSSSCG00000033854	LGALS1	-0.955097	0.000199663	0.580447	0.0772389	0.718585	0.0628758
ENSSSCG00000035212	KLF6	-0.654324	0.0225811	0.239334	0.567067	0.717885	0.0752767
ENSSSCG00000008466	COX7A2L	-1.11091	1.39769e-05	0.748719	0.0186775	0.715601	0.0691327
ENSSSCG00000009101	PRDM5	-0.0950427	0.863055	-0.511311	0.312609	0.711794	0.121794
ENSSSCG00000024418	RHOU	-0.33487	0.327429	-0.163871	0.850888	0.711718	0.0940621
ENSSSCG00000023495	PITHD1	0.12201	0.810462	-0.87862	0.0368015	0.710494	0.0986329
ENSSSCG00000004223	HEY2	-0.399779	0.217212	-0.0743758	1	0.708883	0.0922001
ENSSSCG00000037549	GCLM	0.0126151	1	-0.67767	0.13962	0.705905	0.122574
ENSSSCG00000027571	ARL13B	-0.698499	0.0230849	0.313256	0.485474	0.705777	0.110603
ENSSSCG00000000522	NAP1L1	-1.61803	1.2456e-10	1.23732	2.45048e-05	0.705009	0.0806989
ENSSSCG00000016116	WDR12	0.0461064	1	-0.73657	0.0853542	0.704295	0.10226
ENSSSCG00000003930	RPS8	-1.45324	5.20033e-09	1.09062	0.000226609	0.702917	0.0744079
ENSSSCG00000022225	NOP58	-0.569946	0.0447353	0.149845	0.74227	0.701229	0.072846
ENSSSCG00000003798	SERBP1	-0.417433	0.147894	-0.0490819	1	0.70048	0.0734003
ENSSSCG00000025631	ENSSSCG00000025631	0.438153	0.246967	-1.49824	0.000636699	0.699742	0.133338
ENSSSCG00000023727	TRIM37	-0.0569501	0.940593	-0.552839	0.244861	0.697555	0.121457
ENSSSCG00000009622	POLR3D	-0.0821036	0.868982	-0.518498	0.261099	0.697023	0.104242
ENSSSCG00000009141	MCUB	-0.523452	0.0673886	0.095277	0.854692	0.69677	0.0732356
ENSSSCG00000034313	SELENOW	-0.724249	0.00789047	0.340873	0.357223	0.696059	0.072846
ENSSSCG00000009779	MPHOSPH9	-0.114748	0.799279	-0.464817	0.345454	0.696059	0.114642
ENSSSCG00000015504	CACYBP	-0.130435	0.724696	-0.450589	0.299744	0.695815	0.0741441
ENSSSCG00000035344	UBE2S	0.0185587	1	-0.685338	0.110561	0.694843	0.102696
ENSSSCG00000039731	ENSSSCG00000039731	-0.469595	0.113042	0.0288677	1	0.691997	0.0786995
ENSSSCG00000001757	WDR61	-0.111065	0.779838	-0.47403	0.270284	0.690504	0.0791493
ENSSSCG00000027974	MRPL50	-0.139714	0.736762	-0.419647	0.391795	0.688721	0.110792
ENSSSCG00000034723	PYCR1	-0.469307	0.117034	0.0356434	0.993926	0.68841	0.0890399
ENSSSCG00000040918	ENSSSCG00000040918	0.0199173	1	-0.672841	0.115059	0.687853	0.107848
ENSSSCG00000036135	COL1A1	-0.672517	0.012124	0.285452	0.473349	0.68593	0.0827827
ENSSSCG00000017264	AMZ2	-0.277015	0.451429	-0.214791	0.754971	0.685717	0.115701
ENSSSCG00000040642	LASP1	-0.565247	0.0426368	0.15596	0.754632	0.685547	0.0886246
ENSSSCG00000033262	ENSSSCG00000033262	-0.943246	0.000223087	0.594873	0.0674261	0.684852	0.0792726
ENSSSCG00000014223	COMMD10	0.268394	0.49021	-1.11693	0.00555705	0.684499	0.111459
ENSSSCG00000023122	KHDRBS1	-0.220301	0.590848	-0.288345	0.63281	0.68241	0.131597
ENSSSCG00000005601	HSPA5	0.205498	0.59494	-1.00592	0.00678165	0.682316	0.0816124
ENSSSCG00000025514	RUFY3	-0.298595	0.417495	-0.179031	0.838021	0.682011	0.131371
ENSSSCG00000023050	SEPTIN10	-0.234107	0.521424	-0.275202	0.629105	0.681295	0.10452
ENSSSCG00000013427	DAZAP1	-0.163291	0.643405	-0.387335	0.381705	0.68124	0.0736548
ENSSSCG00000008629	ROCK2	-0.0973085	0.817821	-0.481397	0.27123	0.678961	0.0923307
ENSSSCG00000001396	ENSSSCG00000001396	-2.22025	2.56008e-14	1.74384	1.90969e-08	0.677632	0.139937
ENSSSCG00000017591	NME2	-0.6587	0.0125123	0.278782	0.47768	0.674676	0.0830935
ENSSSCG00000015952	HAT1	-0.325416	0.33957	-0.139291	0.896717	0.674651	0.111702
ENSSSCG00000030567	SSR3	-0.267483	0.409823	-0.228185	0.686066	0.674604	0.078488
ENSSSCG00000023984	RSL1D1	-0.25972	0.435953	-0.235791	0.683452	0.671932	0.0853401
ENSSSCG00000015808	ADAM9	-0.171356	0.630382	-0.362701	0.438039	0.670862	0.0863218
ENSSSCG00000033272	DNAJB6	-0.193035	0.59098	-0.33183	0.455305	0.670271	0.09353
ENSSSCG00000004499	ATP5F1A	-0.171476	0.613155	-0.362841	0.388105	0.668955	0.0896213
ENSSSCG00000013381	RPS13	-0.867684	0.000758237	0.525565	0.115059	0.668097	0.089761
ENSSSCG00000025092	CDK4	0.218807	0.582798	-1.00458	0.0088196	0.668014	0.100039
ENSSSCG00000001379	TUBB	0.128494	0.747894	-0.846081	0.0170263	0.666987	0.0917994
ENSSSCG00000035676	G3BP1	-0.0957082	0.8154	-0.472013	0.264098	0.666791	0.0889127
ENSSSCG00000006835	SARS1	-0.111398	0.789287	-0.448262	0.307972	0.666058	0.0940621
ENSSSCG00000000908	UBE2NL	-0.198648	0.579493	-0.317613	0.500173	0.665485	0.0846074
ENSSSCG00000036049	PEG10	-0.77957	0.00368543	0.428342	0.235621	0.665098	0.10226
ENSSSCG00000000116	POLR2F	-0.389117	0.189311	-0.0514414	1	0.664705	0.0835852
ENSSSCG00000000849	HSP90B1	-0.589661	0.0356023	0.205785	0.649097	0.662705	0.106198
ENSSSCG00000028553	ILF2	0.0529131	0.96777	-0.704966	0.0688269	0.66232	0.0917994
ENSSSCG00000003818	DOCK7	-0.161957	0.66509	-0.362501	0.464013	0.662113	0.108346
ENSSSCG00000030186	KIF2A	-0.179056	0.602636	-0.338462	0.485474	0.659729	0.0949056
ENSSSCG00000004058	EZR	-0.0867405	0.839303	-0.477765	0.263583	0.659681	0.0947676
ENSSSCG00000007586	FSCN1	-0.353368	0.328357	-0.0850198	1	0.658867	0.154563
ENSSSCG00000009137	GAR1	-0.308937	0.399306	-0.141145	0.905261	0.658359	0.148171
ENSSSCG00000009560	TFDP1	-0.0404444	0.973502	-0.541294	0.214781	0.656843	0.117619
ENSSSCG00000006954	EEF1D	-0.670042	0.0118411	0.308395	0.422621	0.656584	0.0986329
ENSSSCG00000024260	RPL11	-1.05372	3.12945e-05	0.735095	0.0191048	0.655647	0.0979327
ENSSSCG00000024316	COX5A	-0.298196	0.336704	-0.166035	0.793945	0.65443	0.100997
ENSSSCG00000011952	RPL24	-1.02626	5.11067e-05	0.708313	0.0246088	0.65318	0.0990081
ENSSSCG00000033690	DERL1	-0.215826	0.535652	-0.27727	0.5912	0.651244	0.094253
ENSSSCG00000034704	ZNF532	-0.274749	0.443538	-0.183912	0.808943	0.649989	0.131325
ENSSSCG00000034814	MRTO4	-0.259344	0.482291	-0.206483	0.774416	0.649989	0.135326
ENSSSCG00000007085	DSTN	-0.314266	0.300882	-0.137317	0.839772	0.646787	0.101358
ENSSSCG00000037274	ENSSSCG00000037274	-0.30913	0.311325	-0.142749	0.830886	0.644916	0.103086
ENSSSCG00000008433	STPG4	-0.760352	0.00375683	0.423466	0.229602	0.644781	0.106118
ENSSSCG00000005933	CHRAC1	-0.344973	0.264566	-0.086842	0.993567	0.641827	0.106387
ENSSSCG00000032477	NRAS	-0.32137	0.304542	-0.119708	0.917099	0.641441	0.100567
ENSSSCG00000010121	UFD1	-0.469358	0.129831	0.0832046	0.902094	0.641376	0.132746
ENSSSCG00000012117	PRPS2	-0.356279	0.308725	-0.0593607	1	0.641079	0.160807
ENSSSCG00000036178	CCDC167	-0.36016	0.31182	-0.0546501	1	0.640482	0.16672
ENSSSCG00000031838	ENSSSCG00000031838	-1.00089	8.16067e-05	0.692262	0.0286644	0.639411	0.107326
ENSSSCG00000008352	PNO1	-0.0667482	0.891554	-0.483755	0.254674	0.637873	0.109971
ENSSSCG00000000190	TUBA1B	-0.529014	0.0535053	0.154628	0.745217	0.634753	0.110657
ENSSSCG00000013226	PTPMT1	0.0822832	0.907991	-0.71	0.0964611	0.63458	0.153082
ENSSSCG00000004875	CYB5A	-0.721143	0.0104834	0.39242	0.292387	0.634172	0.124283
ENSSSCG00000004624	MAPK6	-0.044986	0.95388	-0.513239	0.224184	0.633972	0.114364
ENSSSCG00000006156	ENSSSCG00000006156	-0.600909	0.0515483	0.255466	0.57196	0.633595	0.158051
ENSSSCG00000039021	LSM2	0.0429672	1	-0.64797	0.113668	0.633039	0.127645
ENSSSCG00000022404	SLC3A2	0.103388	0.845056	-0.753337	0.0585524	0.633029	0.122881
ENSSSCG00000038762	BTF3L4	-0.492275	0.087218	0.114236	0.814645	0.631476	0.108602
ENSSSCG00000009145	OSTC	-0.428599	0.138851	0.0331856	1	0.629263	0.121724
ENSSSCG00000035895	JDP2	-1.08581	8.41916e-05	0.793035	0.0175059	0.629182	0.134702
ENSSSCG00000010726	BUB3	-0.0801232	0.861356	-0.444614	0.318644	0.622884	0.127353
ENSSSCG00000010682	PRDX3	-0.122186	0.753382	-0.382255	0.395114	0.620789	0.113969
ENSSSCG00000012703	RBMX	0.125623	0.787886	-0.774621	0.0486461	0.620639	0.130437
ENSSSCG00000035811	RPL32	-0.670736	0.0106517	0.339328	0.356059	0.619851	0.117915
ENSSSCG00000015473	TMEM183A	0.109516	0.840531	-0.734351	0.0897902	0.619401	0.168777
ENSSSCG00000005169	RPS6	-0.996819	0.00010784	0.703578	0.0278154	0.619167	0.12789
ENSSSCG00000027538	ENSSSCG00000027538	-0.392526	0.185574	-0.00378089	1	0.618896	0.113031
ENSSSCG00000009509	IPO5	-0.557468	0.0470581	0.206665	0.612583	0.618438	0.116827
ENSSSCG00000015999	FKBP7	-0.809906	0.00335583	0.506996	0.149051	0.617074	0.135696
ENSSSCG00000011798	ENSSSCG00000011798	0.0345232	1	-0.614675	0.149051	0.616669	0.147492
ENSSSCG00000026904	NFKBIB	-0.828534	0.00357419	0.531568	0.140813	0.614714	0.150457
ENSSSCG00000024983	RSL24D1	-0.0783253	0.860832	-0.440795	0.30871	0.61452	0.122227
ENSSSCG00000033332	PSMA7	-0.196659	0.57533	-0.267134	0.566906	0.612482	0.129475
ENSSSCG00000034086	ATP5F1C	-0.185466	0.59773	-0.28196	0.534763	0.611676	0.131059
ENSSSCG00000035007	RPL17-C18orf32	-1.27139	4.21605e-07	0.986289	0.00106466	0.611596	0.133392
ENSSSCG00000027556	RSRC1	-0.655839	0.0256367	0.338133	0.40048	0.609997	0.156783
ENSSSCG00000015453	PDIA4	-0.239566	0.489153	-0.199315	0.766047	0.609347	0.138254
ENSSSCG00000016711	CBX3	-0.654403	0.0169105	0.331944	0.367138	0.608993	0.124505
ENSSSCG00000003165	RPS11	-0.834493	0.00124871	0.5357	0.10675	0.608927	0.130138
ENSSSCG00000002307	ERH	-0.0511717	0.943457	-0.4777	0.24424	0.60837	0.117472
ENSSSCG00000004480	COX7A2	-0.257117	0.424204	-0.177709	0.760334	0.60802	0.132058
ENSSSCG00000014569	RPL27A	-0.966121	0.000152954	0.679684	0.0321798	0.607622	0.130995
ENSSSCG00000006260	LYPLA1	0.212101	0.589299	-0.910591	0.0155579	0.607455	0.131597
ENSSSCG00000013064	EEF1G	-0.350459	0.236616	-0.0500955	1	0.606966	0.130634
ENSSSCG00000046439	GNG10	-0.328656	0.274754	-0.0783298	0.974266	0.605908	0.131059
ENSSSCG00000009888	ERP29	-0.558268	0.0618628	0.22498	0.60966	0.604297	0.161636
ENSSSCG00000037102	FSTL3	-0.817542	0.00471071	0.531088	0.146107	0.600249	0.170768
ENSSSCG00000027530	TAF12	-0.125172	0.76296	-0.345772	0.498142	0.597374	0.168442
ENSSSCG00000016232	MRPL44	-0.193135	0.59773	-0.248708	0.667466	0.596963	0.156783
ENSSSCG00000014149	MEF2C	-0.163185	0.697435	-0.283304	0.643866	0.596718	0.209833
ENSSSCG00000030577	PBDC1	-0.141502	0.700973	-0.325905	0.504519	0.596443	0.14659
ENSSSCG00000035997	RPL10	-0.909697	0.000376296	0.62777	0.0504975	0.596317	0.139548
ENSSSCG00000023105	NET1	-1.56269	2.84333e-08	1.27094	8.11812e-05	0.596122	0.186592
ENSSSCG00000007098	DTD1	-0.460799	0.121695	0.108988	0.832246	0.595901	0.150896
ENSSSCG00000037263	SIAH1	-0.737431	0.0127659	0.447126	0.243636	0.594692	0.183484
ENSSSCG00000000579	GOLT1B	-0.242261	0.476697	-0.179665	0.808699	0.59386	0.148457
ENSSSCG00000016791	ENSSSCG00000016791	-0.42756	0.16846	0.0711044	0.928104	0.593405	0.164757
ENSSSCG00000032083	MRPL37	0.0136897	1	-0.559067	0.165949	0.592942	0.138991
ENSSSCG00000021746	MRPL35	0.11135	0.82013	-0.714024	0.0750976	0.592745	0.158981
ENSSSCG00000042874	ZNF22	-0.466209	0.140621	0.125233	0.826054	0.590937	0.186696
ENSSSCG00000006220	ARMC1	-0.0478919	0.947462	-0.459809	0.291318	0.590251	0.150703
ENSSSCG00000036350	HNRNPA2B1	0.213821	0.551377	-0.893994	0.0110013	0.588683	0.150415
ENSSSCG00000015901	GRB14	-0.680102	0.0297674	0.387133	0.349497	0.58571	0.211043
ENSSSCG00000035090	RAC1	-0.35129	0.233654	-0.0261308	1	0.582574	0.151133
ENSSSCG00000028225	DICER1	-0.359638	0.262963	-0.00805512	1	0.582478	0.173689
ENSSSCG00000025499	ENSSSCG00000025499	-0.427026	0.16936	0.0789827	0.902083	0.582302	0.177166
ENSSSCG00000016724	MRPS24	-0.139094	0.714066	-0.310618	0.539825	0.5796	0.167287
ENSSSCG00000010058	ENSSSCG00000010058	-0.0911131	0.832796	-0.385127	0.385818	0.578554	0.142801
ENSSSCG00000017212	SUMO2	-0.319283	0.29036	-0.0651713	1	0.57823	0.154068
ENSSSCG00000015845	GTF2E2	-0.0552957	0.933693	-0.433205	0.30993	0.57404	0.148171
ENSSSCG00000010537	GOT1	0.12776	0.814361	-0.706644	0.119467	0.573833	0.245275
ENSSSCG00000016750	YKT6	0.00528188	1	-0.524932	0.193598	0.572944	0.15043
ENSSSCG00000013263	CREB3L1	-0.0623566	0.917232	-0.419303	0.34534	0.571761	0.161415
ENSSSCG00000005751	COL5A1	-0.07761	0.865853	-0.39901	0.33379	0.571296	0.168758
ENSSSCG00000012459	APOOL	-0.130544	0.730279	-0.315592	0.520592	0.570667	0.167287
ENSSSCG00000026969	KRAS	-0.106706	0.792037	-0.348158	0.47768	0.568589	0.174488
ENSSSCG00000011620	RUVBL1	0.094	0.875306	-0.648353	0.140807	0.568459	0.218167
ENSSSCG00000012427	ENSSSCG00000012427	-1.80197	6.99762e-13	1.48982	1.06061e-07	0.567751	0.187977
ENSSSCG00000011538	LMCD1	1.09927	0.0130886	-3.53884	4.54858e-09	0.567635	0.387044
ENSSSCG00000027573	RPL29	-0.91621	0.000330879	0.657489	0.0386412	0.566638	0.166992
ENSSSCG00000008048	RNPS1	-0.0392905	0.977689	-0.448878	0.29096	0.566166	0.157224
ENSSSCG00000033377	CEP20	-0.234107	0.527297	-0.159156	0.847787	0.565925	0.203108
ENSSSCG00000029519	CIAPIN1	-0.0362999	0.987638	-0.446507	0.337331	0.565925	0.199151
ENSSSCG00000011056	FRMD4A	0.467526	0.196222	-1.3302	0.00194201	0.564351	0.254279
ENSSSCG00000040735	DDAH1	-0.0577349	0.924497	-0.420456	0.306647	0.564064	0.181838
ENSSSCG00000040959	ZNF131	0.133752	0.790952	-0.707367	0.106404	0.562654	0.226006
ENSSSCG00000033944	CYB5B	-0.00798034	1	-0.484373	0.272032	0.559397	0.191896
ENSSSCG00000001400	DDX39B	-0.163717	0.686193	-0.249708	0.686066	0.558999	0.223563
ENSSSCG00000000406	PTGES3	-0.389513	0.188219	0.0471102	0.960512	0.55852	0.161636
ENSSSCG00000004177	RPS12	-0.954056	0.00018548	0.705224	0.0252066	0.556687	0.178541
ENSSSCG00000033500	SNRPD2	-1.10839	1.38103e-05	0.866319	0.00503254	0.55595	0.188256
ENSSSCG00000027256	CNIH1	-0.106826	0.794762	-0.336789	0.477804	0.555326	0.168442
ENSSSCG00000015013	RDX	-0.351482	0.253657	0.000280258	1	0.555077	0.17136
ENSSSCG00000010576	NOLC1	0.408815	0.228168	-1.20036	0.00217764	0.550453	0.21695
ENSSSCG00000001502	RPS18	-0.643947	0.015084	0.365593	0.311471	0.549152	0.184186
ENSSSCG00000032234	TMEM165	-0.319337	0.307053	-0.0357974	1	0.548977	0.174703
ENSSSCG00000033926	NUDT1	0.172107	0.695766	-0.751498	0.0842851	0.547968	0.253345
ENSSSCG00000009466	UCHL3	-0.28588	0.389678	-0.0752782	1	0.547503	0.198585
ENSSSCG00000035432	HDGFL3	-0.378298	0.216278	0.0438415	0.971493	0.547273	0.185644
ENSSSCG00000032188	METTL26	-0.603183	0.0598895	0.332884	0.457976	0.547221	0.260793
ENSSSCG00000021206	IL1RAP	0.546361	0.122545	-1.47502	0.000642146	0.546933	0.267768
ENSSSCG00000030578	MRPL15	-0.156651	0.667749	-0.252856	0.655503	0.546262	0.197712
ENSSSCG00000025355	ZNF146	0.00965938	1	-0.494562	0.265909	0.546221	0.218456
ENSSSCG00000022398	NUCKS1	-0.0888724	0.83275	-0.354516	0.400243	0.544206	0.191043
ENSSSCG00000024864	ATXN10	-0.254985	0.449287	-0.114444	0.931715	0.544194	0.196977
ENSSSCG00000040439	TMED5	0.288467	0.391509	-0.965273	0.00860506	0.542985	0.183951
ENSSSCG00000004973	UACA	-0.218425	0.577144	-0.157061	0.860614	0.542233	0.250723
ENSSSCG00000021042	BRWD1	0.167992	0.669276	-0.750251	0.0496594	0.541401	0.191043
ENSSSCG00000015423	DNAJC2	-0.120536	0.764247	-0.297436	0.571221	0.540334	0.214741
ENSSSCG00000002860	PDCD5	-0.471322	0.0990112	0.166591	0.727354	0.540095	0.182402
ENSSSCG00000032223	EIF1AX	-0.0243351	1	-0.444792	0.265329	0.539498	0.204038
ENSSSCG00000003885	CMPK1	-0.201838	0.566335	-0.186675	0.778423	0.539431	0.178899
ENSSSCG00000016076	COQ10B	-0.191484	0.59773	-0.194376	0.789036	0.538572	0.220363
ENSSSCG00000025751	MDH1	-0.180723	0.601142	-0.213075	0.727331	0.538332	0.199303
ENSSSCG00000007088	ENSSSCG00000007088	0.041206	1	-0.538088	0.197232	0.536181	0.206886
ENSSSCG00000011764	ENSSSCG00000011764	-0.2186	0.520948	-0.160617	0.806444	0.535706	0.210667
ENSSSCG00000011855	IQCG	-1.04828	0.000833212	0.832623	0.0266009	0.534956	0.307016
ENSSSCG00000024776	ENSSSCG00000024776	-0.293996	0.340889	-0.0578841	1	0.53437	0.205476
ENSSSCG00000016982	ENSSSCG00000016982	-0.0759409	0.891609	-0.35027	0.491343	0.533013	0.242191
ENSSSCG00000033374	MRPL20	-0.172947	0.611877	-0.220957	0.668932	0.532136	0.212402
ENSSSCG00000006029	NUDCD1	0.18992	0.654299	-0.760836	0.0778889	0.531176	0.273215
ENSSSCG00000015734	IMP4	-0.261628	0.467452	-0.0876749	0.999769	0.529588	0.246185
ENSSSCG00000035904	ENSSSCG00000035904	-0.758279	0.00351709	0.512758	0.124236	0.528779	0.208917
ENSSSCG00000008245	TMSB10	-0.549818	0.0423595	0.271125	0.485474	0.527445	0.209464
ENSSSCG00000031869	VPS72	0.318076	0.411791	-0.978091	0.0218107	0.525782	0.283925
ENSSSCG00000011101	ITGB1	-0.379595	0.19262	0.061098	0.955053	0.525658	0.214324
ENSSSCG00000010198	BMS1	0.271376	0.51248	-0.892948	0.0403856	0.523836	0.283938
ENSSSCG00000010759	GLRX3	-0.149288	0.681984	-0.244897	0.652649	0.523213	0.198948
ENSSSCG00000020817	RPS16	-0.908779	0.000379045	0.68257	0.0310467	0.522375	0.218382
ENSSSCG00000035082	PHF5A	-0.12123	0.752188	-0.280285	0.596628	0.522266	0.220268
ENSSSCG00000028485	YBX1	-0.0818897	0.852694	-0.342343	0.420538	0.521842	0.215053
ENSSSCG00000005288	TLE4	-0.240064	0.512163	-0.109433	0.955053	0.520898	0.253842
ENSSSCG00000008143	UXS1	-0.0262504	1	-0.406249	0.42685	0.519227	0.27374
ENSSSCG00000035914	PSMB2	-0.227594	0.49263	-0.133389	0.850385	0.519196	0.225154
ENSSSCG00000015326	COL1A2	-0.213717	0.522617	-0.153048	0.808943	0.518556	0.219929
ENSSSCG00000012857	CARS1	-0.385573	0.247194	0.0836333	0.905473	0.518392	0.267013
ENSSSCG00000000743	FKBP4	0.450837	0.187347	-1.22661	0.00238836	0.516835	0.27063
ENSSSCG00000016094	BZW1	-0.391208	0.17995	0.0850293	0.901575	0.516566	0.230497
ENSSSCG00000038682	TAF1D	-1.01069	0.000159518	0.797561	0.0128658	0.516422	0.229698
ENSSSCG00000005183	PSIP1	-0.192748	0.610475	-0.167668	0.841797	0.516159	0.267734
ENSSSCG00000031860	MRPS12	-0.0704274	0.893143	-0.345196	0.485474	0.514482	0.242455
ENSSSCG00000040608	AKR1B1	0.0232494	1	-0.478754	0.325382	0.513332	0.284313
ENSSSCG00000039635	ENSSSCG00000039635	-0.107292	0.807777	-0.286741	0.604377	0.511806	0.26267
ENSSSCG00000045712	OLFML3	0.402441	0.247294	-1.13025	0.0047758	0.511441	0.26851
ENSSSCG00000024396	NOVA1	-0.269894	0.428222	-0.0630444	1	0.510438	0.247334
ENSSSCG00000024912	WDR5	0.0505229	0.980934	-0.520703	0.227333	0.509599	0.251052
ENSSSCG00000037602	SNRPB2	-0.148655	0.700965	-0.225149	0.727331	0.509541	0.267013
ENSSSCG00000038914	SEC61B	-0.228625	0.487579	-0.123263	0.872384	0.509142	0.234808
ENSSSCG00000004048	TCP1	0.0199946	1	-0.479134	0.244991	0.509126	0.215438
ENSSSCG00000012969	FIBP	-0.481561	0.097172	0.207337	0.616563	0.508517	0.229202
ENSSSCG00000002650	APRT	-0.463435	0.114546	0.184814	0.670717	0.508441	0.229961
ENSSSCG00000003776	ACADM	-0.775223	0.00552931	0.553995	0.113035	0.50768	0.253544
ENSSSCG00000010447	ACTA2	-1.18531	4.59023e-06	0.976638	0.00156171	0.507131	0.257607
ENSSSCG00000015631	GRB10	0.137021	0.757154	-0.655373	0.111416	0.507054	0.25311
ENSSSCG00000031602	DNAJC5	0.0125333	1	-0.462158	0.292694	0.506642	0.242455
ENSSSCG00000012014	BTG3	-0.453198	0.119444	0.172896	0.686066	0.506264	0.225212
ENSSSCG00000025486	MDH2	0.257835	0.470964	-0.858706	0.0233973	0.504946	0.236712
ENSSSCG00000006501	SSR2	-0.220387	0.509227	-0.128705	0.859216	0.503073	0.242688
ENSSSCG00000013592	ELAVL1	-0.120657	0.757472	-0.264435	0.611596	0.502743	0.229698
ENSSSCG00000007672	POP7	-0.337129	0.295144	0.0329738	1	0.502697	0.255848
ENSSSCG00000033169	RPS15	-0.79709	0.00197692	0.575979	0.0759833	0.502407	0.240241
ENSSSCG00000025768	CALM1	-0.659522	0.0125947	0.421582	0.226597	0.501432	0.243377
ENSSSCG00000015938	SSB	-0.367996	0.218396	0.068861	0.942047	0.50138	0.22402
ENSSSCG00000001795	SH3GL3	-1.70226	5.14146e-08	1.46853	2.07807e-05	0.500456	0.371263
ENSSSCG00000038992	TUBB6	-0.392244	0.190654	0.101209	0.870474	0.499105	0.265164
ENSSSCG00000037575	FKBP14	-0.112998	0.77279	-0.269483	0.617078	0.498194	0.25311
ENSSSCG00000022206	UOX	-0.703667	0.0080151	0.475964	0.166366	0.497643	0.255848
ENSSSCG00000006983	CNOT7	-0.0477233	0.944519	-0.363247	0.43665	0.497323	0.24505
ENSSSCG00000010238	HNRNPH3	-0.0762222	0.876632	-0.321525	0.499287	0.496184	0.241444
ENSSSCG00000013747	RAD23A	-0.164648	0.65508	-0.192473	0.787821	0.495661	0.265934
ENSSSCG00000006063	ENSSSCG00000006063	0.0383527	1	-0.489641	0.261099	0.495583	0.258403
ENSSSCG00000004970	ENSSSCG00000004970	-0.971578	0.000135253	0.768874	0.013129	0.494806	0.252943
ENSSSCG00000011933	NECTIN3	0.210133	0.570028	-0.767492	0.0399495	0.494483	0.236122
ENSSSCG00000015892	PSMD14	0.173153	0.655078	-0.703024	0.0694044	0.494005	0.245545
ENSSSCG00000036924	PSMA4	-0.117633	0.763026	-0.260947	0.621363	0.4937	0.238798
ENSSSCG00000002505	PAPOLA	0.137149	0.733032	-0.644845	0.0948452	0.493647	0.238959
ENSSSCG00000025928	RPL18	-1.08506	1.7705e-05	0.889142	0.00335525	0.48972	0.262286
ENSSSCG00000010368	GLUD1	0.119698	0.777045	-0.613145	0.115763	0.489714	0.243377
ENSSSCG00000034521	NUDT21	-0.406809	0.173694	0.129857	0.792969	0.489578	0.248354
ENSSSCG00000006033	EIF3E	-1.05353	4.7422e-05	0.8592	0.0059993	0.488603	0.276168
ENSSSCG00000009788	DENR	-0.366184	0.218859	0.0778178	0.921229	0.488289	0.238959
ENSSSCG00000004132	PHACTR2	-0.342072	0.32269	0.0578271	0.969421	0.487718	0.314191
ENSSSCG00000026617	EIF2S2	-0.290864	0.351262	-0.0195531	1	0.487437	0.267793
ENSSSCG00000017104	NSUN2	0.418698	0.211993	-1.12297	0.00433369	0.486913	0.293378
ENSSSCG00000031639	ZCCHC17	-0.432411	0.156032	0.167995	0.717798	0.486034	0.275561
ENSSSCG00000006889	ARHGAP29	-0.377413	0.221927	0.0952802	0.85529	0.485917	0.261141
ENSSSCG00000029808	EIF2B3	-0.265816	0.47203	-0.0366926	1	0.483384	0.329395
ENSSSCG00000014989	DCUN1D5	0.0113896	1	-0.43578	0.327427	0.482981	0.266526
ENSSSCG00000038880	RPL23	-0.741571	0.00422158	0.529188	0.108424	0.482459	0.263364
ENSSSCG00000013349	HTATIP2	0.533886	0.122484	-1.33807	0.0014509	0.481695	0.34415
ENSSSCG00000020808	CCT6A	0.288162	0.385461	-0.885417	0.0160112	0.481127	0.251848
ENSSSCG00000012943	MRPL11	-0.468491	0.113039	0.215055	0.606394	0.481036	0.273838
ENSSSCG00000034227	RPL35	-0.862011	0.000792385	0.663484	0.0366192	0.47994	0.269766
ENSSSCG00000038947	ENSSSCG00000038947	0.0423784	0.987184	-0.481617	0.248264	0.479884	0.257437
ENSSSCG00000032364	SELENOH	-0.333951	0.284754	0.0455147	0.968081	0.479419	0.259356
ENSSSCG00000024149	ELOVL5	-0.590586	0.0576071	0.370421	0.372092	0.479242	0.337578
ENSSSCG00000017796	BLMH	0.448881	0.211436	-1.16076	0.00639423	0.479182	0.344709
ENSSSCG00000026552	MFSD14B	-0.416167	0.179965	0.150338	0.750587	0.479148	0.278132
ENSSSCG00000004785	SRP14	0.0338961	1	-0.470249	0.228897	0.478964	0.274819
ENSSSCG00000031664	SRP9	-0.295134	0.358348	-0.00270189	1	0.478799	0.273746
ENSSSCG00000039191	CBX5	0.135801	0.763026	-0.619476	0.137463	0.477467	0.290376
ENSSSCG00000031152	ENSSSCG00000031152	-0.0407628	0.974015	-0.345215	0.493818	0.476222	0.311242
ENSSSCG00000017509	RPL19	-0.613203	0.021015	0.388495	0.272472	0.474603	0.273215
ENSSSCG00000025010	UNC50	-0.556236	0.0495273	0.325138	0.387928	0.474601	0.274233
ENSSSCG00000000058	SNU13	-0.0545985	0.936387	-0.332025	0.485474	0.474336	0.260793
ENSSSCG00000007749	ENSSSCG00000007749	-0.154504	0.695766	-0.182431	0.811585	0.473989	0.317581
ENSSSCG00000025298	POLR1F	-0.411577	0.176504	0.151486	0.751334	0.472786	0.290055
ENSSSCG00000036296	RPS25	-0.795092	0.0020965	0.596302	0.0654367	0.472156	0.279509
ENSSSCG00000000633	YBX3	-0.0973541	0.811973	-0.269557	0.561622	0.47083	0.286773
ENSSSCG00000034165	DERPC	0.320206	0.410391	-0.909823	0.0346275	0.47021	0.362265
ENSSSCG00000027358	RPS17	-0.696539	0.00808696	0.488336	0.148669	0.46962	0.284313
ENSSSCG00000039061	EIF2AK4	-0.320013	0.333545	0.0405021	0.989895	0.469417	0.311106
ENSSSCG00000029539	RAB23	0.574066	0.101721	-1.40045	0.00113852	0.468638	0.377687
ENSSSCG00000008877	ETFDH	0.130671	0.777747	-0.600178	0.151154	0.467976	0.30231
ENSSSCG00000011705	COMMD2	0.0585568	0.959758	-0.490342	0.2527	0.467297	0.289721
ENSSSCG00000017957	EIF4A1	-0.0408027	0.968092	-0.345917	0.417274	0.465646	0.289533
ENSSSCG00000026502	LIX1L	-0.166053	0.663201	-0.157161	0.854749	0.464551	0.327253
ENSSSCG00000031698	GFUS	-0.205034	0.566955	-0.109116	0.947284	0.463705	0.295125
ENSSSCG00000037803	MARCKS	0.107217	0.809946	-0.566275	0.139994	0.463137	0.309723
ENSSSCG00000034156	GTF2F2	0.293279	0.419003	-0.862586	0.029442	0.462083	0.316005
ENSSSCG00000013177	MED19	-0.411211	0.212864	0.167666	0.752317	0.461593	0.353225
ENSSSCG00000011745	PRKCI	-0.301803	0.355809	0.0212764	1	0.461209	0.308954
ENSSSCG00000013889	RPL18A	-0.733165	0.00485099	0.535928	0.103953	0.460943	0.294092
ENSSSCG00000014969	ENSSSCG00000014969	0.178168	0.691711	-0.658281	0.153148	0.460239	0.379417
ENSSSCG00000033697	RPS2	-0.214018	0.52125	-0.0972303	0.929696	0.458076	0.296816
ENSSSCG00000027294	CDV3	-0.172616	0.614146	-0.150594	0.816053	0.456445	0.312163
ENSSSCG00000034066	ZCRB1	-0.182736	0.59773	-0.132203	0.892626	0.454418	0.295182
ENSSSCG00000029249	NAV3	-0.556606	0.0696076	0.34792	0.391795	0.45166	0.359601
ENSSSCG00000005467	HSDL2	-0.556035	0.0583401	0.346824	0.371499	0.45052	0.329387
ENSSSCG00000017371	TMEM101	-0.372269	0.252201	0.125379	0.811585	0.449944	0.347549
ENSSSCG00000030603	TATDN1	-0.173197	0.63238	-0.136788	0.887054	0.44961	0.328464
ENSSSCG00000004751	CHP1	0.116553	0.80866	-0.559118	0.183312	0.44913	0.325189
ENSSSCG00000013391	PSMA1	-0.0248305	1	-0.350308	0.454135	0.448559	0.294092
ENSSSCG00000001959	CFL2	-0.361759	0.222173	0.104605	0.855724	0.448458	0.320859
ENSSSCG00000037732	SINHCAF	0.292148	0.436934	-0.841186	0.0401283	0.448355	0.353051
ENSSSCG00000033368	ATP5MC2	-0.715657	0.00705514	0.527056	0.117774	0.448034	0.326727
ENSSSCG00000024132	TMEM47	-0.290629	0.356396	0.014239	1	0.447684	0.329812
ENSSSCG00000009799	DIABLO	0.171899	0.662037	-0.647257	0.101033	0.447292	0.312223
ENSSSCG00000000547	MRPS35	0.0578267	0.96777	-0.458717	0.342098	0.446333	0.37304
ENSSSCG00000002377	EIF2B2	0.0631593	0.954122	-0.4711	0.309937	0.445931	0.357653
ENSSSCG00000031593	NUDT3	-0.849342	0.000920714	0.674417	0.0326122	0.445821	0.316999
ENSSSCG00000021825	RPS21	-0.553067	0.0398747	0.340269	0.353338	0.44578	0.314026
ENSSSCG00000009821	ARPC3	-0.197205	0.569439	-0.106889	0.906565	0.444453	0.32197
ENSSSCG00000029313	ITGB1BP1	0.320218	0.364819	-0.887423	0.0253758	0.444263	0.34592
ENSSSCG00000008890	TMA16	0.0818227	0.907635	-0.491953	0.306013	0.443305	0.384093
ENSSSCG00000017526	COPZ2	-0.595806	0.0317172	0.395096	0.262569	0.442927	0.308587
ENSSSCG00000015482	VAMP4	-0.316569	0.343566	0.0602588	0.954686	0.442664	0.359633
ENSSSCG00000031435	MRPS14	0.143089	0.742483	-0.59217	0.150895	0.440907	0.331212
ENSSSCG00000017430	EIF1	-0.141938	0.689879	-0.179336	0.750502	0.440571	0.320859
ENSSSCG00000010400	MSMB	-0.264022	0.47197	-0.00109924	1	0.438977	0.384429
ENSSSCG00000014146	RASA1	0.0389574	0.996943	-0.433882	0.317877	0.438354	0.315311
ENSSSCG00000015861	WDR33	0.257312	0.513297	-0.767588	0.0662838	0.438244	0.373794
ENSSSCG00000021644	BRD7	-0.145126	0.692055	-0.16906	0.812684	0.437608	0.312884
ENSSSCG00000039618	COX20	-0.372738	0.243124	0.133953	0.797246	0.436625	0.353051
ENSSSCG00000015298	SRI	-0.340141	0.263368	0.088949	0.896717	0.435479	0.309669
ENSSSCG00000014414	ENSSSCG00000014414	-0.0882446	0.852694	-0.241047	0.686066	0.435359	0.360388
ENSSSCG00000015692	R3HDM1	-0.176507	0.624742	-0.119474	0.92648	0.435019	0.346052
ENSSSCG00000030177	EBNA1BP2	0.205747	0.608391	-0.681109	0.110111	0.43412	0.38244
ENSSSCG00000024126	CCT5	0.235739	0.522447	-0.736785	0.0557351	0.433525	0.328119
ENSSSCG00000022545	CALM3	-0.315058	0.309132	0.0591228	0.964941	0.433215	0.31297
ENSSSCG00000002664	GSE1	0.0716415	0.936334	-0.466829	0.325382	0.432419	0.38597
ENSSSCG00000014094	ENSSSCG00000014094	0.0269569	1	-0.405567	0.380806	0.432361	0.351514
ENSSSCG00000014855	ENSSSCG00000014855	-1.25878	5.80873e-07	1.09939	0.000191382	0.431821	0.353702
ENSSSCG00000004528	MBD2	0.0581556	0.955754	-0.453767	0.294539	0.431137	0.333982
ENSSSCG00000015213	EI24	0.268394	0.479442	-0.780645	0.0542384	0.431077	0.377802
ENSSSCG00000015776	RWDD4	0.216206	0.580509	-0.697818	0.0768494	0.429863	0.345952
ENSSSCG00000032916	ENSSSCG00000032916	-0.29069	0.355007	0.0312495	0.996965	0.429515	0.318051
ENSSSCG00000016974	MAP1B	-0.708484	0.00765307	0.532237	0.113357	0.428897	0.355645
ENSSSCG00000034753	FAM177A1	-1.0486	0.00021118	0.902382	0.00675089	0.426921	0.38597
ENSSSCG00000015428	PUS7	0.0551244	0.978461	-0.434263	0.384531	0.426566	0.404242
ENSSSCG00000000097	ENSSSCG00000000097	-0.128114	0.730104	-0.183003	0.74805	0.425059	0.359601
ENSSSCG00000037077	SHMT2	-0.0260399	1	-0.316975	0.553075	0.423699	0.390002
ENSSSCG00000011113	NUDT5	-0.110448	0.805417	-0.193574	0.794974	0.423175	0.400594
ENSSSCG00000003089	TOMM40	0.420018	0.238682	-1.0333	0.01368	0.42292	0.406694
ENSSSCG00000032090	PDCD6	-0.137937	0.70919	-0.165751	0.816659	0.422481	0.331212
ENSSSCG00000001852	IDH2	-0.372435	0.222077	0.142833	0.763206	0.422192	0.351949
ENSSSCG00000032288	SLC20A1	-0.317184	0.35886	0.0779504	0.91039	0.421427	0.402451
ENSSSCG00000013470	MRPS33	0.0360977	1	-0.40677	0.383117	0.421113	0.377198
ENSSSCG00000036723	EMP1	0.382612	0.231334	-0.977515	0.00886659	0.421049	0.348672
ENSSSCG00000040663	HERPUD1	-0.391824	0.189625	0.167016	0.728389	0.419885	0.340007
ENSSSCG00000036988	PSMG4	-0.218261	0.52241	-0.0531187	1	0.419135	0.346793
ENSSSCG00000023323	ENSSSCG00000023323	0.605334	0.043131	-1.40526	0.000129029	0.41852	0.36232
ENSSSCG00000040325	COX7C	-0.287968	0.355809	0.0367353	1	0.417468	0.373018
ENSSSCG00000009150	HADH	-0.0349385	0.986645	-0.296894	0.598339	0.416561	0.406694
ENSSSCG00000008404	MTIF2	-0.221961	0.563345	-0.037379	1	0.416338	0.409103
ENSSSCG00000024168	AIMP1	-0.582519	0.0327445	0.399294	0.267582	0.415312	0.379239
ENSSSCG00000011708	TSC22D2	-0.236377	0.527868	-0.019017	1	0.415168	0.406694
ENSSSCG00000030502	CEP170	0.186728	0.622504	-0.635759	0.107506	0.414894	0.357653
ENSSSCG00000021180	ENSSSCG00000021180	-0.0237858	1	-0.319065	0.499287	0.414611	0.347174
ENSSSCG00000037979	ENSSSCG00000037979	0.0820506	0.897108	-0.46522	0.312328	0.412795	0.39892
ENSSSCG00000036014	RPLP0	-0.313149	0.298839	0.0718185	0.927474	0.412644	0.367841
ENSSSCG00000037030	RPL15	-0.68813	0.00852106	0.521448	0.114736	0.41195	0.371142
ENSSSCG00000025187	TMEM126A	-0.0280638	1	-0.303961	0.570317	0.411846	0.394138
ENSSSCG00000021007	MRPL19	-0.0184875	1	-0.314807	0.554031	0.411533	0.406694
ENSSSCG00000005976	NDUFB9	-0.39694	0.174884	0.179796	0.689317	0.411309	0.385808
ENSSSCG00000016734	CCM2	-0.0193501	1	-0.316698	0.531186	0.411202	0.391264
ENSSSCG00000031123	PPIG	-0.334412	0.27902	0.104681	0.83453	0.410287	0.360773
ENSSSCG00000014292	HSPA4	0.233434	0.515843	-0.707551	0.0648336	0.409949	0.359585
ENSSSCG00000008659	ENSSSCG00000008659	-0.486423	0.0877593	0.291737	0.440777	0.408961	0.355734
ENSSSCG00000004470	HMGN3	-0.395723	0.179036	0.181209	0.688316	0.407838	0.353148
ENSSSCG00000025534	CSE1L	0.320218	0.366358	-0.842588	0.0347294	0.407445	0.405749
ENSSSCG00000016817	TARS1	0.0400888	1	-0.401711	0.376085	0.406465	0.378138
ENSSSCG00000024974	ENSSSCG00000024974	-0.781617	0.0025248	0.629551	0.0488186	0.405776	0.383765
ENSSSCG00000036898	NIPA2	-0.0336167	0.986845	-0.291322	0.570317	0.404657	0.388121
ENSSSCG00000035658	VPS36	0.506627	0.0861351	-1.1857	0.000953623	0.403843	0.365076
ENSSSCG00000008183	ENSSSCG00000008183	-0.0483469	0.945921	-0.271524	0.605319	0.403267	0.376056
ENSSSCG00000026812	EMG1	0.0163863	1	-0.363699	0.441604	0.40305	0.382831
ENSSSCG00000008035	ENSSSCG00000008035	0.238985	0.536801	-0.700938	0.0862051	0.402636	0.406694
ENSSSCG00000009711	HPF1	-0.541535	0.0822515	0.371358	0.363475	0.402319	0.429178
ENSSSCG00000032985	GOT2	0.464256	0.162165	-1.09136	0.00571493	0.401049	0.406694
ENSSSCG00000029059	SSRP1	0.0315323	1	-0.384526	0.397838	0.401039	0.381833
ENSSSCG00000006361	PPOX	-0.738872	0.0134372	0.595852	0.103376	0.400375	0.425468
ENSSSCG00000022387	TBPL1	-0.276062	0.448863	0.0454733	0.988564	0.400178	0.431034
ENSSSCG00000007853	LYRM1	-0.743863	0.0131113	0.60368	0.0997792	0.400011	0.43878
ENSSSCG00000027085	UQCRFS1	0.158192	0.676824	-0.57648	0.141598	0.399686	0.366783
ENSSSCG00000007031	POLB	0.0432777	0.993247	-0.398545	0.379979	0.399109	0.391264
ENSSSCG00000000161	PWP1	-0.0387318	0.980359	-0.276238	0.610483	0.398764	0.406694
ENSSSCG00000024748	THUMPD1	0.30355	0.416019	-0.801109	0.0520965	0.398713	0.412819
ENSSSCG00000036005	CNEP1R1	-0.30329	0.345497	0.0768605	0.902083	0.398182	0.401004
ENSSSCG00000013990	ENSSSCG00000013990	-0.334111	0.282779	0.114867	0.815647	0.397993	0.38597
ENSSSCG00000017544	ATP5MC1	-0.0131589	1	-0.318644	0.473133	0.396638	0.405727
ENSSSCG00000024313	NDUFA4	-0.0327148	0.992174	-0.288385	0.525122	0.394414	0.406694
ENSSSCG00000031169	ENSSSCG00000031169	0.200515	0.601772	-0.630941	0.12542	0.393214	0.406694
ENSSSCG00000011166	ZMYND11	-0.0638618	0.902816	-0.239038	0.682044	0.392691	0.404194
ENSSSCG00000021731	WWC2	0.0990487	0.870993	-0.467145	0.331856	0.392557	0.444294
ENSSSCG00000015963	OLA1	0.0131047	1	-0.346242	0.477297	0.390665	0.406694
ENSSSCG00000025293	HLTF	0.0338723	1	-0.374019	0.445553	0.390267	0.411371
ENSSSCG00000023062	HTATSF1	0.19783	0.639645	-0.616258	0.162669	0.389775	0.440638
ENSSSCG00000009276	XPO4	-0.688648	0.0130495	0.542877	0.112317	0.389609	0.406694
ENSSSCG00000035400	YPEL2	-0.493128	0.112899	0.321756	0.440668	0.389461	0.436951
ENSSSCG00000025606	ATM	-0.267818	0.464337	0.047744	0.990991	0.386955	0.450624
ENSSSCG00000004460	IBTK	-0.263778	0.447806	0.0384026	0.993766	0.386955	0.424102
ENSSSCG00000003643	SF3A3	-0.108538	0.786935	-0.170591	0.816853	0.386955	0.406694
ENSSSCG00000028712	ATPAF2	0.0370528	1	-0.368706	0.483749	0.386955	0.450437
ENSSSCG00000040731	TMEM65	0.301946	0.393498	-0.788701	0.044281	0.38456	0.406694
ENSSSCG00000009106	PDE5A	0.0769629	0.910675	-0.43219	0.343594	0.383989	0.410284
ENSSSCG00000001836	RLBP1	0.00869275	1	-0.334252	0.525684	0.383813	0.431038
ENSSSCG00000026710	CARHSP1	0.0733509	0.903234	-0.429919	0.324193	0.383331	0.40632
ENSSSCG00000004620	MYO5A	0.122828	0.761332	-0.505566	0.186765	0.382461	0.412118
ENSSSCG00000014338	HSPA9	0.608179	0.0416871	-1.35591	0.000217775	0.38229	0.406694
ENSSSCG00000032357	APPL1	-0.282425	0.386909	0.0628509	0.933813	0.381988	0.406694
ENSSSCG00000022506	COL6A1	-0.39016	0.187538	0.194675	0.665639	0.381425	0.424398
ENSSSCG00000028297	APH1A	-0.77795	0.00636131	0.648199	0.0604741	0.380216	0.432078
ENSSSCG00000013863	SMIM7	0.0738372	0.914899	-0.425124	0.341393	0.379946	0.406694
ENSSSCG00000003189	PRMT1	-0.352507	0.251756	0.152188	0.739959	0.37984	0.406694
ENSSSCG00000030089	RBM18	0.0878214	0.881385	-0.444099	0.328676	0.379613	0.421316
ENSSSCG00000033424	ENSSSCG00000033424	0.174652	0.671815	-0.573627	0.177475	0.37831	0.431847
ENSSSCG00000040273	ENSSSCG00000040273	-0.853809	0.000896431	0.727026	0.0200866	0.377974	0.417049
ENSSSCG00000012879	ENSSSCG00000012879	-0.512025	0.0768929	0.348638	0.354783	0.377634	0.415792
ENSSSCG00000012046	ENSSSCG00000012046	-0.291902	0.376473	0.080619	0.898051	0.376385	0.42494
ENSSSCG00000006887	CNN3	-0.351207	0.239596	0.151092	0.759258	0.376235	0.401004
ENSSSCG00000009335	B3GLCT	-0.466019	0.138534	0.30085	0.477297	0.375814	0.451956
ENSSSCG00000005009	KLHDC2	-0.230037	0.498042	0.00037615	1	0.375367	0.40738
ENSSSCG00000000587	AEBP2	-0.501403	0.0875157	0.338121	0.374573	0.374938	0.424537
ENSSSCG00000021560	ENSSSCG00000021560	-0.0667482	0.896769	-0.221365	0.692303	0.374468	0.405339
ENSSSCG00000039460	RPL28	-1.11048	1.11876e-05	0.993083	0.000882719	0.374242	0.4283
ENSSSCG00000014903	CCDC90B	-0.339246	0.28845	0.142886	0.773835	0.373265	0.42487
ENSSSCG00000008475	MAP4K3	-0.611054	0.0373449	0.469934	0.203323	0.37268	0.450047
ENSSSCG00000027846	RRP15	-0.0299422	0.998026	-0.265147	0.642796	0.372527	0.435081
ENSSSCG00000012007	HSPA13	0.310969	0.393745	-0.782951	0.0578955	0.372503	0.460881
ENSSSCG00000032165	ATP5MD	-0.173602	0.610808	-0.0734264	0.988687	0.371241	0.406694
ENSSSCG00000017106	ENSSSCG00000017106	-0.194294	0.59773	-0.0394912	1	0.371187	0.44434
ENSSSCG00000016824	RAI14	-0.212646	0.549379	-0.0201435	1	0.370653	0.410976
ENSSSCG00000006261	TCEA1	-0.15541	0.669085	-0.0950073	0.970436	0.369919	0.406694
ENSSSCG00000006469	MRPL24	-0.0415654	0.964297	-0.248568	0.661986	0.369819	0.42775
ENSSSCG00000006301	TIPRL	0.000199945	1	-0.303891	0.560377	0.369131	0.444294
ENSSSCG00000006821	GSTM3	-2.50025	1.06047e-15	2.15112	2.1641e-11	0.368258	0.537411
ENSSSCG00000037869	NDUFA5	-0.181248	0.600344	-0.0583506	1	0.367055	0.411529
ENSSSCG00000008974	SDAD1	-0.158022	0.691711	-0.081434	1	0.366777	0.477222
ENSSSCG00000035193	MRPS23	-0.0470211	0.963272	-0.232519	0.703273	0.365755	0.45877
ENSSSCG00000039309	YIPF5	-0.107747	0.782859	-0.15482	0.839014	0.365022	0.418595
ENSSSCG00000032383	ENSSSCG00000032383	0.180931	0.691711	-0.568049	0.231842	0.364353	0.492238
ENSSSCG00000009334	HSPH1	0.50736	0.130338	-1.124	0.00588474	0.364353	0.480582
ENSSSCG00000032067	ENSSSCG00000032067	-0.0667412	0.901343	-0.20509	0.762626	0.363622	0.46345
ENSSSCG00000023245	NONO	0.0364109	1	-0.356589	0.439947	0.363287	0.414182
ENSSSCG00000007381	YWHAB	-0.109584	0.774819	-0.153764	0.808943	0.363251	0.4396
ENSSSCG00000016646	ENSSSCG00000016646	0.46609	0.168348	-1.04868	0.00916276	0.362752	0.466756
ENSSSCG00000008242	KCMF1	-0.0183205	1	-0.276578	0.592913	0.362738	0.42405
ENSSSCG00000015284	MDM4	-0.465946	0.164419	0.309595	0.485474	0.36246	0.5018
ENSSSCG00000008638	YWHAQ	0.181626	0.608975	-0.573317	0.139015	0.360849	0.451521
ENSSSCG00000039060	RASSF3	-1.47853	2.49481e-07	1.35625	2.46726e-05	0.360155	0.497737
ENSSSCG00000033450	PDAP1	-0.0430261	0.96202	-0.237948	0.686066	0.359305	0.439872
ENSSSCG00000017069	LARP1	0.117834	0.801525	-0.470511	0.276171	0.358982	0.43902
ENSSSCG00000010320	VDAC2	0.0306882	1	-0.345335	0.424969	0.35879	0.414344
ENSSSCG00000023803	ELK3	-0.744595	0.00943402	0.62887	0.0706853	0.357634	0.466649
ENSSSCG00000011565	BRK1	-0.3396	0.319709	0.162111	0.756247	0.35696	0.488866
ENSSSCG00000012913	PPP1CA	-0.39212	0.21027	0.222333	0.606269	0.356618	0.457391
ENSSSCG00000033814	SMIM15	-0.0514319	0.93619	-0.222945	0.708679	0.356474	0.445388
ENSSSCG00000039137	SMARCE1	-0.324101	0.301103	0.1347	0.777547	0.356249	0.434427
ENSSSCG00000027135	PPM1G	-0.165221	0.688525	-0.0601672	1	0.355928	0.51022
ENSSSCG00000017419	DNAJC7	-0.0874969	0.852694	-0.169759	0.822264	0.355928	0.468535
ENSSSCG00000010625	SMC3	0.0645725	0.925567	-0.390475	0.379737	0.355704	0.428663
ENSSSCG00000034733	CMAS	-0.165394	0.643461	-0.0673189	1	0.35559	0.445053
ENSSSCG00000035434	SEC61G	-0.316531	0.296713	0.123526	0.811235	0.354817	0.455992
ENSSSCG00000022869	BCAP29	-0.311818	0.327115	0.121745	0.808238	0.353423	0.439559
ENSSSCG00000008559	TMEM214	0.198952	0.610187	-0.583045	0.172827	0.352096	0.473282
ENSSSCG00000015888	RBMS1	0.141977	0.717079	-0.503053	0.216672	0.352021	0.431627
ENSSSCG00000008735	BOD1L1	-0.453224	0.13566	0.299774	0.461709	0.35117	0.473585
ENSSSCG00000033731	SLC35B1	0.0422806	1	-0.349092	0.477345	0.350866	0.460302
ENSSSCG00000033120	PALM2AKAP2	0.0379609	1	-0.345686	0.473557	0.34993	0.450022
ENSSSCG00000039885	PTP4A2	-0.165935	0.628351	-0.0657475	1	0.34945	0.468995
ENSSSCG00000017744	SUZ12	0.301946	0.411713	-0.743061	0.0703737	0.349365	0.492211
ENSSSCG00000026663	DTD2	-0.793216	0.00822188	0.692509	0.0540649	0.349153	0.520481
ENSSSCG00000020879	FBXW7	0.0373724	1	-0.338345	0.492364	0.348685	0.479638
ENSSSCG00000029983	PCGF3	0.157673	0.710482	-0.516099	0.237695	0.348235	0.475138
ENSSSCG00000035719	HAUS2	-0.355008	0.278219	0.185236	0.686066	0.347665	0.488036
ENSSSCG00000024564	IMMT	0.201689	0.604807	-0.581399	0.165264	0.346765	0.481766
ENSSSCG00000031712	MFAP5	-2.13893	4.66768e-14	1.90266	2.58435e-10	0.346562	0.516093
ENSSSCG00000012874	ENSSSCG00000012874	0.107999	0.836612	-0.436154	0.355725	0.346313	0.494733
ENSSSCG00000029570	PXDN	0.367652	0.285985	-0.852527	0.0318001	0.345867	0.481551
ENSSSCG00000013538	KHSRP	0.337139	0.328141	-0.799526	0.0425334	0.345655	0.479638
ENSSSCG00000035505	YTHDC1	0.327213	0.345175	-0.784741	0.0480748	0.345384	0.480693
ENSSSCG00000003612	EIF3I	0.149018	0.697031	-0.506378	0.212646	0.345379	0.443911
ENSSSCG00000011501	SUCLG2	-0.365258	0.233	0.195224	0.64315	0.344519	0.453397
ENSSSCG00000012974	CFL1	-0.0653057	0.895175	-0.19826	0.703974	0.344304	0.467541
ENSSSCG00000013155	ENSSSCG00000013155	-0.165825	0.63371	-0.0604105	1	0.343914	0.440453
ENSSSCG00000031580	LLPH	-0.66416	0.0211865	0.549481	0.117774	0.343834	0.487804
ENSSSCG00000026498	ENSSSCG00000026498	-0.280517	0.42084	0.0970649	0.8758	0.342271	0.495326
ENSSSCG00000011112	CDC123	-0.46405	0.130254	0.322041	0.42575	0.341018	0.495439
ENSSSCG00000037053	AK6	0.0527389	0.977689	-0.35228	0.479855	0.338666	0.489934
ENSSSCG00000010437	PAPSS2	0.316955	0.391099	-0.760162	0.069852	0.338229	0.510397
ENSSSCG00000021325	MCFD2	0.39169	0.273495	-0.875671	0.038713	0.338045	0.536536
ENSSSCG00000037376	ENSSSCG00000037376	0.0790155	0.905201	-0.390659	0.40394	0.337995	0.489934
ENSSSCG00000006610	S100A11	-0.527061	0.0530685	0.391149	0.270513	0.33779	0.485527
ENSSSCG00000029830	RPL8	-0.425989	0.129661	0.271955	0.485474	0.336681	0.48335
ENSSSCG00000011373	QRICH1	-0.251855	0.451851	0.060926	0.935849	0.335424	0.479075
ENSSSCG00000037032	DNASE1L1	-1.08475	7.64768e-05	0.997632	0.00170013	0.334827	0.500681
ENSSSCG00000014296	VDAC1	0.183405	0.604307	-0.549456	0.145591	0.334737	0.498936
ENSSSCG00000017308	CDC27	0.0890699	0.878502	-0.399521	0.396005	0.333936	0.500563
ENSSSCG00000003660	PABPC4	0.310825	0.39661	-0.741776	0.073048	0.333843	0.513613
ENSSSCG00000028420	EIF4E	0.0348198	1	-0.324067	0.500028	0.332507	0.481084
ENSSSCG00000012766	BGN	-0.705478	0.00810187	0.597926	0.0693429	0.332181	0.506611
ENSSSCG00000014100	TBCA	-0.305604	0.319232	0.128699	0.808943	0.33188	0.501225
ENSSSCG00000008504	CRIM1	-0.127479	0.731738	-0.102573	0.920742	0.331841	0.503932
ENSSSCG00000002926	TBCB	-0.360001	0.273495	0.204668	0.651997	0.331598	0.521553
ENSSSCG00000031782	ARL3	-0.0048606	1	-0.265429	0.623762	0.331362	0.492211
ENSSSCG00000022168	APBB2	0.714168	0.0303107	-1.48218	0.000407891	0.33127	0.549037
ENSSSCG00000032498	IDH3A	0.429558	0.179965	-0.941984	0.0137578	0.330428	0.49627
ENSSSCG00000013629	SMARCA4	0.233176	0.538491	-0.617237	0.1251	0.330423	0.491563
ENSSSCG00000016323	COPS8	0.206784	0.599841	-0.571364	0.183995	0.3302	0.523156
ENSSSCG00000011746	SKIL	-0.367754	0.214688	0.207498	0.632692	0.329705	0.510457
ENSSSCG00000005110	SYNE2	-0.00434844	1	-0.257301	0.686066	0.327657	0.546569
ENSSSCG00000010476	MYOF	-0.695349	0.0110134	0.592293	0.0717816	0.32743	0.483281
ENSSSCG00000034379	MAP2K3	-0.339987	0.272766	0.177134	0.681512	0.326526	0.481062
ENSSSCG00000008756	DHX15	0.355538	0.296617	-0.808723	0.0403609	0.326365	0.516371
ENSSSCG00000025821	C2CD2	0.289152	0.461386	-0.690447	0.118135	0.325416	0.562888
ENSSSCG00000010070	SMARCB1	0.146136	0.749417	-0.472884	0.309029	0.324945	0.533734
ENSSSCG00000004307	ENSSSCG00000004307	-0.0559295	0.932126	-0.190999	0.769543	0.324332	0.482578
ENSSSCG00000026705	NVL	-0.044844	0.97117	-0.195682	0.79711	0.324154	0.560817
ENSSSCG00000012757	ENSSSCG00000012757	-0.544344	0.0667466	0.428871	0.251317	0.323179	0.530396
ENSSSCG00000028737	USP3	0.0137122	1	-0.274292	0.646645	0.322249	0.560402
ENSSSCG00000040470	RPS20	-0.838478	0.00112005	0.748678	0.0159164	0.321863	0.516582
ENSSSCG00000008515	MEMO1	0.151015	0.722422	-0.479778	0.272472	0.321407	0.524031
ENSSSCG00000004432	HDAC2	0.132739	0.756346	-0.455995	0.286494	0.320697	0.497864
ENSSSCG00000035570	HNRNPL	-0.80425	0.00674417	0.724675	0.0412228	0.318313	0.564187
ENSSSCG00000017555	LUC7L3	-0.101269	0.810844	-0.123552	0.91039	0.318223	0.49909
ENSSSCG00000016434	RHEB	-0.319315	0.293959	0.157509	0.740776	0.31652	0.532894
ENSSSCG00000038465	VAPA	0.116909	0.776194	-0.431287	0.277369	0.316137	0.531995
ENSSSCG00000004446	RWDD1	-0.04148	0.968992	-0.203746	0.732429	0.315277	0.487835
ENSSSCG00000004294	SYNCRIP	0.177866	0.61973	-0.520503	0.190436	0.314712	0.488036
ENSSSCG00000033791	IMPA1	-0.326749	0.329405	0.177535	0.716348	0.314114	0.557316
ENSSSCG00000001658	MRPL2	-0.394382	0.207979	0.25835	0.531686	0.313866	0.538082
ENSSSCG00000003687	EPB41L3	-0.390911	0.240089	0.257915	0.563962	0.313706	0.567461
ENSSSCG00000009791	RSRC2	-0.173908	0.610468	-0.0224909	1	0.313332	0.507785
ENSSSCG00000013299	APIP	-0.526287	0.0765061	0.414786	0.266294	0.312954	0.540979
ENSSSCG00000011893	COX17	-0.248794	0.4866	0.0799883	0.91044	0.312954	0.558175
ENSSSCG00000010209	FAM13C	-0.126727	0.751114	-0.0822675	1	0.312607	0.542527
ENSSSCG00000010073	ENSSSCG00000010073	0.286109	0.416019	-0.683128	0.0832222	0.312034	0.524136
ENSSSCG00000015710	ACTR3	-0.169636	0.614343	-0.0290078	1	0.310758	0.536701
ENSSSCG00000025691	BCL10	-0.358192	0.256651	0.215819	0.611359	0.309993	0.536701
ENSSSCG00000032073	ENSSSCG00000032073	0.100367	0.830642	-0.39837	0.371201	0.309727	0.51255
ENSSSCG00000029998	KLF7	-0.291583	0.375032	0.130756	0.791095	0.308596	0.525316
ENSSSCG00000035318	NUP58	0.505776	0.119471	-1.04368	0.00820668	0.307883	0.563981
ENSSSCG00000040571	ENSSSCG00000040571	0.201203	0.610475	-0.53786	0.224559	0.307811	0.56439
ENSSSCG00000014307	MACROH2A1	0.361929	0.27289	-0.800949	0.0368732	0.30728	0.533734
ENSSSCG00000017421	ACLY	-0.098251	0.815382	-0.115613	0.935578	0.307048	0.539274
ENSSSCG00000028886	IPO7	0.242863	0.508592	-0.608838	0.127166	0.306267	0.533052
ENSSSCG00000000435	ENSSSCG00000000435	-0.224123	0.549997	0.0538857	0.963726	0.306207	0.560402
ENSSSCG00000017203	GALK1	-0.28966	0.372603	0.132819	0.795251	0.306132	0.535584
ENSSSCG00000013906	ENSSSCG00000013906	-0.620125	0.0191507	0.52079	0.114176	0.305649	0.542186
ENSSSCG00000009967	PITPNB	-0.0559513	0.918655	-0.1736	0.808943	0.305629	0.526522
ENSSSCG00000035034	CNIH4	-0.17633	0.612956	-0.0118495	1	0.304853	0.535451
ENSSSCG00000007715	ABHD11	0.168533	0.68752	-0.487947	0.278405	0.304613	0.564543
ENSSSCG00000037170	POMP	0.0590457	0.938499	-0.335058	0.443013	0.303361	0.556105
ENSSSCG00000012250	MED14	0.3027	0.429071	-0.687898	0.115763	0.301707	0.584997
ENSSSCG00000026940	CASP10	-0.0694594	0.906466	-0.14362	0.897803	0.301498	0.585588
ENSSSCG00000038919	RP9	-0.208281	0.57622	0.0362575	1	0.301467	0.562045
ENSSSCG00000022333	C16orf87	-0.761904	0.00726167	0.687416	0.0435131	0.300947	0.564975
ENSSSCG00000023971	H3-3A	-0.507558	0.0843542	0.399839	0.278051	0.300778	0.549657
ENSSSCG00000040743	M6PR	0.018957	1	-0.272358	0.597892	0.299923	0.533652
ENSSSCG00000035598	EDN1	-1.01372	0.00623073	0.956321	0.0265575	0.299492	0.677864
ENSSSCG00000008981	ENSSSCG00000008981	-0.0748209	0.897212	-0.131552	0.9064	0.29795	0.588948
ENSSSCG00000012842	RPLP2	-0.86215	0.000791817	0.78987	0.0103183	0.297753	0.560817
ENSSSCG00000009249	HNRNPD	-0.023348	1	-0.211381	0.726214	0.297706	0.537466
ENSSSCG00000009828	PPP1CC	0.139063	0.741179	-0.441989	0.30995	0.297158	0.542125
ENSSSCG00000006084	MTDH	0.0114778	1	-0.261799	0.576065	0.296666	0.564291
ENSSSCG00000009211	ENSSSCG00000009211	0.213193	0.590626	-0.550215	0.188002	0.295456	0.553529
ENSSSCG00000035696	MCEE	-0.235571	0.50539	0.0745839	0.911067	0.295378	0.564303
ENSSSCG00000005040	GNPNAT1	-0.285165	0.407588	0.138712	0.799213	0.295032	0.574718
ENSSSCG00000009358	EXOSC8	0.14513	0.750136	-0.439462	0.362177	0.294027	0.579597
ENSSSCG00000022147	CHURC1	-0.178035	0.642289	0.006074	1	0.293673	0.593213
ENSSSCG00000015434	SYPL1	0.0320581	1	-0.285938	0.562665	0.293001	0.536203
ENSSSCG00000007826	ENSSSCG00000007826	-0.117626	0.768425	-0.076015	1	0.292911	0.565216
ENSSSCG00000015140	HSPA8	-0.0368729	0.979252	-0.191054	0.727757	0.291887	0.573271
ENSSSCG00000039468	SERPINH1	0.0506152	0.964071	-0.310954	0.515307	0.291286	0.539033
ENSSSCG00000004691	EIF3J	0.140289	0.722822	-0.439535	0.301114	0.290809	0.541623
ENSSSCG00000005191	MPDZ	0.307175	0.375854	-0.693672	0.0813053	0.290447	0.564134
ENSSSCG00000010313	VCL	-0.557622	0.0412494	0.460708	0.182221	0.290409	0.575986
ENSSSCG00000003903	ENSSSCG00000003903	0.0313727	1	-0.283998	0.526076	0.290161	0.575228
ENSSSCG00000023996	GOLM2	0.0232222	1	-0.264029	0.643314	0.289657	0.57759
ENSSSCG00000009473	MYCBP2	-0.350959	0.252972	0.218998	0.587633	0.289218	0.549037
ENSSSCG00000010565	DPCD	-0.562925	0.0514564	0.47427	0.182547	0.288426	0.576804
ENSSSCG00000037595	AP3S1	-0.266211	0.406981	0.115667	0.83361	0.286154	0.544519
ENSSSCG00000025130	KLF12	0.284737	0.468318	-0.644072	0.147225	0.285201	0.607163
ENSSSCG00000004542	NARS1	0.110152	0.802419	-0.390233	0.374674	0.284444	0.550034
ENSSSCG00000040943	DCTN5	0.278427	0.450857	-0.634159	0.124737	0.281321	0.583751
ENSSSCG00000035134	MRPS7	-0.157573	0.667779	-0.0154628	1	0.2811	0.577509
ENSSSCG00000015791	CFAP97	-0.188715	0.608391	0.0284126	1	0.280876	0.59826
ENSSSCG00000008377	CCT4	0.156581	0.680226	-0.453834	0.276171	0.279483	0.557647
ENSSSCG00000017052	ADAM19	-0.4366	0.146639	0.331066	0.379472	0.278789	0.575288
ENSSSCG00000016616	FAM3C	0.105086	0.824542	-0.376073	0.404225	0.278629	0.566675
ENSSSCG00000016989	RPL26L1	-0.279704	0.385289	0.142511	0.763503	0.27658	0.575986
ENSSSCG00000015712	DDX18	0.162368	0.713419	-0.448147	0.356059	0.275819	0.622545
ENSSSCG00000023760	CLEC14A	-1.78874	9.05079e-10	1.67527	1.06061e-07	0.275593	0.644041
ENSSSCG00000015519	RASAL2	-0.015755	1	-0.201583	0.755215	0.275566	0.57759
ENSSSCG00000035080	ENSSSCG00000035080	-0.833537	0.00132436	0.774383	0.0129363	0.27549	0.597109
ENSSSCG00000016888	MOCS2	-0.0827817	0.855795	-0.107949	0.949922	0.273861	0.582395
ENSSSCG00000015235	ETS1	-0.0720337	0.892041	-0.120809	0.930553	0.27311	0.59826
ENSSSCG00000006219	MTFR1	0.0453861	1	-0.274292	0.650199	0.272525	0.636777
ENSSSCG00000006135	CPNE3	-0.490743	0.0879091	0.398752	0.261182	0.272265	0.577509
ENSSSCG00000032932	MSRB1	-0.369061	0.258473	0.260069	0.544417	0.272227	0.619224
ENSSSCG00000010094	SNAP29	-0.325619	0.345175	0.209874	0.659324	0.271477	0.630419
ENSSSCG00000032723	ACER3	0.271225	0.457979	-0.615863	0.134546	0.271477	0.591232
ENSSSCG00000014255	SLC12A2	0.778493	0.0146007	-1.53046	0.00018299	0.270649	0.635008
ENSSSCG00000001423	NELFE	-0.588129	0.0428158	0.514672	0.14691	0.270441	0.602331
ENSSSCG00000008986	SEPTIN11	-0.226114	0.510706	0.0786927	0.889476	0.269689	0.577362
ENSSSCG00000036001	RNF170	-0.0738043	0.886018	-0.114068	0.935999	0.269532	0.608055
ENSSSCG00000014289	UQCRQ	0.00706987	1	-0.230386	0.684981	0.269088	0.573581
ENSSSCG00000002496	GLRX5	0.170116	0.691711	-0.454338	0.324826	0.267879	0.627114
ENSSSCG00000006984	VPS37A	-0.0436044	0.96324	-0.152861	0.861977	0.267519	0.611525
ENSSSCG00000032908	PSMD7	-0.0109511	1	-0.203022	0.737725	0.266541	0.57759
ENSSSCG00000005959	ENSSSCG00000005959	0.0897592	0.874354	-0.339605	0.485474	0.266225	0.601818
ENSSSCG00000037583	GNB4	0.0485085	0.990766	-0.278263	0.620398	0.265648	0.618943
ENSSSCG00000010685	TIAL1	0.0689194	0.928094	-0.310249	0.531721	0.265393	0.596589
ENSSSCG00000001053	TBC1D7	-0.100321	0.831268	-0.0694421	1	0.263572	0.644041
ENSSSCG00000024254	ALKBH7	-0.464083	0.146347	0.382427	0.339515	0.262743	0.651023
ENSSSCG00000006502	ARHGEF2	-0.0800616	0.86673	-0.10421	0.956073	0.261163	0.5941
ENSSSCG00000009310	POLR1D	-0.323951	0.288165	0.206728	0.633774	0.260238	0.577821
ENSSSCG00000010181	C1orf198	0.0941884	0.859419	-0.342629	0.474832	0.259483	0.59826
ENSSSCG00000027675	FOXP1	-0.363523	0.225081	0.255917	0.526076	0.259421	0.584695
ENSSSCG00000035956	HABP4	0.0168549	1	-0.223636	0.734331	0.258766	0.667949
ENSSSCG00000004985	GEMIN2	0.328435	0.353878	-0.687114	0.0986281	0.258525	0.645738
ENSSSCG00000006081	RPL30	-0.744113	0.00420504	0.689905	0.0284331	0.258468	0.62812
ENSSSCG00000006994	PCM1	-0.221204	0.522617	0.0823887	0.882636	0.256785	0.597109
ENSSSCG00000001716	RCAN2	-1.31748	1.13931e-06	1.26977	3.08878e-05	0.256531	0.631121
ENSSSCG00000000839	ALDH1L2	0.429063	0.192738	-0.852631	0.0323551	0.256024	0.637856
ENSSSCG00000003520	CDC42	0.129801	0.746768	-0.392516	0.366228	0.255649	0.586783
ENSSSCG00000039681	B9D1	-0.610523	0.0450011	0.55434	0.13233	0.255328	0.667949
ENSSSCG00000012327	HSD17B10	-0.312132	0.331674	0.200141	0.647085	0.255043	0.622001
ENSSSCG00000017769	RAB34	0.167821	0.679968	-0.44195	0.321718	0.254851	0.622305
ENSSSCG00000022280	DACT3	0.298437	0.434185	-0.633888	0.151069	0.254707	0.663395
ENSSSCG00000014934	CHORDC1	0.22462	0.59773	-0.51988	0.258976	0.254297	0.662008
ENSSSCG00000000105	KDELR3	0.256765	0.458552	-0.58018	0.142575	0.25418	0.59826
ENSSSCG00000024419	RBBP8	0.171112	0.696387	-0.439893	0.366228	0.253688	0.67457
ENSSSCG00000009097	ANXA5	-0.175646	0.598009	0.0243175	1	0.2536	0.635466
ENSSSCG00000030668	C7H6orf125	0.0593625	0.93933	-0.289851	0.554078	0.253555	0.595106
ENSSSCG00000006901	EVI5	0.186501	0.61128	-0.471304	0.266785	0.252494	0.608087
ENSSSCG00000012294	PLP2	0.247788	0.4718	-0.565098	0.151124	0.252217	0.59826
ENSSSCG00000005164	HACD4	-1.00919	0.000230934	0.974419	0.00217277	0.252002	0.633154
ENSSSCG00000015720	BIN1	0.177871	0.672691	-0.449318	0.331288	0.251299	0.663395
ENSSSCG00000024972	CCDC25	-0.297789	0.349505	0.183677	0.667188	0.250065	0.613601
ENSSSCG00000003691	MYL12A	-0.69269	0.00842539	0.639792	0.0451614	0.249557	0.649596
ENSSSCG00000005029	RTRAF	-0.952574	0.000223087	0.915385	0.00265445	0.249451	0.657856
ENSSSCG00000023409	TIA1	0.0539736	0.973502	-0.273443	0.6147	0.249451	0.640886
ENSSSCG00000010635	ZDHHC6	0.204635	0.609037	-0.483663	0.298936	0.247826	0.670743
ENSSSCG00000025353	TNNT1	-4.64808	2.78859e-23	3.2432	4.15282e-15	0.24723	0.77665
ENSSSCG00000010972	DCTN3	-0.0542166	0.925999	-0.126304	0.903594	0.246865	0.622735
ENSSSCG00000004583	ENSSSCG00000004583	-0.108999	0.789036	-0.0532212	1	0.2454	0.619096
ENSSSCG00000006061	ENSSSCG00000006061	-0.405811	0.159676	0.317073	0.40292	0.243454	0.665782
ENSSSCG00000006928	ENSSSCG00000006928	-0.562082	0.0423886	0.499035	0.147227	0.243424	0.673152
ENSSSCG00000000145	ENSSSCG00000000145	-1.00382	0.0014583	0.976931	0.00748773	0.243364	0.695552
ENSSSCG00000015110	DPAGT1	0.553485	0.0945393	-1.04368	0.0119686	0.241791	0.69369
ENSSSCG00000035618	PGAM5	0.207999	0.59773	-0.485879	0.285982	0.241277	0.670626
ENSSSCG00000009777	KMT5A	0.112912	0.834734	-0.343013	0.525122	0.240923	0.698873
ENSSSCG00000001884	COMMD4	-0.683313	0.0201314	0.643293	0.0656518	0.240764	0.674471
ENSSSCG00000007692	ENSSSCG00000007692	0.241208	0.487579	-0.542634	0.171957	0.239789	0.622539
ENSSSCG00000009536	ARGLU1	-0.433886	0.146014	0.355847	0.333417	0.239252	0.644623
ENSSSCG00000004666	ENSSSCG00000004666	0.0558029	0.950367	-0.270366	0.5999	0.237954	0.635289
ENSSSCG00000048439	RALA	-0.000888905	1	-0.19165	0.76715	0.237485	0.633972
ENSSSCG00000028663	RBM25	-0.302621	0.339474	0.201548	0.632903	0.235666	0.651891
ENSSSCG00000006137	WWP1	0.169122	0.686796	-0.422191	0.365977	0.234951	0.679052
ENSSSCG00000022430	SLC30A5	0.269062	0.492778	-0.569023	0.198886	0.234951	0.692525
ENSSSCG00000037355	RNF115	0.363696	0.296617	-0.717959	0.0838677	0.234951	0.692846
ENSSSCG00000009747	STX2	-0.278188	0.431513	0.177611	0.712807	0.233943	0.68717
ENSSSCG00000013849	TPM4	-0.171603	0.604965	0.0346611	1	0.233453	0.675306
ENSSSCG00000034993	NREP	0.591051	0.154369	-1.10795	0.0320811	0.231529	0.738743
ENSSSCG00000005590	PSMB7	0.00991149	1	-0.200833	0.744783	0.230871	0.647983
ENSSSCG00000042572	IMP3	0.203299	0.604307	-0.469944	0.303628	0.230679	0.690429
ENSSSCG00000011643	AMOTL2	-0.158018	0.657306	0.0208681	1	0.230025	0.694374
ENSSSCG00000029774	RNF7	-0.0235288	1	-0.15407	0.838909	0.22957	0.652226
ENSSSCG00000025940	ENSSSCG00000025940	0.0320196	1	-0.218665	0.74227	0.228735	0.698873
ENSSSCG00000017015	RARS1	0.231355	0.53451	-0.513417	0.216163	0.228332	0.665234
ENSSSCG00000007524	ENSSSCG00000007524	-0.584742	0.033994	0.537016	0.102659	0.227431	0.65799
ENSSSCG00000025582	ENSSSCG00000025582	0.0886321	0.875807	-0.303235	0.549297	0.22593	0.678517
ENSSSCG00000028865	SAP18	-0.135097	0.705695	-0.00524149	1	0.225091	0.69439
ENSSSCG00000039494	NDUFC2	0.0656395	0.917503	-0.274267	0.548782	0.224795	0.697612
ENSSSCG00000041813	CMC1	-0.389081	0.202506	0.315215	0.41579	0.224426	0.678023
ENSSSCG00000006830	PSMA5	0.0133289	1	-0.197224	0.76715	0.223543	0.675306
ENSSSCG00000030653	GANAB	0.667246	0.0239134	-1.24194	0.000852727	0.223514	0.683898
ENSSSCG00000033653	ENSSSCG00000033653	0.0282449	1	-0.219801	0.700914	0.222922	0.660593
ENSSSCG00000017239	RPL38	-0.876327	0.000727303	0.85447	0.00545187	0.221465	0.702498
ENSSSCG00000028167	SLIRP	-0.655236	0.022714	0.624778	0.069415	0.219812	0.699745
ENSSSCG00000011363	PRKAR2A	0.601204	0.0456554	-1.11249	0.00302512	0.219113	0.69293
ENSSSCG00000030300	ENSSSCG00000030300	-2.68015	3.82222e-11	2.36543	1.90969e-08	0.218333	0.789715
ENSSSCG00000000783	SLC2A13	-0.164978	0.667407	0.0485547	0.976216	0.218292	0.716838
ENSSSCG00000011340	SMARCC1	0.422891	0.213559	-0.798323	0.0514223	0.218026	0.706488
ENSSSCG00000032947	SRRM1	0.0619605	0.935198	-0.261334	0.62429	0.217673	0.679052
ENSSSCG00000004700	PDIA3	-0.433788	0.12815	0.368968	0.311657	0.217318	0.709976
ENSSSCG00000005424	NIPSNAP3A	-0.417934	0.17195	0.355239	0.349415	0.21703	0.694144
ENSSSCG00000028346	SAMM50	0.324227	0.355295	-0.639552	0.124371	0.21703	0.701583
ENSSSCG00000039488	SPON2	-0.50444	0.0836314	0.451911	0.21495	0.216343	0.731234
ENSSSCG00000005689	FNBP1	-0.261465	0.456833	0.168926	0.724144	0.216058	0.703334
ENSSSCG00000011825	ATP13A3	0.546776	0.0779622	-1.01293	0.00827157	0.215982	0.695449
ENSSSCG00000000141	EIF3D	0.0278254	1	-0.211653	0.723721	0.215188	0.683898
ENSSSCG00000008633	PDIA6	-0.412231	0.15832	0.346254	0.358683	0.214368	0.677864
ENSSSCG00000011051	HSPA14	0.225452	0.577525	-0.486653	0.282384	0.214118	0.714862
ENSSSCG00000037463	MRPS36	-0.295614	0.360765	0.210541	0.622021	0.213534	0.694508
ENSSSCG00000000611	ENSSSCG00000000611	0.289798	0.409367	-0.584005	0.152396	0.211056	0.700041
ENSSSCG00000011102	NRP1	0.253663	0.538402	-0.521631	0.261383	0.210421	0.738802
ENSSSCG00000034714	OTULIN	0.445093	0.182802	-0.825605	0.0412576	0.209808	0.722607
ENSSSCG00000000071	ST13	-0.46881	0.0939695	0.415148	0.237695	0.209682	0.725206
ENSSSCG00000002723	AARS1	0.35752	0.293527	-0.687616	0.0872118	0.209167	0.705173
ENSSSCG00000023738	COG3	0.489376	0.144367	-0.894345	0.0289224	0.208762	0.743119
ENSSSCG00000004020	SFT2D1	-0.145812	0.691711	0.0238997	1	0.208468	0.69369
ENSSSCG00000013295	TRIM44	0.226709	0.589574	-0.477252	0.309264	0.207984	0.755134
ENSSSCG00000011970	CMSS1	-0.477671	0.131103	0.434807	0.258931	0.207491	0.738157
ENSSSCG00000034611	MEAF6	0.0573708	0.964468	-0.23984	0.686066	0.206263	0.721518
ENSSSCG00000011046	ITGA8	-0.199388	0.581113	0.0932876	0.856794	0.206148	0.695273
ENSSSCG00000016233	SERPINE2	0.609592	0.0757735	-1.11794	0.00988401	0.205724	0.733421
ENSSSCG00000006539	SHC1	0.288655	0.427288	-0.5736	0.177475	0.204615	0.721493
ENSSSCG00000004103	PCMT1	0.0473423	0.973259	-0.229058	0.686066	0.20388	0.695942
ENSSSCG00000007188	ENSSSCG00000007188	-0.473081	0.0880029	0.4239	0.221791	0.203181	0.734297
ENSSSCG00000018051	COPS3	0.159668	0.692063	-0.383986	0.410692	0.202851	0.714285
ENSSSCG00000012114	MSL3	-0.227052	0.512564	0.133199	0.793457	0.202755	0.710053
ENSSSCG00000024623	USP25	0.0785179	0.911137	-0.265046	0.646254	0.202353	0.732565
ENSSSCG00000014416	TCERG1	0.252697	0.49357	-0.518135	0.222068	0.202249	0.719614
ENSSSCG00000037071	ENSSSCG00000037071	-0.522767	0.0792096	0.487128	0.17375	0.202104	0.722953
ENSSSCG00000010385	VSTM4	-0.0752823	0.870122	-0.0606138	1	0.202098	0.716026
ENSSSCG00000010243	CCAR1	0.0217734	1	-0.190407	0.779296	0.201088	0.707134
ENSSSCG00000000600	EPS8	0.352411	0.298656	-0.671821	0.0954002	0.201088	0.715778
ENSSSCG00000007487	PFDN4	0.105743	0.82576	-0.306896	0.525632	0.200782	0.703822
ENSSSCG00000002458	TMEM251	0.159126	0.722365	-0.373423	0.461769	0.200541	0.759354
ENSSSCG00000026472	RPL7L1	0.563719	0.0510005	-1.02773	0.00444487	0.200467	0.698873
ENSSSCG00000008170	RPL31	-0.499161	0.0695027	0.455899	0.183049	0.200367	0.741597
ENSSSCG00000023761	HNRNPR	0.0203304	1	-0.189109	0.773535	0.200062	0.700705
ENSSSCG00000038861	TM2D1	-0.750728	0.00546792	0.740988	0.0192787	0.194205	0.715718
ENSSSCG00000025007	NFU1	-0.303208	0.341514	0.23183	0.559801	0.193831	0.721368
ENSSSCG00000000870	ARL1	0.303159	0.35362	-0.590682	0.132162	0.193058	0.715718
ENSSSCG00000009396	PHF11	-0.830711	0.00286648	0.830391	0.0111275	0.191939	0.75293
ENSSSCG00000027224	PCBP1	0.219755	0.533979	-0.464793	0.234679	0.190876	0.76679
ENSSSCG00000025323	SF3B3	0.722125	0.0219889	-1.29379	0.00126998	0.190113	0.771219
ENSSSCG00000029163	BCAT1	0.0361708	1	-0.19744	0.779296	0.189596	0.75747
ENSSSCG00000038615	TAF9	0.371535	0.263783	-0.688793	0.0848447	0.189355	0.745634
ENSSSCG00000004217	RNF146	-0.177795	0.604307	0.0804543	0.889894	0.189309	0.733659
ENSSSCG00000011270	EIF1B	-0.229857	0.496273	0.144781	0.745217	0.188525	0.722325
ENSSSCG00000001414	ENSSSCG00000001414	-0.251786	0.450857	0.172461	0.686066	0.187669	0.728462
ENSSSCG00000000719	NDUFA9	0.279749	0.422336	-0.54765	0.180595	0.187252	0.737706
ENSSSCG00000030423	MIER1	-0.0260399	1	-0.114241	0.930094	0.187017	0.737349
ENSSSCG00000011444	NT5DC2	0.295687	0.404902	-0.567452	0.17513	0.186656	0.75458
ENSSSCG00000005768	ENSSSCG00000005768	0.070485	0.905934	-0.247518	0.611468	0.186192	0.72249
ENSSSCG00000022301	EIF4EBP1	-0.454386	0.10787	0.414266	0.241056	0.186088	0.774667
ENSSSCG00000038007	HACD1	-0.562294	0.0511328	0.541283	0.117078	0.185787	0.751652
ENSSSCG00000012061	ENSSSCG00000012061	-0.200392	0.59773	0.11905	0.83097	0.185321	0.78583
ENSSSCG00000036483	ENSSSCG00000036483	0.464385	0.155736	-0.831477	0.0385796	0.185321	0.764825
ENSSSCG00000009851	ENSSSCG00000009851	0.259882	0.440782	-0.518109	0.176424	0.184015	0.78028
ENSSSCG00000005060	KTN1	-0.0284656	1	-0.111497	0.899563	0.183997	0.72491
ENSSSCG00000009446	PCDH17	-1.62232	6.24359e-08	1.59433	1.02125e-06	0.182736	0.8084
ENSSSCG00000010904	NEK7	0.0720325	0.923039	-0.241798	0.684097	0.182722	0.762218
ENSSSCG00000006016	EIF3H	-0.356641	0.235405	0.302869	0.441988	0.182665	0.73182
ENSSSCG00000012713	ATP11C	-0.288554	0.413139	0.229751	0.614607	0.181696	0.780412
ENSSSCG00000005227	PUM3	0.0667598	0.950659	-0.22879	0.728692	0.18105	0.786943
ENSSSCG00000022647	TIMM17B	-0.0206061	1	-0.113727	0.939413	0.180261	0.770519
ENSSSCG00000035532	ATP5F1D	-0.987806	0.000408547	0.999011	0.00197663	0.180244	0.77819
ENSSSCG00000037772	ATP5PB	0.0862438	0.860832	-0.264246	0.573501	0.18009	0.732474
ENSSSCG00000008304	PRADC1	0.0517521	0.975198	-0.207459	0.758666	0.17915	0.782338
ENSSSCG00000022351	GSTO1	-0.183857	0.598085	0.0954475	0.857076	0.179137	0.759413
ENSSSCG00000031791	ARF4	-0.152449	0.665419	0.0531962	0.974266	0.178305	0.786943
ENSSSCG00000023525	TMEM26	0.989736	0.00422095	-1.84957	4.68047e-05	0.177501	0.817254
ENSSSCG00000003728	TRAPPC8	0.505294	0.116593	-0.890522	0.0254724	0.177008	0.781231
ENSSSCG00000032275	MRPS30	0.352208	0.320739	-0.639289	0.135216	0.17684	0.791599
ENSSSCG00000005904	VPS28	-0.646435	0.0163755	0.638048	0.0490552	0.176605	0.745093
ENSSSCG00000023604	LAP3	-0.236664	0.483415	0.163979	0.712766	0.176176	0.762587
ENSSSCG00000024267	TMEM50A	-0.379503	0.207846	0.335546	0.359707	0.17545	0.75246
ENSSSCG00000004199	EPB41L2	-0.0314775	0.997635	-0.099864	0.960001	0.175138	0.750702
ENSSSCG00000012149	RBBP7	-0.251018	0.448894	0.183202	0.67383	0.174057	0.76272
ENSSSCG00000014177	CHD1	-0.00284522	1	-0.134753	0.889928	0.173961	0.764013
ENSSSCG00000038507	ENSSSCG00000038507	-0.660456	0.0121293	0.653815	0.038713	0.173925	0.788083
ENSSSCG00000031775	YAF2	-0.318109	0.336704	0.269297	0.512706	0.173767	0.783438
ENSSSCG00000029954	THRAP3	0.250957	0.482935	-0.492926	0.235621	0.173751	0.761176
ENSSSCG00000009722	SPOCK3	0.0500793	0.983709	-0.199262	0.78883	0.173733	0.799231
ENSSSCG00000031789	ACSL5	0.180291	0.670085	-0.381238	0.451572	0.173308	0.790646
ENSSSCG00000035820	TXNDC17	-0.323404	0.286569	0.268574	0.489551	0.173203	0.794204
ENSSSCG00000026612	TIMM50	0.397091	0.246879	-0.708752	0.0912385	0.172999	0.788094
ENSSSCG00000031892	HSBP1	-0.030333	0.996649	-0.101341	0.920739	0.172728	0.790646
ENSSSCG00000012746	ENSSSCG00000012746	0.253238	0.464337	-0.496015	0.225083	0.172175	0.758318
ENSSSCG00000035533	ANKRD39	-0.293269	0.35744	0.236076	0.553554	0.172164	0.771263
ENSSSCG00000011074	ARHGAP21	0.627296	0.03585	-1.10497	0.00322126	0.172137	0.772156
ENSSSCG00000016828	ENSSSCG00000016828	-0.763301	0.0066051	0.771106	0.0195033	0.171942	0.780533
ENSSSCG00000006176	ELOC	-0.24088	0.472435	0.172139	0.68712	0.171407	0.769834
ENSSSCG00000036317	VASP	0.0522581	0.95937	-0.209782	0.723267	0.171269	0.757343
ENSSSCG00000009823	VPS29	-0.433323	0.128509	0.400623	0.2619	0.171138	0.752739
ENSSSCG00000008678	TMEM129	0.581616	0.0502844	-1.02228	0.00588474	0.170684	0.770746
ENSSSCG00000040857	ENSSSCG00000040857	0.356178	0.286314	-0.646344	0.107551	0.170178	0.777536
ENSSSCG00000034259	PMEPA1	-0.0337772	0.992394	-0.0926525	0.982835	0.170036	0.762816
ENSSSCG00000002704	KARS1	-0.143851	0.691711	0.0502788	0.954374	0.170028	0.762142
ENSSSCG00000031236	GLIPR2	0.0172681	1	-0.158494	0.833799	0.168657	0.770936
ENSSSCG00000015232	ST3GAL4	0.18791	0.666637	-0.385318	0.461902	0.16842	0.810791
ENSSSCG00000028855	GMPS	0.232922	0.545671	-0.457098	0.30993	0.168228	0.786209
ENSSSCG00000016349	NDUFA10	-0.00105988	1	-0.131606	0.896717	0.167607	0.77819
ENSSSCG00000016488	SSBP1	0.306341	0.382029	-0.564964	0.180549	0.167412	0.786943
ENSSSCG00000002414	SEL1L	0.324605	0.343115	-0.593976	0.149154	0.166875	0.786943
ENSSSCG00000039662	MRPL51	0.225325	0.561583	-0.444837	0.323085	0.166565	0.788731
ENSSSCG00000031432	KDELR2	0.182622	0.61036	-0.386406	0.380806	0.164412	0.768131
ENSSSCG00000038444	ENY2	-0.100262	0.809946	-0.00193176	1	0.164408	0.769339
ENSSSCG00000010687	INPP5F	0.0664929	0.94657	-0.214791	0.745217	0.163821	0.799503
ENSSSCG00000028228	XPO1	0.29235	0.406541	-0.543123	0.194384	0.16376	0.786209
ENSSSCG00000015455	CUL1	0.472436	0.124283	-0.827172	0.0295664	0.163294	0.782968
ENSSSCG00000005041	FERMT2	-0.189703	0.595157	0.111143	0.83993	0.163135	0.810908
ENSSSCG00000007362	SRSF6	-0.250226	0.453087	0.189459	0.656982	0.163078	0.782029
ENSSSCG00000003596	SNRNP40	0.0813519	0.906466	-0.233817	0.700935	0.16299	0.804785
ENSSSCG00000028414	ENSSSCG00000028414	-0.0975469	0.813868	-0.00438141	1	0.162846	0.772129
ENSSSCG00000036074	AP1S2	-0.182163	0.605696	0.107673	0.839092	0.162637	0.788338
ENSSSCG00000012784	SSR4	-0.303587	0.316133	0.251577	0.519412	0.16237	0.807744
ENSSSCG00000038989	CRK	-0.301348	0.329429	0.249279	0.531697	0.162279	0.812458
ENSSSCG00000002425	PTPN21	-0.543752	0.0742818	0.541283	0.139318	0.161988	0.813924
ENSSSCG00000035762	ENSSSCG00000035762	0.0122763	1	-0.145975	0.862603	0.16151	0.7835
ENSSSCG00000003566	NUDC	0.271057	0.429239	-0.512029	0.214781	0.161496	0.782024
ENSSSCG00000001946	MBIP	0.462217	0.177827	-0.797039	0.0585264	0.160886	0.82473
ENSSSCG00000021229	MAT2B	-0.682407	0.015172	0.690837	0.0366192	0.159777	0.794371
ENSSSCG00000008181	TXNDC9	0.0227055	1	-0.157246	0.83361	0.159149	0.786943
ENSSSCG00000038826	NDUFV2	-0.311208	0.314391	0.26452	0.504419	0.159126	0.777407
ENSSSCG00000038735	SNAP23	0.242252	0.517753	-0.462987	0.289802	0.158567	0.793725
ENSSSCG00000004522	ME2	0.414403	0.228296	-0.718022	0.0904813	0.158303	0.816007
ENSSSCG00000024563	CEP83	0.587083	0.0653155	-1.01073	0.0116655	0.157416	0.810495
ENSSSCG00000003105	SLC1A5	0.326829	0.358382	-0.586739	0.171924	0.156	0.808853
ENSSSCG00000010604	SH3PXD2A	0.306462	0.397647	-0.552088	0.205221	0.154873	0.814852
ENSSSCG00000016185	ARPC2	0.0563804	0.942936	-0.203482	0.691086	0.154775	0.82185
ENSSSCG00000013638	ILF3	0.351883	0.295056	-0.623939	0.1251	0.154294	0.805964
ENSSSCG00000005935	AGO2	0.494177	0.132436	-0.844148	0.0373104	0.153591	0.818297
ENSSSCG00000009769	GTF2H3	0.34406	0.323389	-0.607746	0.147957	0.153157	0.818297
ENSSSCG00000024253	CTCF	0.680912	0.0292838	-1.17	0.00304312	0.153157	0.829126
ENSSSCG00000036115	ENSSSCG00000036115	0.0114705	1	-0.135177	0.892481	0.153102	0.804936
ENSSSCG00000009479	RBM26	0.385995	0.250057	-0.672841	0.101813	0.152698	0.8112
ENSSSCG00000003589	SRSF4	0.29832	0.384669	-0.542438	0.186869	0.152613	0.802071
ENSSSCG00000021354	CNOT4	0.221345	0.570474	-0.426399	0.345713	0.152489	0.809441
ENSSSCG00000033373	COMMD8	0.0262082	1	-0.149988	0.869526	0.152346	0.83066
ENSSSCG00000039582	ENSSSCG00000039582	-0.232115	0.480318	0.173424	0.702159	0.151124	0.835947
ENSSSCG00000037734	UBE2M	0.49883	0.084726	-0.861135	0.0174441	0.150706	0.837649
ENSSSCG00000040879	CNBP	0.248524	0.464337	-0.4701	0.229118	0.150239	0.837983
ENSSSCG00000007791	CD2BP2	0.373427	0.275671	-0.649311	0.117774	0.150207	0.826021
ENSSSCG00000040782	MRPS21	0.00740272	1	-0.128783	0.902782	0.149604	0.807319
ENSSSCG00000031686	FAM104A	0.174626	0.683144	-0.350629	0.488202	0.148795	0.834106
ENSSSCG00000015030	DLAT	0.397677	0.250953	-0.683503	0.105388	0.14855	0.837804
ENSSSCG00000001773	TMED3	-0.817844	0.00283001	0.841943	0.00834405	0.148344	0.808907
ENSSSCG00000001679	XPO5	0.616649	0.0428158	-1.05178	0.00605092	0.148235	0.817748
ENSSSCG00000005654	SPTAN1	0.0978352	0.861196	-0.245202	0.686066	0.147835	0.830335
ENSSSCG00000029034	COX4I1	-0.253685	0.422144	0.201609	0.635999	0.147439	0.836471
ENSSSCG00000001022	SSR1	0.493488	0.0946401	-0.846886	0.022046	0.147165	0.800691
ENSSSCG00000010638	TCF7L2	0.400979	0.254946	-0.683891	0.11577	0.145946	0.849455
ENSSSCG00000023318	MARS1	0.550348	0.0836314	-0.930221	0.0200318	0.145742	0.831479
ENSSSCG00000011233	DYNC1LI1	0.178832	0.65213	-0.359072	0.459979	0.145662	0.82182
ENSSSCG00000011027	KIF5B	-0.0848711	0.844663	-0.00877722	1	0.145515	0.842654
ENSSSCG00000030005	LGALSL	0.591985	0.0624455	-1.00363	0.0122447	0.14495	0.837696
ENSSSCG00000024667	MICU2	-0.435011	0.144166	0.42398	0.234679	0.14453	0.819326
ENSSSCG00000016118	CYP20A1	0.0522738	0.961666	-0.186032	0.784577	0.143898	0.806835
ENSSSCG00000011710	EIF2A	-0.139637	0.695766	0.0664345	0.919607	0.143748	0.814907
ENSSSCG00000025674	ENSSSCG00000025674	-0.0303299	0.999775	-0.0707239	1	0.143722	0.832318
ENSSSCG00000012172	ACOT9	0.245246	0.512163	-0.452375	0.309264	0.142867	0.825807
ENSSSCG00000010551	BLOC1S2	0.190507	0.645506	-0.367042	0.480984	0.142451	0.849455
ENSSSCG00000016578	FLNC	0.310214	0.399306	-0.548431	0.216371	0.142332	0.831392
ENSSSCG00000023907	AFAP1	-0.377166	0.225463	0.359363	0.342409	0.141728	0.826567
ENSSSCG00000039202	ENSSSCG00000039202	0.0814799	0.897394	-0.216381	0.739787	0.14133	0.844661
ENSSSCG00000023886	RPA3	0.154296	0.701941	-0.323912	0.500042	0.14089	0.816199
ENSSSCG00000001934	SEC23A	0.336209	0.314594	-0.588658	0.145935	0.140842	0.823164
ENSSSCG00000035747	YIPF4	-0.327826	0.292345	0.298855	0.425521	0.140394	0.813313
ENSSSCG00000031329	ST8SIA1	-0.0893838	0.846769	0.0076548	1	0.140286	0.837804
ENSSSCG00000038549	ZFP36L2	0.897681	0.00539267	-1.5959	0.000110247	0.139466	0.840562
ENSSSCG00000023130	ASCC1	0.0403147	1	-0.159156	0.847612	0.139027	0.843535
ENSSSCG00000026181	AKTIP	0.206466	0.602878	-0.388681	0.435773	0.139027	0.851325
ENSSSCG00000028020	MRPS9	0.191063	0.628203	-0.368204	0.453316	0.138531	0.843865
ENSSSCG00000031510	FNTA	0.284379	0.422217	-0.50647	0.234679	0.137718	0.832312
ENSSSCG00000010774	ZNF511	-0.0634131	0.908426	-0.0246091	1	0.136687	0.832586
ENSSSCG00000013878	PGLS	-0.0968401	0.817929	0.0156385	1	0.136646	0.818851
ENSSSCG00000036236	ELOVL6	-0.522329	0.0829391	0.530776	0.136965	0.136061	0.847677
ENSSSCG00000029219	SH3BGR	-0.658545	0.0220539	0.681668	0.0437544	0.134653	0.842623
ENSSSCG00000038443	ZNF639	0.0690605	0.940135	-0.191778	0.806994	0.134247	0.864036
ENSSSCG00000000273	PRR13	-0.198023	0.571797	0.14428	0.777663	0.13369	0.818851
ENSSSCG00000026761	CCT8	0.488075	0.0964384	-0.824026	0.0251982	0.133542	0.82185
ENSSSCG00000022107	CHTOP	0.276235	0.458299	-0.486523	0.280054	0.133356	0.853424
ENSSSCG00000002963	ENSSSCG00000002963	-0.384476	0.185947	0.368805	0.30993	0.133266	0.868026
ENSSSCG00000002707	ENSSSCG00000002707	-0.186843	0.59773	0.130553	0.808943	0.133061	0.820139
ENSSSCG00000004353	CCNC	-0.15703	0.673226	0.0998	0.859349	0.132909	0.847874
ENSSSCG00000005012	ARF6	0.519802	0.0734547	-0.876433	0.0165368	0.132621	0.821863
ENSSSCG00000017667	PTRH2	-0.119239	0.773738	0.0535165	0.960941	0.132235	0.850696
ENSSSCG00000011552	ARPC4	-0.378115	0.194567	0.362818	0.318386	0.130842	0.872158
ENSSSCG00000022081	PHLDB2	-0.0459977	0.95937	-0.0459063	1	0.130166	0.831392
ENSSSCG00000015714	CCDC93	0.495479	0.125642	-0.822407	0.0408334	0.129071	0.854701
ENSSSCG00000038541	TMEM60	-0.665775	0.0178861	0.692946	0.0356838	0.128409	0.849455
ENSSSCG00000031857	SMIM19	-0.119774	0.758779	0.0512237	0.953734	0.128322	0.836501
ENSSSCG00000017289	DDX42	0.570546	0.059043	-0.950869	0.0123293	0.127605	0.84996
ENSSSCG00000008414	ERLEC1	-0.494447	0.0878857	0.501699	0.140083	0.127173	0.839351
ENSSSCG00000009357	SMAD9	0.190269	0.62428	-0.360741	0.461215	0.126892	0.850889
ENSSSCG00000022353	RAP1GDS1	0.348688	0.329018	-0.588535	0.174425	0.126866	0.861247
ENSSSCG00000016100	NDUFB3	-0.0857356	0.845124	0.00766227	1	0.126427	0.832273
ENSSSCG00000011447	SPCS1	-0.0185865	1	-0.0800153	0.970652	0.126417	0.877656
ENSSSCG00000005643	ENSSSCG00000005643	-0.000847081	1	-0.10186	0.955053	0.126355	0.837838
ENSSSCG00000035238	ELOVL1	-0.19823	0.61155	0.160193	0.766047	0.125607	0.877628
ENSSSCG00000003768	NEXN	-0.992335	0.000151075	1.03127	0.000673096	0.1249	0.883814
ENSSSCG00000014806	ANAPC15	-0.337543	0.285577	0.322593	0.401151	0.12486	0.850461
ENSSSCG00000004254	DCBLD1	0.525837	0.113325	-0.863412	0.0377779	0.124448	0.87364
ENSSSCG00000038076	ATF2	0.20366	0.602796	-0.372987	0.457564	0.124353	0.87455
ENSSSCG00000014961	CWC15	0.106259	0.824253	-0.240745	0.67401	0.122807	0.84947
ENSSSCG00000034122	TMEM128	0.0549068	0.977297	-0.163474	0.848846	0.122325	0.882293
ENSSSCG00000004412	MICAL1	0.466217	0.161763	-0.767804	0.063459	0.121325	0.870446
ENSSSCG00000002907	ENSSSCG00000002907	0.151288	0.691711	-0.30434	0.520885	0.120505	0.846026
ENSSSCG00000001562	KCTD20	0.463003	0.14904	-0.763099	0.0546113	0.12037	0.864627
ENSSSCG00000016827	BRIX1	-0.0148885	1	-0.0709707	1	0.119888	0.874825
ENSSSCG00000007585	ACTB	-0.000442731	1	-0.0982078	0.933813	0.119831	0.846802
ENSSSCG00000025303	FAM50A	0.532336	0.104144	-0.868592	0.0352054	0.119182	0.883814
ENSSSCG00000027127	MAP2K2	0.205407	0.578961	-0.379131	0.392607	0.11897	0.848101
ENSSSCG00000032323	C5orf15	-0.0940169	0.832501	0.0298614	1	0.118316	0.873601
ENSSSCG00000015073	TAGLN	-0.267693	0.392267	0.239113	0.549434	0.117846	0.886704
ENSSSCG00000026229	ENSSSCG00000026229	-0.093284	0.827703	0.0250029	1	0.117494	0.853178
ENSSSCG00000031901	PAPSS1	0.234105	0.533402	-0.415215	0.359009	0.117073	0.862996
ENSSSCG00000003177	BCL2L12	-0.180145	0.635498	0.143284	0.79314	0.117021	0.882523
ENSSSCG00000025507	RPL27	-0.451449	0.104967	0.457106	0.179095	0.115957	0.890918
ENSSSCG00000002867	CEBPG	0.272661	0.482291	-0.463518	0.323841	0.115093	0.890934
ENSSSCG00000009904	DYNLL1	-0.628979	0.0194902	0.657615	0.0403856	0.114281	0.897505
ENSSSCG00000033027	CIAO2B	0.0459571	0.989659	-0.151979	0.853096	0.113936	0.867786
ENSSSCG00000014881	CLNS1A	0.676507	0.0306022	-1.11216	0.00545187	0.113936	0.893755
ENSSSCG00000005006	RPL36AL	-0.047995	0.949967	-0.03147	1	0.113423	0.899487
ENSSSCG00000025060	ENSSSCG00000025060	-0.246843	0.475499	0.223857	0.594442	0.112382	0.878956
ENSSSCG00000027491	ENSSSCG00000027491	0.136522	0.747786	-0.274141	0.600078	0.111414	0.872158
ENSSSCG00000016026	ZC3H15	0.0318463	1	-0.131676	0.896717	0.11132	0.869761
ENSSSCG00000011739	PDCD10	-0.0785977	0.866924	0.0112181	1	0.110811	0.865023
ENSSSCG00000007812	XPO6	0.371898	0.299786	-0.605558	0.165809	0.110114	0.891595
ENSSSCG00000031572	MFF	-0.26257	0.411499	0.24	0.556115	0.109813	0.862134
ENSSSCG00000016894	ARL15	0.333342	0.387265	-0.545454	0.25508	0.109678	0.899549
ENSSSCG00000029183	SEC11A	-0.000397993	1	-0.0899418	0.949437	0.109316	0.864716
ENSSSCG00000002446	ATXN3	0.379962	0.25468	-0.622403	0.128489	0.109047	0.881594
ENSSSCG00000016942	CWC27	0.137367	0.761619	-0.268131	0.6383	0.108777	0.888584
ENSSSCG00000005466	PTBP3	0.068148	0.913334	-0.180926	0.757894	0.108712	0.865023
ENSSSCG00000016781	TRIO	0.402747	0.212916	-0.659209	0.0984079	0.108461	0.877754
ENSSSCG00000039331	ENSSSCG00000039331	0.0574478	0.960773	-0.159654	0.839021	0.108419	0.887226
ENSSSCG00000012269	CDK16	0.525861	0.100943	-0.849012	0.0344475	0.107432	0.893369
ENSSSCG00000038882	C16orf91	0.310214	0.385289	-0.512488	0.242354	0.107152	0.893313
ENSSSCG00000017155	EIF4A3	0.168325	0.671815	-0.312464	0.526783	0.106319	0.883949
ENSSSCG00000021739	HSD17B12	0.34129	0.336626	-0.556897	0.20264	0.106184	0.897534
ENSSSCG00000011107	CCNY	0.368774	0.256434	-0.604614	0.130055	0.105608	0.879631
ENSSSCG00000004582	BNIP2	-0.274749	0.42266	0.264094	0.525601	0.105184	0.894696
ENSSSCG00000000405	ENSSSCG00000000405	0.615237	0.028182	-1.00801	0.00447959	0.104611	0.916235
ENSSSCG00000040344	TES	-0.148211	0.714806	0.112004	0.846436	0.104353	0.910485
ENSSSCG00000003849	MAGOH	0.0918796	0.862633	-0.206251	0.735094	0.103629	0.882523
ENSSSCG00000028423	ENSSSCG00000028423	-0.0686078	0.887444	0.00523057	1	0.103525	0.88165
ENSSSCG00000033744	ENSSSCG00000033744	-0.603331	0.0295231	0.638674	0.0475935	0.103235	0.882224
ENSSSCG00000025028	XIAP	0.171299	0.692038	-0.307255	0.579078	0.102829	0.903914
ENSSSCG00000039054	CRTAP	-0.0492534	0.941275	-0.0183996	1	0.102781	0.883733
ENSSSCG00000029154	NOSIP	-0.814691	0.00696992	0.872693	0.0126069	0.102652	0.916436
ENSSSCG00000040507	PDLIM7	-0.272325	0.384097	0.255831	0.514464	0.102624	0.916436
ENSSSCG00000007039	PRNP	0.209663	0.59773	-0.366006	0.457132	0.102501	0.893313
ENSSSCG00000005917	HSF1	0.359352	0.296617	-0.581201	0.17443	0.101552	0.900702
ENSSSCG00000004317	UBE2J1	0.404984	0.209612	-0.654565	0.101079	0.101064	0.889323
ENSSSCG00000039393	SPRED1	0.248608	0.515843	-0.419607	0.364493	0.100933	0.894735
ENSSSCG00000011917	NAA50	0.588003	0.0550251	-0.949557	0.014348	0.100516	0.893313
ENSSSCG00000021217	FKBP3	0.164108	0.661777	-0.303721	0.526076	0.0988349	0.88165
ENSSSCG00000010542	CUTC	0.484514	0.137271	-0.772257	0.0575064	0.0983851	0.907229
ENSSSCG00000005459	ECPAS	0.195721	0.631716	-0.338221	0.516645	0.0979769	0.918402
ENSSSCG00000000530	ENSSSCG00000000530	-0.0677146	0.896543	0.0118529	1	0.097836	0.901179
ENSSSCG00000003132	ENSSSCG00000003132	0.218457	0.538641	-0.380213	0.361009	0.0975599	0.880789
ENSSSCG00000008645	ID2	-0.652792	0.0261265	0.695974	0.0401974	0.0973654	0.893753
ENSSSCG00000017543	CALCOCO2	0.0121036	1	-0.0969522	0.96668	0.0972381	0.883768
ENSSSCG00000022464	KBTBD2	0.419148	0.225371	-0.663334	0.124203	0.0971201	0.923746
ENSSSCG00000013901	IFI30	-0.100701	0.816728	0.050522	0.956714	0.0964622	0.889323
ENSSSCG00000034407	AMN1	-0.186801	0.619902	0.166337	0.743963	0.0957233	0.922701
ENSSSCG00000012699	FHL1	0.0589797	0.942176	-0.157868	0.833825	0.0955484	0.886609
ENSSSCG00000038422	TMX1	0.498659	0.104783	-0.797518	0.0386458	0.0950721	0.899339
ENSSSCG00000014319	SMAD5	0.362607	0.284548	-0.582213	0.161916	0.0944861	0.906136
ENSSSCG00000013992	ARF1	0.254054	0.451994	-0.428708	0.283324	0.0944127	0.934261
ENSSSCG00000017549	PHB	0.330241	0.316029	-0.537572	0.18416	0.0938739	0.893313
ENSSSCG00000006136	RMDN1	-0.0169509	1	-0.0465906	1	0.0936472	0.92051
ENSSSCG00000027659	FUCA1	0.393925	0.250583	-0.625275	0.141541	0.0935089	0.918645
ENSSSCG00000011120	USP6NL	0.381358	0.272005	-0.604873	0.160292	0.0929956	0.916436
ENSSSCG00000000402	RBMS2	-0.632686	0.0340004	0.683701	0.0509342	0.0919478	0.92051
ENSSSCG00000017668	VMP1	0.100628	0.824404	-0.211996	0.686066	0.091295	0.940504
ENSSSCG00000003673	CEP192	0.345435	0.336704	-0.547526	0.223399	0.0910217	0.934434
ENSSSCG00000032028	EIF4B	-0.169295	0.629879	0.140345	0.756041	0.0899105	0.896785
ENSSSCG00000029874	DUSP14	0.432306	0.223115	-0.677457	0.124279	0.089274	0.932732
ENSSSCG00000028592	TM2D2	0.402508	0.207676	-0.639613	0.107094	0.0887751	0.907283
ENSSSCG00000016882	PARP8	-0.289639	0.375854	0.290381	0.461764	0.0887494	0.910739
ENSSSCG00000017735	RHOT1	0.6806	0.0316983	-1.09007	0.00686892	0.0884854	0.932216
ENSSSCG00000005072	PSMA3	-0.362665	0.221209	0.373545	0.306645	0.0880881	0.896136
ENSSSCG00000025295	NDFIP1	-0.20317	0.558742	0.182878	0.686066	0.0874953	0.896946
ENSSSCG00000045005	FAM133B	-0.810641	0.00906559	0.880441	0.0148206	0.0873943	0.951027
ENSSSCG00000039894	ENSSSCG00000039894	-0.199448	0.561244	0.17785	0.686066	0.0870121	0.945428
ENSSSCG00000027676	NOP56	0.475601	0.141478	-0.749618	0.0650647	0.0867917	0.918402
ENSSSCG00000033700	ENSSSCG00000033700	0.698484	0.0157789	-1.12916	0.00206382	0.0862005	0.909441
ENSSSCG00000012811	VBP1	0.36368	0.263623	-0.578326	0.151012	0.085785	0.913409
ENSSSCG00000017920	ENSSSCG00000017920	-1.33326	1.55594e-05	1.39515	4.24614e-05	0.085785	0.953975
ENSSSCG00000006900	DIPK1A	0.230779	0.544456	-0.382145	0.417951	0.0852989	0.92051
ENSSSCG00000013727	TRIR	-0.0314775	0.996965	-0.029723	1	0.0838309	0.906234
ENSSSCG00000017140	CHMP6	-0.0144021	1	-0.043679	1	0.083763	0.941803
ENSSSCG00000028113	CAPZA2	-0.115942	0.758419	0.0768635	0.918364	0.0836304	0.952247
ENSSSCG00000008788	RFC1	0.382962	0.254168	-0.602858	0.149225	0.0834637	0.926755
ENSSSCG00000021292	OSBPL9	0.123427	0.782977	-0.232478	0.686066	0.0834464	0.916559
ENSSSCG00000004825	CHSY1	-0.171007	0.634842	0.15078	0.755477	0.0831738	0.924363
ENSSSCG00000027340	PI4K2B	-0.0304415	0.993148	-0.0269033	1	0.0826205	0.924599
ENSSSCG00000023118	BZW2	0.0555089	0.963968	-0.13985	0.884675	0.0824435	0.921071
ENSSSCG00000006062	YWHAZ	0.0219135	1	-0.0994374	0.92526	0.0821266	0.955095
ENSSSCG00000022145	RPF1	0.355302	0.316133	-0.555019	0.203216	0.0821	0.946135
ENSSSCG00000005596	ARPC5L	0.474931	0.123229	-0.747723	0.0523561	0.0819943	0.9182
ENSSSCG00000014244	PHAX	0.353446	0.297073	-0.556054	0.185352	0.0816094	0.924713
ENSSSCG00000025463	PROS1	-1.2195	1.07233e-05	1.28277	3.16963e-05	0.0814209	0.927222
ENSSSCG00000030373	METTL9	-0.188388	0.59773	0.172896	0.689143	0.0812859	0.921437
ENSSSCG00000008571	HADHA	0.449515	0.165587	-0.701759	0.0822785	0.0788323	0.927434
ENSSSCG00000016721	DBNL	0.561753	0.0736632	-0.879826	0.0264585	0.078354	0.937494
ENSSSCG00000044051	ENSSSCG00000044051	-0.125315	0.746768	0.0927776	0.891255	0.0781024	0.96728
ENSSSCG00000033655	TUBB2B	0.432355	0.153863	-0.68063	0.0663921	0.0777812	0.966026
ENSSSCG00000001958	BAZ1A	0.225958	0.552556	-0.370608	0.431549	0.0772968	0.926185
ENSSSCG00000022760	HNRNPK	0.203614	0.574673	-0.341821	0.423949	0.0765179	0.96573
ENSSSCG00000022828	PNN	0.281078	0.421652	-0.449439	0.300396	0.0763545	0.925697
ENSSSCG00000015579	PTGS2	-1.0821	0.000199715	1.15088	0.000582134	0.0754485	0.932282
ENSSSCG00000036920	SELENOT	0.429242	0.154821	-0.669764	0.0784123	0.0730638	0.925605
ENSSSCG00000030546	HSD11B1L	-0.313272	0.299491	0.324955	0.381481	0.072193	0.970676
ENSSSCG00000011616	COPG1	0.280042	0.428301	-0.442335	0.312609	0.0717786	0.939783
ENSSSCG00000038646	ENAH	0.225915	0.527868	-0.36882	0.388423	0.0714054	0.977733
ENSSSCG00000040827	CFAP298-TCP10L	-0.105658	0.79876	0.0784046	0.899563	0.0710819	0.946135
ENSSSCG00000007077	ESF1	-0.240207	0.506064	0.24604	0.567563	0.0710086	0.951847
ENSSSCG00000030426	C9orf78	-0.126958	0.746768	0.106564	0.847402	0.0701576	0.948047
ENSSSCG00000020715	GOLGA7	0.116029	0.79876	-0.21296	0.718395	0.0697905	0.936102
ENSSSCG00000038628	SKP1	-0.316859	0.297675	0.332356	0.372869	0.0682976	0.980698
ENSSSCG00000029196	DIP2B	0.312731	0.372603	-0.48448	0.271458	0.0680993	0.952247
ENSSSCG00000015570	IVNS1ABP	0.373538	0.268946	-0.576326	0.172827	0.0671038	0.945428
ENSSSCG00000016339	ILKAP	-0.113152	0.790952	0.0929698	0.884246	0.0670889	0.9639
ENSSSCG00000003791	SRSF11	-0.229501	0.502501	0.230326	0.559724	0.0669095	0.939654
ENSSSCG00000005649	URM1	0.328932	0.346273	-0.506022	0.249112	0.0667553	0.957004
ENSSSCG00000006363	UFC1	-0.222401	0.53406	0.225864	0.593772	0.0666215	0.952247
ENSSSCG00000011003	NDUFB6	0.0486583	0.980359	-0.118166	0.926336	0.0662292	0.947195
ENSSSCG00000040816	NOL7	-0.0182644	1	-0.0331325	1	0.0655858	0.941221
ENSSSCG00000031541	ARL5A	0.136939	0.765284	-0.230911	0.716634	0.0650265	0.965939
ENSSSCG00000006552	HAX1	0.369592	0.295144	-0.559067	0.208807	0.0650265	0.977467
ENSSSCG00000025910	ZNF277	-0.86808	0.0020965	0.946708	0.00342726	0.0650265	0.963255
ENSSSCG00000029050	MRPL55	-0.0736843	0.875306	0.0429628	0.976047	0.0625519	0.955095
ENSSSCG00000027381	GGCX	-0.0273864	1	-0.0153503	1	0.0613633	0.956783
ENSSSCG00000038144	ENSSSCG00000038144	-0.179585	0.606919	0.172592	0.717783	0.0610022	0.947943
ENSSSCG00000000290	COPZ1	0.476142	0.137347	-0.722471	0.0759092	0.05966	0.969076
ENSSSCG00000010308	CHCHD1	0.123154	0.779075	-0.214366	0.717783	0.0593799	0.955904
ENSSSCG00000020842	TAF13	0.241191	0.522967	-0.373735	0.434569	0.0588677	0.967215
ENSSSCG00000028523	HUS1	0.340587	0.317319	-0.516188	0.228291	0.0584086	0.97097
ENSSSCG00000031530	DERL2	0.0723748	0.915114	-0.143128	0.870139	0.0572191	0.96573
ENSSSCG00000038364	ENSSSCG00000038364	-0.40832	0.159584	0.447002	0.200542	0.0571365	0.955095
ENSSSCG00000009390	SPRYD7	-0.316569	0.345113	0.346858	0.381651	0.0566872	0.974019
ENSSSCG00000032381	LITAF	-0.09992	0.806853	0.0763916	0.920739	0.0561453	1
ENSSSCG00000013399	TEAD1	0.580588	0.0439266	-0.894845	0.0148846	0.0559908	0.955921
ENSSSCG00000039619	PIN1	0.22421	0.583727	-0.345654	0.486719	0.0557487	0.973471
ENSSSCG00000025531	SSPN	-0.158496	0.660035	0.152681	0.736267	0.0552031	0.964599
ENSSSCG00000009043	ABCE1	0.492006	0.113325	-0.746146	0.0567031	0.0550682	0.966695
ENSSSCG00000040929	TPT1	-0.580785	0.0299346	0.640999	0.0428784	0.0543105	1
ENSSSCG00000005996	MRPL13	-0.174199	0.60863	0.172744	0.686066	0.0541791	0.963721
ENSSSCG00000014850	SPCS2	0.282789	0.393819	-0.433767	0.306647	0.0537992	0.962974
ENSSSCG00000034752	SUPT4H1	0.195462	0.59773	-0.308865	0.522519	0.0533447	0.967062
ENSSSCG00000014305	SAR1B	0.429406	0.175877	-0.647926	0.103535	0.0531435	0.972612
ENSSSCG00000014366	APBB3	0.0873178	0.863098	-0.161331	0.828649	0.0526615	0.966332
ENSSSCG00000008467	EML4	0.202915	0.59773	-0.316698	0.519045	0.0524364	0.974899
ENSSSCG00000004507	SMAD7	-0.385295	0.226944	0.428749	0.251788	0.0522994	0.977674
ENSSSCG00000034129	MRPL33	-0.229661	0.498019	0.241559	0.537298	0.0522592	0.967516
ENSSSCG00000031083	SZRD1	-0.00336048	1	-0.0397851	1	0.0521295	0.969747
ENSSSCG00000015576	TPR	0.217255	0.551596	-0.338726	0.473593	0.0519407	0.966166
ENSSSCG00000027594	USP16	-0.105207	0.791961	0.0887213	0.872094	0.0516293	0.969466
ENSSSCG00000034137	PPIB	-0.111542	0.774619	0.0957984	0.879619	0.0500999	0.965404
ENSSSCG00000011347	NME6	0.521523	0.117578	-0.777667	0.0657495	0.0500761	0.997173
ENSSSCG00000015523	RALGPS2	0.239824	0.570448	-0.358818	0.49349	0.0495135	0.994151
ENSSSCG00000009569	PSPC1	0.5137	0.0981845	-0.774466	0.0488476	0.0488791	0.982068
ENSSSCG00000006831	SORT1	0.234085	0.544083	-0.354976	0.471381	0.0488162	0.984635
ENSSSCG00000035666	C20orf27	0.272598	0.457617	-0.408756	0.372869	0.0482508	0.986664
ENSSSCG00000010862	CDC42BPA	0.237307	0.520133	-0.362832	0.442593	0.0479626	0.974899
ENSSSCG00000001554	SRPK1	0.222957	0.569476	-0.340145	0.485474	0.0479218	0.979659
ENSSSCG00000012257	ENSSSCG00000012257	-0.540752	0.0797253	0.608901	0.0906578	0.0475125	0.992227
ENSSSCG00000010246	DDX50	0.614752	0.05964	-0.926865	0.026587	0.0472882	0.999437
ENSSSCG00000026169	MFSD12	-0.586408	0.0639357	0.662343	0.0721795	0.0471046	1
ENSSSCG00000012365	MSN	-0.0471907	0.95131	0.0161992	1	0.0469663	1
ENSSSCG00000035058	PID1	1.00427	0.000701596	-1.68075	9.42148e-06	0.0464557	0.984943
ENSSSCG00000011474	PXK	0.0257604	1	-0.0729097	1	0.0462493	0.984992
ENSSSCG00000011134	RBM17	0.353996	0.298839	-0.524471	0.22363	0.0459177	0.991647
ENSSSCG00000013597	RPS28	-0.309745	0.307245	0.338459	0.358807	0.0457121	1
ENSSSCG00000007713	BUD23	0.398632	0.207849	-0.594345	0.137328	0.0447584	0.981589
ENSSSCG00000008147	FHL2	0.305478	0.350622	-0.458717	0.277459	0.0445624	0.977733
ENSSSCG00000000152	RBFOX2	0.373285	0.226677	-0.557628	0.15707	0.0442591	0.977179
ENSSSCG00000033301	THAP7	0.555754	0.085481	-0.830275	0.0432036	0.0438963	1
ENSSSCG00000034448	ENSSSCG00000034448	-0.527106	0.0523713	0.58824	0.0683793	0.0435585	1
ENSSSCG00000020962	DYNLL2	0.530714	0.084318	-0.795065	0.0410977	0.0426994	0.992747
ENSSSCG00000006175	LY96	-0.849028	0.00183014	0.936654	0.00278672	0.0426901	0.984709
ENSSSCG00000015568	RNF2	0.170877	0.691711	-0.258123	0.661748	0.0426201	1
ENSSSCG00000031128	PPIC	-0.287188	0.372603	0.316693	0.39746	0.0419683	0.986088
ENSSSCG00000028620	ABCD3	0.633256	0.0518085	-0.95165	0.0223921	0.0414236	1
ENSSSCG00000023948	UBTD2	0.412564	0.227893	-0.601889	0.164122	0.0397154	1
ENSSSCG00000011137	GDI2	0.556354	0.0521618	-0.838273	0.0221217	0.0395509	0.984278
ENSSSCG00000023595	AK3	0.626058	0.0384887	-0.947464	0.013693	0.0395415	0.997233
ENSSSCG00000028397	TMEM106C	0.497841	0.0996678	-0.740844	0.0522896	0.0387582	0.992371
ENSSSCG00000028509	RBM8A	0.127788	0.751067	-0.205544	0.731041	0.0380774	0.98908
ENSSSCG00000005528	NDUFA8	0.264026	0.44056	-0.392984	0.374148	0.0380336	0.99065
ENSSSCG00000035098	MED4	0.140102	0.746768	-0.218423	0.72418	0.037805	0.994848
ENSSSCG00000033177	CDC26	0.285267	0.445389	-0.416252	0.380806	0.0374331	1
ENSSSCG00000024999	PPIP5K2	0.363601	0.295144	-0.528665	0.232593	0.0370955	1
ENSSSCG00000039922	CDC42EP5	-0.301872	0.339615	0.336838	0.38159	0.0362899	0.992227
ENSSSCG00000036494	ERG28	0.0212602	1	-0.0570817	1	0.0356004	1
ENSSSCG00000011284	NKTR	0.0919258	0.87211	-0.148446	0.868386	0.0352791	1
ENSSSCG00000032129	COX7B	0.0371249	0.998295	-0.0834409	0.964474	0.0350834	0.992227
ENSSSCG00000013029	TRMT112	-0.308154	0.321712	0.344812	0.359125	0.0350213	0.993922
ENSSSCG00000037399	ENSSSCG00000037399	-0.260398	0.455628	0.293887	0.474832	0.0343105	1
ENSSSCG00000025661	TBRG1	0.250264	0.509864	-0.364655	0.452618	0.0341169	1
ENSSSCG00000026153	ACAT1	-0.230468	0.513284	0.255969	0.522981	0.0338448	1
ENSSSCG00000004622	GNB5	0.33047	0.349461	-0.476528	0.29391	0.0328461	1
ENSSSCG00000028446	PCBP4	0.161168	0.710942	-0.238081	0.706298	0.0328118	1
ENSSSCG00000000536	ERGIC2	0.258105	0.474648	-0.3779	0.420077	0.0323603	1
ENSSSCG00000027153	WARS2	-0.366885	0.282584	0.425806	0.285334	0.0322365	1
ENSSSCG00000022486	CBLB	0.336263	0.328002	-0.488862	0.263201	0.0314065	1
ENSSSCG00000029805	RHOBTB3	0.253201	0.508592	-0.366541	0.459287	0.031163	1
ENSSSCG00000011877	CD86	0.139423	0.788284	-0.208738	0.808943	0.0305838	1
ENSSSCG00000005600	PPP6C	0.202366	0.59773	-0.296697	0.566162	0.0300927	1
ENSSSCG00000031170	TMEM123	0.23762	0.536855	-0.344317	0.485474	0.03002	1
ENSSSCG00000015729	TSN	0.500299	0.123881	-0.730019	0.0786663	0.0299126	1
ENSSSCG00000030632	UBE2V1	-0.00775626	1	-0.0204047	1	0.0293387	1
ENSSSCG00000011652	STAG1	0.605952	0.0603046	-0.895703	0.0303427	0.0290856	1
ENSSSCG00000034487	NDUFB11	0.206993	0.59773	-0.302335	0.549434	0.029061	1
ENSSSCG00000040183	CDK6	0.397124	0.215955	-0.577658	0.15551	0.0288296	1
ENSSSCG00000024550	UQCR10	0.0169104	1	-0.05171	1	0.0286322	1
ENSSSCG00000012366	LAS1L	0.397972	0.247357	-0.572932	0.191025	0.0277936	1
ENSSSCG00000000974	TRABD	0.32971	0.360113	-0.469058	0.315299	0.0275518	1
ENSSSCG00000003106	AP2S1	0.255749	0.449287	-0.374222	0.370026	0.0275054	1
ENSSSCG00000016017	DNAJC10	0.231865	0.529387	-0.337625	0.482394	0.0270586	1
ENSSSCG00000022780	UGCG	-1.11729	0.000392827	1.22409	0.000549082	0.026779	1
ENSSSCG00000012074	ENSSSCG00000012074	-1.9236	6.95573e-11	1.9326	3.64866e-10	0.0266984	1
ENSSSCG00000009864	MED13L	-0.0887367	0.842584	0.0849202	0.874177	0.0260013	1
ENSSSCG00000039196	POLR2I	0.171791	0.660474	-0.253332	0.645324	0.0259375	1
ENSSSCG00000013856	AP1M1	0.55192	0.075341	-0.809214	0.0399968	0.0256453	1
ENSSSCG00000015067	ZPR1	0.623647	0.0428158	-0.925518	0.0188103	0.0254465	1
ENSSSCG00000008495	PRKD3	0.25539	0.515843	-0.362725	0.476539	0.0253168	1
ENSSSCG00000037999	PPP1R14B	-0.0606093	0.911108	0.0486208	0.985772	0.0249991	1
ENSSSCG00000017877	ANKFY1	0.504553	0.0908952	-0.7397	0.0497794	0.0246735	1
ENSSSCG00000006930	SH3GLB1	0.126614	0.74995	-0.194135	0.718395	0.0244314	1
ENSSSCG00000035622	UBE2D3	0.262326	0.428861	-0.381516	0.353691	0.0244194	1
ENSSSCG00000017385	PSME3	0.749073	0.0132229	-1.13977	0.00326705	0.02411	1
ENSSSCG00000010863	AHCTF1	0.964717	0.00145329	-1.55315	7.44717e-05	0.0240809	1
ENSSSCG00000002379	ACYP1	-0.160786	0.652523	0.177601	0.685036	0.0232907	1
ENSSSCG00000004544	SPG21	-0.01266	1	-0.00350012	1	0.0215584	1
ENSSSCG00000030015	ENSSSCG00000030015	0.12969	0.790748	-0.186148	0.808943	0.0213051	1
ENSSSCG00000015384	TOMM7	-0.349972	0.251325	0.403429	0.248565	0.0211944	1
ENSSSCG00000027293	TNPO1	0.300444	0.389678	-0.4278	0.337956	0.0210193	1
ENSSSCG00000028908	DYNLT3	-0.0080711	1	-0.0126824	1	0.0199386	1
ENSSSCG00000008270	CCDC142	0.343301	0.280054	-0.491388	0.229118	0.019478	1
ENSSSCG00000005688	PTGES	-1.06972	5.73179e-05	1.16981	0.000110247	0.0190565	1
ENSSSCG00000006730	MAN1A2	0.399654	0.244322	-0.563833	0.20142	0.0189791	1
ENSSSCG00000040889	LAMTOR5	0.167784	0.644988	-0.245416	0.610874	0.0184033	1
ENSSSCG00000034624	TMEM50B	-0.234364	0.492778	0.269503	0.485474	0.0182782	1
ENSSSCG00000006970	DLC1	1.11219	0.000605918	-1.8596	1.38606e-05	0.0177208	1
ENSSSCG00000008406	CCDC88A	0.417071	0.195303	-0.59598	0.14691	0.0175261	1
ENSSSCG00000003511	HP1BP3	-0.139846	0.698425	0.155733	0.729017	0.0174146	1
ENSSSCG00000034014	MRPL40	0.335954	0.304014	-0.478284	0.252358	0.017005	1
ENSSSCG00000029391	PLSCR3	0.102945	0.836998	-0.152613	0.850971	0.0163917	1
ENSSSCG00000006487	CCT3	0.553168	0.0555362	-0.810065	0.0288525	0.0163789	1
ENSSSCG00000017902	CAMTA2	0.327119	0.328141	-0.463017	0.276477	0.0160108	1
ENSSSCG00000036491	PCNP	-0.0922085	0.830045	0.0964986	0.847402	0.015944	1
ENSSSCG00000015387	TRA2A	-0.413554	0.21027	0.489356	0.199684	0.0142957	1
ENSSSCG00000012528	BEX3	1.15519	0.000179401	-1.9735	6.54856e-07	0.0142279	1
ENSSSCG00000014343	ENSSSCG00000014343	0.318929	0.325994	-0.451953	0.283324	0.0141905	1
ENSSSCG00000029030	SMCHD1	-0.12152	0.758419	0.137461	0.785739	0.0140025	1
ENSSSCG00000013436	ENSSSCG00000013436	0.103579	0.820625	-0.15317	0.845526	0.0130744	1
ENSSSCG00000038973	PPP1R12A	0.0823369	0.868907	-0.12674	0.862603	0.0124427	1
ENSSSCG00000034386	ATP2A2	0.654363	0.0262264	-0.969132	0.00998084	0.0123194	1
ENSSSCG00000033786	ENSSSCG00000033786	0.278117	0.451851	-0.387633	0.417274	0.0117431	1
ENSSSCG00000040425	YRDC	0.26536	0.481917	-0.365002	0.468456	0.0116302	1
ENSSSCG00000030318	SDHC	0.380343	0.238682	-0.536472	0.192094	0.0114454	1
ENSSSCG00000010956	NAA35	0.454185	0.184812	-0.637204	0.145263	0.01122	1
ENSSSCG00000030125	SELENOF	0.415882	0.167595	-0.592441	0.125961	0.0111971	1
ENSSSCG00000007067	JAG1	-0.0797934	0.874354	0.0854496	0.880483	0.0104879	1
ENSSSCG00000000359	ENSSSCG00000000359	-0.43258	0.138535	0.504819	0.131831	0.0101098	1
ENSSSCG00000030507	SMNDC1	0.00385453	1	-0.0155867	1	0.00988492	1
ENSSSCG00000031627	WBP4	-0.173744	0.623258	0.204089	0.635437	0.00948048	1
ENSSSCG00000008188	MGAT4A	-0.0236698	1	0.015085	1	0.00944696	1
ENSSSCG00000003644	FHL3	-0.524907	0.0715247	0.611207	0.0702152	0.00920675	1
ENSSSCG00000006554	C1orf43	0.334736	0.332378	-0.464283	0.298823	0.00914998	1
ENSSSCG00000012108	WWC3	0.695053	0.0341756	-1.02329	0.0152827	0.00896652	1
ENSSSCG00000014121	ZFYVE16	0.228065	0.581213	-0.310305	0.570159	0.00892137	1
ENSSSCG00000037898	CXXC5	-0.0275403	1	0.0195568	1	0.00885865	1
ENSSSCG00000004421	FYN	0.485371	0.122182	-0.691377	0.0836464	0.0082108	1
ENSSSCG00000015231	DCPS	0.262634	0.505758	-0.356837	0.485474	0.00793397	1
ENSSSCG00000036960	NOP10	0.300682	0.350622	-0.421934	0.296234	0.00783331	1
ENSSSCG00000034518	TOR1A	0.241501	0.532159	-0.33052	0.506513	0.0076933	1
ENSSSCG00000028258	AZI2	0.294272	0.43387	-0.400164	0.415453	0.00736591	1
ENSSSCG00000008274	ENSSSCG00000008274	0.425238	0.183333	-0.597677	0.142575	0.00731098	1
ENSSSCG00000013405	EIF4G2	0.305811	0.332538	-0.429651	0.276582	0.00720869	1
ENSSSCG00000014020	CANX	0.755758	0.00604096	-1.14375	0.00122509	0.00711978	1
ENSSSCG00000021005	UBQLN1	0.496618	0.0986473	-0.709376	0.0637377	0.00678753	1
ENSSSCG00000011290	HIGD1A	0.542977	0.0667378	-0.782203	0.0384495	0.0065842	1
ENSSSCG00000017209	MIF4GD	-0.191433	0.59773	0.231955	0.604051	0.00653083	1
ENSSSCG00000004110	TAB2	0.2095	0.589782	-0.290144	0.567563	0.00635057	1
ENSSSCG00000027074	FER	-0.44854	0.151077	0.529879	0.142796	0.0059065	1
ENSSSCG00000008468	PKDCC	0.134443	0.737491	-0.1906	0.734849	0.00581695	1
ENSSSCG00000002670	USP10	0.473315	0.147916	-0.665167	0.110111	0.00490548	1
ENSSSCG00000000905	ENSSSCG00000000905	-0.0610911	0.915208	0.0649589	0.917155	0.00489332	1
ENSSSCG00000011854	LRCH3	-0.144702	0.696387	0.172469	0.697855	0.00469081	1
ENSSSCG00000040202	CRLS1	-0.0974244	0.823369	0.11552	0.828649	0.00460923	1
ENSSSCG00000040275	HEBP1	0.219397	0.568683	-0.300837	0.545676	0.00432161	1
ENSSSCG00000013938	GATAD2A	0.751172	0.0174753	-1.11583	0.00629673	0.00430024	1
ENSSSCG00000007743	ENSSSCG00000007743	0.362452	0.237095	-0.507693	0.184575	0.00352259	1
ENSSSCG00000016988	ERGIC1	0.579433	0.0636164	-0.829339	0.0385843	0.00344515	1
ENSSSCG00000020858	KIF13A	0.852741	0.0065675	-1.29918	0.0014509	0.003168	1
ENSSSCG00000001862	ETFA	-0.0603417	0.90732	0.0667776	0.917977	0.00299538	1
ENSSSCG00000005621	CDK9	0.453172	0.154925	-0.634914	0.118251	0.00262994	1
ENSSSCG00000016874	PAIP1	0.211136	0.56397	-0.290206	0.554698	0.00166441	1
ENSSSCG00000012022	APP	-0.340856	0.256715	0.404022	0.257231	0.00107665	1
ENSSSCG00000011491	THOC7	-0.164687	0.635498	0.195487	0.661009	0.000500445	1
ENSSSCG00000008900	SRP72	0.586131	0.0434231	-0.845472	0.0222885	0.000199351	1
ENSSSCG00000015730	NIFK	0.059807	0.956128	-0.0813494	1	6.00347e-05	1
ENSSSCG00000000144	ENSSSCG00000000144	0.195998	0.59773	-0.266537	0.611385	-0.000201148	1
ENSSSCG00000011631	UBA5	0.529882	0.0982231	-0.745021	0.0693429	-0.000617142	1
ENSSSCG00000004339	UFL1	0.454556	0.153849	-0.634512	0.118131	-0.000727971	1
ENSSSCG00000010943	AOPEP	-0.372152	0.211019	0.441368	0.209336	-0.000971084	1
ENSSSCG00000017065	MRPL22	0.158973	0.691711	-0.215507	0.71721	-0.00146118	1
ENSSSCG00000003514	HSPG2	0.0143592	1	-0.0261834	1	-0.00159976	1
ENSSSCG00000032340	CDR2	0.0322291	1	-0.0409748	1	-0.00174254	1
ENSSSCG00000013052	ENSSSCG00000013052	0.405655	0.182415	-0.5653	0.151016	-0.00244537	1
ENSSSCG00000026981	ENSSSCG00000026981	0.362681	0.281679	-0.499744	0.249033	-0.00274142	1
ENSSSCG00000021250	FKBP9	0.216188	0.590522	-0.289602	0.589152	-0.00299195	1
ENSSSCG00000013467	SGTA	0.362467	0.297675	-0.49156	0.27243	-0.00314503	1
ENSSSCG00000023277	NDUFA1	-0.497141	0.095162	0.589893	0.0862681	-0.00360024	1
ENSSSCG00000012817	FUNDC2	0.225202	0.548188	-0.303597	0.536786	-0.00377486	1
ENSSSCG00000015386	FAM126A	0.186074	0.631722	-0.247831	0.661239	-0.00442145	1
ENSSSCG00000039230	POLR2D	0.340129	0.30122	-0.464476	0.277459	-0.0051346	1
ENSSSCG00000012042	ATP5PO	-0.0466548	0.953556	0.0531113	0.975221	-0.00588948	1
ENSSSCG00000030996	XBP1	0.396861	0.208968	-0.546732	0.17645	-0.00695964	1
ENSSSCG00000008990	ENSSSCG00000008990	-0.299202	0.372483	0.367193	0.346628	-0.00732437	1
ENSSSCG00000003645	UTP11	0.287846	0.416779	-0.385599	0.407395	-0.00744316	1
ENSSSCG00000008317	ENSSSCG00000008317	0.122917	0.786986	-0.160832	0.831784	-0.0074986	1
ENSSSCG00000003493	CAPZB	0.255549	0.448892	-0.345457	0.420077	-0.00755467	1
ENSSSCG00000014538	MGAT1	-0.000757644	1	0.0022413	1	-0.00784384	1
ENSSSCG00000007109	XRN2	0.118136	0.799072	-0.15502	0.843508	-0.00812832	1
ENSSSCG00000010470	IDE	0.662199	0.0310639	-0.954896	0.0153074	-0.00842265	1
ENSSSCG00000004578	ANXA2	0.0870073	0.856808	-0.117997	0.882801	-0.00853296	1
ENSSSCG00000033155	TMEM30A	0.0891217	0.858466	-0.118148	0.91879	-0.00861583	1
ENSSSCG00000000018	KIAA0930	0.673075	0.0232699	-0.978028	0.0100449	-0.00872187	1
ENSSSCG00000022164	ENSSSCG00000022164	0.0816823	0.904595	-0.100749	0.970237	-0.00920492	1
ENSSSCG00000000799	IRAK4	0.00684732	1	-0.00440388	1	-0.00952048	1
ENSSSCG00000002629	FBXO9	0.148251	0.726817	-0.190964	0.789647	-0.00982752	1
ENSSSCG00000026806	DHX9	0.354179	0.276656	-0.481344	0.253363	-0.00993558	1
ENSSSCG00000037000	SIGMAR1	0.16011	0.714793	-0.201441	0.786188	-0.0106378	1
ENSSSCG00000007275	RALY	0.334712	0.312315	-0.450854	0.294219	-0.0119355	1
ENSSSCG00000016272	PSMD1	0.399654	0.209943	-0.545528	0.182155	-0.0122793	1
ENSSSCG00000026644	DDX46	-0.198712	0.577851	0.248248	0.528476	-0.0131547	1
ENSSSCG00000028343	MRPL9	0.387382	0.243944	-0.522219	0.224328	-0.0132521	1
ENSSSCG00000030478	MRPL42	0.113027	0.813702	-0.141617	0.877198	-0.0135834	1
ENSSSCG00000012654	ENSSSCG00000012654	-0.196994	0.599049	0.253096	0.574016	-0.0147861	1
ENSSSCG00000038987	CCDC59	-0.223523	0.532159	0.281221	0.485474	-0.0151439	1
ENSSSCG00000027257	PSMB1	0.222053	0.532105	-0.292403	0.514274	-0.0157981	1
ENSSSCG00000001656	RRP36	0.471965	0.155812	-0.641308	0.133484	-0.0158463	1
ENSSSCG00000001914	LOXL1	0.0863894	0.882113	-0.107397	0.951248	-0.0158739	1
ENSSSCG00000009516	UBAC2	0.686616	0.0348842	-0.979288	0.0204239	-0.0160101	1
ENSSSCG00000000951	CSRP2	-0.41003	0.21854	0.499717	0.190436	-0.0166238	1
ENSSSCG00000034786	HACD2	0.368722	0.259907	-0.497849	0.247379	-0.0167676	1
ENSSSCG00000004163	BCLAF1	0.592372	0.0401286	-0.838903	0.0243856	-0.0178111	1
ENSSSCG00000038806	AXL	0.460913	0.124942	-0.633383	0.103221	-0.0179439	1
ENSSSCG00000023783	MRPL27	0.282469	0.426479	-0.369113	0.435473	-0.0189063	1
ENSSSCG00000015988	ENSSSCG00000015988	0.395142	0.192528	-0.535917	0.158195	-0.0191534	1
ENSSSCG00000003505	DDOST	0.34104	0.302419	-0.454235	0.292573	-0.0192938	1
ENSSSCG00000000084	ATF4	0.196748	0.59773	-0.255294	0.5955	-0.0202208	1
ENSSSCG00000025174	WDFY1	0.536967	0.0978148	-0.734926	0.0797675	-0.0209231	1
ENSSSCG00000007166	PTPRA	0.387736	0.246532	-0.515448	0.23155	-0.0209935	1
ENSSSCG00000033278	ATP6V1D	0.383691	0.242992	-0.511628	0.229118	-0.021719	1
ENSSSCG00000014283	KIF3A	0.354629	0.307206	-0.46522	0.30993	-0.0219219	1
ENSSSCG00000008030	TSR3	0.0749974	0.915114	-0.0850495	1	-0.0230084	1
ENSSSCG00000015422	PMPCB	0.17888	0.651898	-0.222618	0.708669	-0.0230926	1
ENSSSCG00000022656	SRFBP1	0.0655598	0.955127	-0.0684824	1	-0.0232007	1
ENSSSCG00000039647	EIF3F	-0.268694	0.395004	0.334808	0.369139	-0.0233716	1
ENSSSCG00000039285	MFN1	0.291075	0.427572	-0.372417	0.456449	-0.0234515	1
ENSSSCG00000006785	RAP1A	0.00622495	1	-2.88879e-05	1	-0.0238689	1
ENSSSCG00000036967	ARL8A	0.212466	0.59773	-0.266071	0.63692	-0.0238969	1
ENSSSCG00000015307	CDK14	0.598237	0.0551631	-0.832893	0.0382033	-0.0241572	1
ENSSSCG00000015534	ACBD6	-0.233437	0.52339	0.301456	0.476291	-0.0244717	1
ENSSSCG00000013314	QSER1	0.499403	0.110746	-0.680643	0.0907255	-0.025348	1
ENSSSCG00000008508	FAM98A	0.366357	0.260268	-0.485517	0.252978	-0.0255526	1
ENSSSCG00000025525	ENSSSCG00000025525	0.0445682	0.996689	-0.043679	1	-0.0261214	1
ENSSSCG00000029169	MAPKAP1	0.360045	0.293692	-0.468985	0.299151	-0.0274341	1
ENSSSCG00000012523	ENSSSCG00000012523	-0.110472	0.779838	0.150467	0.74227	-0.0277387	1
ENSSSCG00000006090	MTERF3	0.279154	0.39993	-0.361569	0.425176	-0.0279298	1
ENSSSCG00000029698	LRRC42	0.218916	0.577118	-0.272813	0.612583	-0.0280829	1
ENSSSCG00000027100	MED31	-0.288607	0.369095	0.363377	0.313816	-0.0285824	1
ENSSSCG00000034173	GID8	0.261007	0.49726	-0.326613	0.523904	-0.0301308	1
ENSSSCG00000034811	QDPR	0.397366	0.220077	-0.524305	0.212646	-0.030218	1
ENSSSCG00000036411	ACOT13	-0.364223	0.251629	0.455638	0.208807	-0.0303214	1
ENSSSCG00000001341	ENSSSCG00000001341	-1.06456	8.26769e-05	1.19324	8.06436e-05	-0.0310656	1
ENSSSCG00000007895	ZC3H7A	0.678601	0.0295873	-0.954127	0.0176378	-0.0312712	1
ENSSSCG00000017089	ANXA6	0.615655	0.0310448	-0.862605	0.0195033	-0.0313064	1
ENSSSCG00000038977	RSBN1L	-0.25173	0.495127	0.329285	0.431117	-0.0315468	1
ENSSSCG00000004331	CASP8AP2	0.524663	0.127467	-0.703721	0.11577	-0.0328712	1
ENSSSCG00000010560	MRPL43	0.523856	0.0820537	-0.713773	0.0647	-0.0333259	1
ENSSSCG00000025881	PDHB	0.256858	0.487061	-0.320769	0.520293	-0.0336444	1
ENSSSCG00000017731	PSMD11	0.625478	0.0448261	-0.865797	0.0311156	-0.0338886	1
ENSSSCG00000021991	ENSSSCG00000021991	0.218895	0.561947	-0.271322	0.603408	-0.0342577	1
ENSSSCG00000038953	UBE2B	-0.50835	0.066113	0.614826	0.0578955	-0.0342717	1
ENSSSCG00000008801	SLC30A9	0.3908	0.232552	-0.512219	0.228715	-0.0345092	1
ENSSSCG00000038410	CPEB2	0.0241138	1	-0.0117698	1	-0.0348978	1
ENSSSCG00000010931	ENSSSCG00000010931	0.506164	0.101336	-0.682447	0.0863629	-0.0350694	1
ENSSSCG00000014165	TTC37	0.327818	0.342182	-0.419637	0.364581	-0.0361472	1
ENSSSCG00000038940	GNPDA1	0.303201	0.391805	-0.382634	0.422938	-0.0362569	1
ENSSSCG00000005602	GAPVD1	0.461102	0.155373	-0.61072	0.143272	-0.0362569	1
ENSSSCG00000014269	FNIP1	0.618838	0.048091	-0.851034	0.0363646	-0.0362569	1
ENSSSCG00000023643	PDHA1	0.380603	0.232301	-0.496977	0.23118	-0.0364854	1
ENSSSCG00000038533	NAPG	0.336008	0.337256	-0.425752	0.367501	-0.0372117	1
ENSSSCG00000037777	ENSSSCG00000037777	0.350713	0.264821	-0.454137	0.278051	-0.0380872	1
ENSSSCG00000008569	HADHB	0.347884	0.294459	-0.446803	0.307068	-0.0383189	1
ENSSSCG00000036275	NSMCE1	-0.301443	0.338287	0.385737	0.284211	-0.0390688	1
ENSSSCG00000015486	PIGC	0.511656	0.0883462	-0.689424	0.0745182	-0.0394188	1
ENSSSCG00000036731	TSPAN31	0.222057	0.547461	-0.271654	0.597713	-0.0400028	1
ENSSSCG00000011407	RASSF1	-0.504266	0.124797	0.620718	0.0982584	-0.0401025	1
ENSSSCG00000030857	LENG8	-0.316442	0.329214	0.405254	0.27005	-0.0409642	1
ENSSSCG00000011639	SRPRB	0.411104	0.222823	-0.530418	0.23118	-0.0414056	1
ENSSSCG00000006032	EMC2	-0.0415797	0.968512	0.0765501	0.90454	-0.0423249	1
ENSSSCG00000027051	EMC7	0.364592	0.260642	-0.468406	0.272826	-0.0425238	1
ENSSSCG00000014577	TMEM9B	0.20309	0.58884	-0.244615	0.654629	-0.0428295	1
ENSSSCG00000016177	XRCC5	0.417657	0.21793	-0.538444	0.226151	-0.0430333	1
ENSSSCG00000008921	CENPC	0.282412	0.464337	-0.343239	0.509126	-0.0434582	1
ENSSSCG00000001950	PSMA6	-0.13399	0.718666	0.188	0.683763	-0.0447407	1
ENSSSCG00000009620	BMP1	0.0692057	0.936334	-0.0586294	1	-0.0451214	1
ENSSSCG00000013065	ASRGL1	0.370499	0.26579	-0.472575	0.281446	-0.0452188	1
ENSSSCG00000001011	SERPINB1	-0.10768	0.814851	0.164429	0.743173	-0.0455319	1
ENSSSCG00000000379	ESYT1	0.583081	0.0557633	-0.791018	0.0437996	-0.0457128	1
ENSSSCG00000008303	CCT7	0.411056	0.178954	-0.534779	0.184588	-0.0458894	1
ENSSSCG00000011301	ZDHHC3	0.582161	0.0629322	-0.786366	0.0521944	-0.0463811	1
ENSSSCG00000015839	NRG1	-1.61484	6.37676e-08	1.71443	7.01575e-08	-0.0470839	1
ENSSSCG00000027307	NDUFA11	-0.138372	0.706704	0.196712	0.631963	-0.0484626	1
ENSSSCG00000008600	PUM2	0.258725	0.475948	-0.313252	0.525663	-0.0488021	1
ENSSSCG00000034859	GADD45GIP1	0.575009	0.0655478	-0.773503	0.0562654	-0.048833	1
ENSSSCG00000014215	PGGT1B	0.34674	0.341796	-0.428574	0.374056	-0.0491445	1
ENSSSCG00000004047	MRPL18	0.15463	0.708676	-0.170297	0.817802	-0.049418	1
ENSSSCG00000006939	ZNHIT6	0.0107452	1	0.0154002	1	-0.0495445	1
ENSSSCG00000011942	CD47	-0.175948	0.600344	0.241016	0.548789	-0.0497519	1
ENSSSCG00000007249	NOL4L	-0.0186782	1	0.0540176	0.954107	-0.0501833	1
ENSSSCG00000008503	FEZ2	0.640954	0.031569	-0.880612	0.0217408	-0.0503503	1
ENSSSCG00000030493	UTP23	0.274348	0.485002	-0.327011	0.540607	-0.0504507	1
ENSSSCG00000005011	NEMF	0.267771	0.463079	-0.322122	0.519045	-0.0509668	1
ENSSSCG00000009164	CISD2	0.199674	0.59773	-0.233241	0.686066	-0.0510009	1
ENSSSCG00000032182	CGGBP1	0.156316	0.675797	-0.176685	0.7609	-0.0514712	1
ENSSSCG00000008587	SF3B6	0.170368	0.644767	-0.194159	0.759258	-0.0520569	1
ENSSSCG00000005024	PYGL	0.704608	0.0145415	-0.985352	0.00789801	-0.0521204	1
ENSSSCG00000006527	KRTCAP2	0.0180202	1	0.00356104	1	-0.0521846	1
ENSSSCG00000034815	U2AF2	0.585321	0.067822	-0.780645	0.0607955	-0.0524671	1
ENSSSCG00000010029	DRG1	0.703158	0.0176039	-0.979549	0.0100614	-0.0526341	1
ENSSSCG00000001638	MRPS10	0.278382	0.424363	-0.338167	0.482604	-0.0527678	1
ENSSSCG00000011081	ENSSSCG00000011081	0.556157	0.0895603	-0.73275	0.0865861	-0.0531914	1
ENSSSCG00000012896	NDUFV1	0.0869515	0.876632	-0.0800985	1	-0.0534414	1
ENSSSCG00000013421	PTBP1	0.499916	0.0963949	-0.659236	0.0897902	-0.053618	1
ENSSSCG00000006848	SLC25A24	0.547597	0.0946401	-0.723544	0.089872	-0.0539318	1
ENSSSCG00000000444	DCTN2	-0.00180315	1	0.0315669	0.998896	-0.054034	1
ENSSSCG00000002035	C14orf119	-0.592664	0.0502817	0.727401	0.0365499	-0.0553746	1
ENSSSCG00000037431	TIMM17A	0.74787	0.00967524	-1.05385	0.00458287	-0.055417	1
ENSSSCG00000016220	DNPEP	0.333599	0.347772	-0.406594	0.39181	-0.0555637	1
ENSSSCG00000039550	EMC4	0.498126	0.107401	-0.651911	0.103573	-0.0557553	1
ENSSSCG00000000864	CHPT1	-0.223991	0.542024	0.309851	0.454895	-0.056244	1
ENSSSCG00000023715	GNS	0.254931	0.491378	-0.301225	0.555371	-0.0564913	1
ENSSSCG00000006520	SCAMP3	0.210033	0.59773	-0.238786	0.686066	-0.0567784	1
ENSSSCG00000009217	PKD2	0.814479	0.00629282	-1.16458	0.00250561	-0.0574776	1
ENSSSCG00000012602	ENSSSCG00000012602	-0.497141	0.109725	0.623746	0.0791662	-0.0583168	1
ENSSSCG00000025448	SERTAD3	0.0177212	1	0.0129045	1	-0.0584566	1
ENSSSCG00000022230	CD9	-0.207977	0.56212	0.286725	0.457789	-0.0584993	1
ENSSSCG00000024028	STARD3NL	-0.15307	0.691711	0.226468	0.603629	-0.0584993	1
ENSSSCG00000007309	RBM39	0.0724311	0.904227	-0.0598749	1	-0.058585	1
ENSSSCG00000012062	TTC3	0.226209	0.526921	-0.264555	0.611596	-0.0588131	1
ENSSSCG00000000767	ATP6V1E1	0.529212	0.0654498	-0.70135	0.0606508	-0.0590835	1
ENSSSCG00000039612	ENSSSCG00000039612	0.134566	0.761161	-0.136073	0.892626	-0.0596244	1
ENSSSCG00000011770	DNAJC19	0.549432	0.0748121	-0.725037	0.0703841	-0.0601058	1
ENSSSCG00000015106	HYOU1	0.881847	0.00385532	-1.27988	0.001297	-0.0603194	1
ENSSSCG00000034810	PEF1	-0.506519	0.100822	0.634093	0.0715801	-0.0605044	1
ENSSSCG00000015586	RPS6KC1	0.462025	0.171455	-0.584502	0.188631	-0.0617307	1
ENSSSCG00000010679	EIF3A	0.494455	0.0894517	-0.646443	0.0791097	-0.0618425	1
ENSSSCG00000002386	ENSSSCG00000002386	-0.00810302	1	0.052997	0.974992	-0.0625445	1
ENSSSCG00000020984	LXN	-0.586918	0.0421302	0.721132	0.0291576	-0.062557	1
ENSSSCG00000036466	METTL21A	0.843113	0.00327826	-1.21385	0.00103659	-0.0630428	1
ENSSSCG00000013322	IMMP1L	-0.239983	0.492956	0.331591	0.394567	-0.0638122	1
ENSSSCG00000021973	GPX8	-0.189654	0.59773	0.267088	0.500904	-0.0651369	1
ENSSSCG00000006775	CAPZA1	0.346253	0.273495	-0.425748	0.319151	-0.0652867	1
ENSSSCG00000009464	COMMD6	0.648289	0.0378529	-0.872408	0.0311955	-0.0654517	1
ENSSSCG00000001708	CDC5L	0.169087	0.671104	-0.178682	0.808943	-0.0668128	1
ENSSSCG00000014072	ENC1	1.1199	0.000559668	-1.75678	2.86417e-05	-0.0675657	1
ENSSSCG00000007623	BUD31	0.0510087	0.963288	-0.0263197	1	-0.0677854	1
ENSSSCG00000016970	ENSSSCG00000016970	0.344677	0.296617	-0.419296	0.342811	-0.0677854	1
ENSSSCG00000009944	CORO1C	0.379737	0.24151	-0.468085	0.277365	-0.0680618	1
ENSSSCG00000013883	COLGALT1	0.407552	0.216075	-0.506497	0.242527	-0.068415	1
ENSSSCG00000025651	GFM1	0.709553	0.0236416	-0.96554	0.0175021	-0.0685761	1
ENSSSCG00000009305	GTF3A	0.106814	0.842169	-0.0907532	0.989911	-0.0693756	1
ENSSSCG00000024245	AIMP2	0.49284	0.13029	-0.62762	0.141459	-0.0695156	1
ENSSSCG00000032311	ENSSSCG00000032311	0.624129	0.0383362	-0.831569	0.0330776	-0.0700003	1
ENSSSCG00000011867	MYLK	0.148439	0.71309	-0.153485	0.824425	-0.0703999	1
ENSSSCG00000005646	COQ4	0.141557	0.753226	-0.135422	0.900706	-0.0704263	1
ENSSSCG00000003760	TTLL7	-0.398106	0.199529	0.517677	0.142339	-0.0710508	1
ENSSSCG00000010743	BCCIP	0.457055	0.137257	-0.577748	0.151012	-0.072477	1
ENSSSCG00000011000	DNAJA1	0.180424	0.616634	-0.192642	0.761766	-0.0727075	1
ENSSSCG00000026819	NID1	0.637474	0.0429175	-0.85202	0.0359188	-0.0731294	1
ENSSSCG00000029790	PCYOX1	0.618656	0.0416454	-0.820391	0.0367359	-0.0732529	1
ENSSSCG00000030528	LTN1	0.543248	0.0805285	-0.701693	0.0806351	-0.073357	1
ENSSSCG00000015948	DYNC1I2	-0.053117	0.936901	0.107757	0.851232	-0.0738102	1
ENSSSCG00000021355	SOD1	0.228085	0.515401	-0.255806	0.592749	-0.0748034	1
ENSSSCG00000004193	ENPP1	0.834702	0.0098599	-1.17143	0.00541704	-0.0752649	1
ENSSSCG00000024125	KPNA3	0.553381	0.0678974	-0.718897	0.0666346	-0.0753886	1
ENSSSCG00000016661	SEPTIN7	-0.402569	0.161741	0.520485	0.117705	-0.0756975	1
ENSSSCG00000013395	BTBD10	0.601543	0.0566765	-0.785527	0.0557258	-0.0760823	1
ENSSSCG00000038399	ATP5PF	0.142227	0.706772	-0.140885	0.831523	-0.0761075	1
ENSSSCG00000004300	SMIM8	0.585891	0.073476	-0.759698	0.0742147	-0.0763675	1
ENSSSCG00000002965	ACTN4	0.318638	0.323979	-0.378491	0.370692	-0.0767016	1
ENSSSCG00000035118	BRD9	-0.00696927	1	0.0568807	0.952868	-0.0769413	1
ENSSSCG00000010171	TSNAX	0.333673	0.363387	-0.387943	0.44809	-0.0775126	1
ENSSSCG00000026106	TXNDC15	0.0222331	1	0.021465	1	-0.0790564	1
ENSSSCG00000005291	TLE1	0.0364222	1	0.00503238	1	-0.079455	1
ENSSSCG00000000034	TTLL12	0.623418	0.0404017	-0.821049	0.036957	-0.0798818	1
ENSSSCG00000007473	ADNP	0.438987	0.173897	-0.541368	0.204029	-0.0801714	1
ENSSSCG00000011572	SEC13	0.387514	0.209257	-0.471268	0.255401	-0.0807126	1
ENSSSCG00000021634	PPP1R8	0.659828	0.0423889	-0.868679	0.0387356	-0.0815984	1
ENSSSCG00000032398	VGLL3	-0.024172	1	0.0768895	0.921378	-0.0822513	1
ENSSSCG00000028444	ARMC10	0.328896	0.333913	-0.384246	0.411078	-0.0829534	1
ENSSSCG00000006037	OXR1	0.392045	0.245172	-0.471428	0.296743	-0.0829913	1
ENSSSCG00000010260	SAR1A	0.521164	0.0825489	-0.664568	0.0879917	-0.0838698	1
ENSSSCG00000036402	MYL9	-0.555374	0.0428442	0.694452	0.0292636	-0.0838762	1
ENSSSCG00000044700	ENSSSCG00000044700	0.754593	0.00661841	-1.04132	0.00305979	-0.0842269	1
ENSSSCG00000010683	GRK5	0.282733	0.450663	-0.312866	0.550418	-0.0843511	1
ENSSSCG00000035945	FDX1	-0.186713	0.59773	0.281008	0.485474	-0.0847431	1
ENSSSCG00000032846	BPNT2	0.502859	0.0956756	-0.635671	0.10675	-0.0848133	1
ENSSSCG00000024384	DCAF12	0.614471	0.0519229	-0.797379	0.0522732	-0.0854161	1
ENSSSCG00000035684	TMED10	0.462936	0.116414	-0.5777	0.138109	-0.0859058	1
ENSSSCG00000003771	FUBP1	0.43881	0.174974	-0.5352	0.209525	-0.0877824	1
ENSSSCG00000029502	NAXD	0.0974716	0.865659	-0.0643262	1	-0.0884944	1
ENSSSCG00000012613	NKAP	-0.596249	0.0649967	0.754565	0.0399968	-0.0890072	1
ENSSSCG00000009407	ESD	-0.127518	0.733688	0.209254	0.629418	-0.0902046	1
ENSSSCG00000032748	SWI5	-0.169596	0.62562	0.262182	0.49968	-0.0902518	1
ENSSSCG00000014232	LOX	-0.0642073	0.905934	0.132184	0.808943	-0.0908444	1
ENSSSCG00000007355	TOP1	-0.0864225	0.853162	0.16184	0.713617	-0.09166	1
ENSSSCG00000012171	PRDX4	-0.0686938	0.890021	0.137957	0.793625	-0.0918302	1
ENSSSCG00000032481	DPM2	-0.0639236	0.90732	0.138455	0.78696	-0.0918424	1
ENSSSCG00000028522	KRT10	0.265889	0.476804	-0.287363	0.595341	-0.0920595	1
ENSSSCG00000022559	USP14	0.402532	0.208964	-0.480558	0.261255	-0.0925586	1
ENSSSCG00000031076	MAPK7	0.337731	0.334105	-0.384716	0.426301	-0.0927359	1
ENSSSCG00000004725	ZNF106	0.825875	0.00586763	-1.14219	0.00331355	-0.0937139	1
ENSSSCG00000035639	TERB1	0.278343	0.453721	-0.30152	0.56818	-0.0947872	1
ENSSSCG00000039222	ENSSSCG00000039222	0.157151	0.670879	-0.147359	0.81818	-0.0949322	1
ENSSSCG00000016138	ATF1	0.412347	0.233017	-0.484252	0.292573	-0.0952816	1
ENSSSCG00000022080	RHOA	0.430083	0.144166	-0.523038	0.166366	-0.0954917	1
ENSSSCG00000024424	FAM91A1	0.586562	0.0675045	-0.744119	0.0755667	-0.0955801	1
ENSSSCG00000025675	EEF2	0.415517	0.163003	-0.501554	0.190436	-0.0960401	1
ENSSSCG00000029815	SRGAP1	0.704951	0.0148675	-0.942039	0.0119036	-0.0963677	1
ENSSSCG00000002622	TMEM14A	0.208731	0.59773	-0.20736	0.752645	-0.0981967	1
ENSSSCG00000021461	SNF8	0.223669	0.529387	-0.230435	0.684211	-0.0999028	1
ENSSSCG00000011213	TOP2B	0.765074	0.0072987	-1.03778	0.00481836	-0.100007	1
ENSSSCG00000006892	DNTTIP2	0.788095	0.00688075	-1.07466	0.0043464	-0.10047	1
ENSSSCG00000037605	BRI3	-0.0426239	0.964535	0.11172	0.839772	-0.10062	1
ENSSSCG00000031636	ENSSSCG00000031636	0.342895	0.309785	-0.388107	0.404697	-0.100773	1
ENSSSCG00000016758	STK17A	0.986615	0.000488969	-1.43868	7.11347e-05	-0.101112	1
ENSSSCG00000018033	UBB	-0.121533	0.74546	0.207467	0.626148	-0.101194	1
ENSSSCG00000023437	ITPR1	0.250719	0.52125	-0.259017	0.657243	-0.101435	1
ENSSSCG00000008516	DPY30	0.269151	0.439143	-0.289555	0.562514	-0.101566	1
ENSSSCG00000034131	TXNDC5	0.101943	0.834059	-0.0680253	1	-0.101578	1
ENSSSCG00000036702	ACTN1	0.191157	0.59773	-0.186758	0.733742	-0.102923	1
ENSSSCG00000022295	ENSSSCG00000022295	0.616504	0.0285716	-0.796353	0.0260378	-0.103385	1
ENSSSCG00000033257	LZIC	0.531888	0.0947304	-0.654722	0.116301	-0.103479	1
ENSSSCG00000037439	TRAPPC4	-0.170491	0.637817	0.274903	0.4893	-0.105285	1
ENSSSCG00000009061	NAA15	0.431487	0.17878	-0.509997	0.231025	-0.105442	1
ENSSSCG00000005950	PHF20L1	0.431726	0.167207	-0.512676	0.216767	-0.105527	1
ENSSSCG00000006580	S100A2	1.12928	0.00346924	-1.72586	0.000800341	-0.106377	1
ENSSSCG00000036560	PAWR	-0.357082	0.239095	0.488014	0.159938	-0.106736	1
ENSSSCG00000014129	ZCCHC9	-0.0896373	0.855563	0.182983	0.704329	-0.107119	1
ENSSSCG00000022176	ENSSSCG00000022176	-0.0224569	1	0.0906984	0.889345	-0.107344	1
ENSSSCG00000014298	PPP2CA	0.597451	0.0392967	-0.759678	0.0435845	-0.108199	1
ENSSSCG00000007064	MKKS	0.45157	0.144683	-0.538088	0.190661	-0.109167	1
ENSSSCG00000038493	PFDN1	0.0397742	0.992781	0.0161924	1	-0.109328	1
ENSSSCG00000006824	GNAI3	0.387237	0.21796	-0.447306	0.293951	-0.109574	1
ENSSSCG00000036659	NIPSNAP2	0.432174	0.178231	-0.506697	0.234679	-0.1097	1
ENSSSCG00000000690	MLF2	0.626058	0.0263526	-0.803283	0.0292354	-0.110951	1
ENSSSCG00000031918	CYC1	0.556205	0.0524934	-0.694854	0.0654367	-0.111756	1
ENSSSCG00000024157	ZNF800	0.393925	0.252065	-0.447257	0.342811	-0.111945	1
ENSSSCG00000017566	ACSF2	0.0803579	0.909703	-0.0270003	1	-0.112035	1
ENSSSCG00000035690	SFPQ	0.420106	0.172097	-0.492689	0.236246	-0.11286	1
ENSSSCG00000017913	ENSSSCG00000017913	0.358269	0.247651	-0.40586	0.320873	-0.113001	1
ENSSSCG00000034012	CASP3	0.127016	0.774207	-0.0915196	0.984289	-0.11301	1
ENSSSCG00000010250	VPS26A	0.225006	0.554786	-0.2186	0.714026	-0.113988	1
ENSSSCG00000031492	PPP1R18	-0.0753856	0.869157	0.162971	0.709842	-0.114135	1
ENSSSCG00000020878	HNRNPLL	0.0541737	0.971765	0.00405358	1	-0.114259	1
ENSSSCG00000014316	TGFBI	-0.280203	0.470018	0.414751	0.330581	-0.114559	1
ENSSSCG00000004561	HERC1	0.85348	0.00470741	-1.16531	0.00304106	-0.11485	1
ENSSSCG00000034406	MRPL58	0.495906	0.117761	-0.593944	0.157067	-0.114939	1
ENSSSCG00000003334	UBE2J2	0.57302	0.0626408	-0.709454	0.0795818	-0.114939	1
ENSSSCG00000004050	WTAP	0.134331	0.739674	-0.100678	0.958096	-0.115072	1
ENSSSCG00000004600	TCF12	0.691824	0.0206829	-0.897066	0.0207513	-0.116015	1
ENSSSCG00000011532	SUMF1	-0.0210926	1	0.100456	0.85515	-0.116057	1
ENSSSCG00000022900	SUPT16H	0.744541	0.012089	-0.982278	0.0109107	-0.116057	1
ENSSSCG00000009244	SEC31A	0.553733	0.0551631	-0.686612	0.0711612	-0.116097	1
ENSSSCG00000038558	GOLPH3L	-0.312266	0.386475	0.453336	0.249877	-0.11658	1
ENSSSCG00000032962	ZNF664	0.0684561	0.93648	-0.0110128	1	-0.11662	1
ENSSSCG00000005317	TLN1	-0.460286	0.113288	0.610649	0.0678655	-0.11824	1
ENSSSCG00000039812	RAP2A	0.182922	0.653615	-0.156154	0.857978	-0.119153	1
ENSSSCG00000033228	SPAG9	0.377328	0.225214	-0.425792	0.321898	-0.11971	1
ENSSSCG00000003404	DFFA	0.183146	0.66328	-0.151739	0.862603	-0.120005	1
ENSSSCG00000006166	NDUFB8	0.0586076	0.942169	-0.000511171	1	-0.120471	1
ENSSSCG00000035824	PBRM1	0.468425	0.131354	-0.552736	0.180491	-0.120976	1
ENSSSCG00000008372	EHBP1	0.703033	0.0271805	-0.903769	0.0299913	-0.121139	1
ENSSSCG00000006927	PKN2	0.289865	0.414815	-0.29965	0.554698	-0.121433	1
ENSSSCG00000026239	VPS35	0.398898	0.200295	-0.454338	0.280362	-0.121742	1
ENSSSCG00000015793	UFSP2	-0.205029	0.595229	0.328529	0.416618	-0.122059	1
ENSSSCG00000005786	SNRPA1	0.714156	0.0186029	-0.925461	0.0193019	-0.122556	1
ENSSSCG00000028827	PARVA	0.190149	0.608845	-0.167276	0.816385	-0.123341	1
ENSSSCG00000027723	ENSSSCG00000027723	0.293932	0.40151	-0.303848	0.547157	-0.12348	1
ENSSSCG00000006184	TERF1	0.474723	0.160021	-0.551998	0.21935	-0.123762	1
ENSSSCG00000024174	TGIF1	-0.532508	0.0668329	0.696198	0.0346025	-0.12413	1
ENSSSCG00000026110	SRPK2	0.115377	0.815615	-0.0647099	1	-0.124192	1
ENSSSCG00000006496	LMNA	0.524875	0.0654498	-0.638423	0.0802879	-0.124438	0.969734
ENSSSCG00000040012	TMEM147	0.0466944	0.974524	0.0178185	1	-0.124819	1
ENSSSCG00000037131	CLTA	0.428738	0.147761	-0.495385	0.198183	-0.126166	1
ENSSSCG00000015790	SLC25A4	0.212197	0.5823	-0.193974	0.767782	-0.127177	1
ENSSSCG00000024027	PAFAH1B2	0.764071	0.00990453	-1.00354	0.00904411	-0.127187	1
ENSSSCG00000026793	B4GALT2	0.181643	0.669276	-0.144858	0.886437	-0.127619	1
ENSSSCG00000004169	HBS1L	0.425268	0.178246	-0.484434	0.256202	-0.127619	1
ENSSSCG00000012836	AP2A2	0.441891	0.179549	-0.503905	0.252385	-0.127619	1
ENSSSCG00000024263	SERF2	-0.152916	0.658208	0.261654	0.495143	-0.12786	0.960935
ENSSSCG00000015567	NIBAN1	0.14526	0.719512	-0.105894	0.952592	-0.128115	1
ENSSSCG00000009393	EBPL	0.661675	0.0284004	-0.839538	0.0326421	-0.128357	1
ENSSSCG00000025248	PITPNA	0.672784	0.025892	-0.85275	0.0310467	-0.128587	1
ENSSSCG00000008940	GRSF1	0.357661	0.28148	-0.38773	0.404495	-0.129621	1
ENSSSCG00000013460	OAZ1	-0.076249	0.864378	0.17099	0.699965	-0.130049	0.957061
ENSSSCG00000044340	EEA1	0.31516	0.340615	-0.330784	0.485474	-0.130155	1
ENSSSCG00000006488	GLMP	-0.268677	0.423435	0.40485	0.270398	-0.130501	1
ENSSSCG00000020743	RABGAP1	0.499799	0.130605	-0.581741	0.185458	-0.13242	1
ENSSSCG00000016395	RIF1	0.213352	0.59773	-0.182592	0.808943	-0.133436	1
ENSSSCG00000000964	LMF2	0.644977	0.0413273	-0.799753	0.0519722	-0.134282	1
ENSSSCG00000032390	NDUFB2	0.248065	0.47329	-0.237828	0.669039	-0.134469	1
ENSSSCG00000010739	CTBP2	0.443697	0.194216	-0.497636	0.28703	-0.134666	1
ENSSSCG00000008358	ACTR2	0.43138	0.151467	-0.491308	0.229819	-0.135066	1
ENSSSCG00000037451	PPFIA1	0.749297	0.0167992	-0.964509	0.0184535	-0.135377	1
ENSSSCG00000006346	ATF6	0.422274	0.182719	-0.473823	0.267894	-0.135724	1
ENSSSCG00000025966	EIF4H	0.724098	0.0108692	-0.934316	0.0111327	-0.136074	1
ENSSSCG00000029920	ELF2	0.0724064	0.929267	-0.00134208	1	-0.136113	1
ENSSSCG00000014176	RGMB	0.411038	0.254962	-0.455358	0.365877	-0.136213	1
ENSSSCG00000017058	MED7	0.287521	0.449532	-0.278985	0.624071	-0.136607	1
ENSSSCG00000017809	GEMIN4	0.483665	0.145897	-0.554114	0.216211	-0.136607	1
ENSSSCG00000003187	FCGRT	-0.313223	0.312337	0.455998	0.192125	-0.136732	0.999437
ENSSSCG00000039782	STOML2	0.0833031	0.886365	-0.0177617	1	-0.136926	1
ENSSSCG00000022942	PHF6	0.621553	0.0442191	-0.766289	0.0585524	-0.137312	1
ENSSSCG00000034952	DPM1	0.383646	0.213047	-0.420871	0.325625	-0.137635	0.999525
ENSSSCG00000015857	UGGT1	0.65681	0.0374715	-0.814764	0.0474162	-0.13779	1
ENSSSCG00000008497	GPATCH11	0.13685	0.763026	-0.0802049	1	-0.137837	1
ENSSSCG00000016581	CALU	0.721851	0.00917818	-0.931582	0.00998645	-0.137981	0.99993
ENSSSCG00000038474	AURKAIP1	0.0935181	0.858062	-0.0311782	1	-0.138112	1
ENSSSCG00000025682	ACTR6	-0.165183	0.661498	0.291376	0.485474	-0.138243	1
ENSSSCG00000022534	ZNF644	0.52162	0.0949426	-0.613439	0.138109	-0.139173	1
ENSSSCG00000014998	AASDHPPT	0.286982	0.434864	-0.279167	0.614549	-0.139591	0.998063
ENSSSCG00000008400	CFAP36	-0.157424	0.681984	0.281829	0.4893	-0.139856	1
ENSSSCG00000028920	POLDIP2	0.587157	0.0524412	-0.710255	0.0746053	-0.14011	1
ENSSSCG00000009511	STK24	0.931881	0.00183808	-1.27576	0.00109584	-0.141577	0.999837
ENSSSCG00000030197	CD2AP	0.379009	0.249767	-0.407619	0.374148	-0.141719	0.999919
ENSSSCG00000000691	COPS7A	0.31609	0.380157	-0.315804	0.546753	-0.142099	0.995447
ENSSSCG00000038777	C7orf50	0.276378	0.443583	-0.266717	0.627829	-0.142513	0.99791
ENSSSCG00000035253	MAFG	0.578903	0.0766494	-0.687898	0.114649	-0.142937	1
ENSSSCG00000003664	ENSSSCG00000003664	0.365675	0.309002	-0.380714	0.458163	-0.143265	0.994848
ENSSSCG00000031913	NDUFB4	-0.228152	0.493476	0.361029	0.326076	-0.143325	0.989112
ENSSSCG00000017882	MYBBP1A	0.848786	0.00779555	-1.11864	0.00757197	-0.14356	1
ENSSSCG00000006865	RTCA	0.759474	0.0129418	-0.975634	0.0148463	-0.143788	0.995161
ENSSSCG00000006622	POGZ	0.907912	0.00486633	-1.21988	0.00389364	-0.144627	1
ENSSSCG00000027480	KLF10	0.707696	0.0156172	-0.898464	0.0182841	-0.145015	0.993532
ENSSSCG00000036828	SNX4	0.233716	0.542413	-0.206187	0.744904	-0.145221	0.991932
ENSSSCG00000023924	PDE1A	-1.55735	1.40758e-07	1.71686	4.31551e-08	-0.145986	1
ENSSSCG00000034964	STX8	0.0321247	1	0.0504431	0.955048	-0.145986	0.983774
ENSSSCG00000004730	TMEM87A	0.568063	0.0688938	-0.674007	0.102205	-0.146478	0.996422
ENSSSCG00000032740	TMEM106B	-0.00575271	1	0.099578	0.848764	-0.146835	0.983774
ENSSSCG00000011179	MRPL3	0.0947994	0.86083	-0.0256017	1	-0.147382	0.984278
ENSSSCG00000004893	VPS4B	0.195466	0.59773	-0.157242	0.833484	-0.147382	0.982068
ENSSSCG00000027072	ATP5IF1	0.195403	0.597402	-0.160195	0.80165	-0.147531	0.927434
ENSSSCG00000015814	ENSSSCG00000015814	0.212586	0.566944	-0.180349	0.80119	-0.147735	0.984992
[truncated: 2,602 more rows]

## Sheet: Cof 1 C1 vs all
Genes	Cluster 1	Cluster 2	Cluster 3
ADAMTS5	5.07361	-4.02947	-7.29955
IGFBP5	4.66255	-5.19221	-3.37109
IGF1	4.50586	-3.97575	-4.35217
HSPB3	4.16962	-3.38607	-4.64647
ARL4D	3.82303	-4.09064	-2.67482
AREG	3.73845	-3.21849	-3.65545
SESN3	3.65104	-2.86037	-4.20401
ENSSSCG00000031661	3.13236	-2.68543	-2.93279
AKR1C2	3.03229	-1.98815	-8.2614
TGFBR3	2.97209	-2.7161	-2.38977
SFRP2	2.91986	-4.17361	-1.41275
DPP4	2.83584	-1.91815	-4.44846
ATP6	2.80241	-2.21585	-2.99948
DISP1	2.61361	-1.9927	-2.81272
CTSC	2.6136	-2.13983	-2.54424
GALK2	2.59888	-1.84685	-3.41398
CSPG4	2.589	-2.29329	-2.18331
EDNRA	2.54818	-2.06537	-2.4204
ENO2	2.51693	-1.71009	-3.44277
ANGPTL4	2.48417	-1.75202	-3.12206
PTK2B	2.4688	-1.70544	-3.25246
GJA1	2.46159	-1.76626	-3.0678
ENSSSCG00000024791	2.42619	-2.01687	-2.23117
HS6ST1	2.40618	-2.00989	-2.1432
TIMP3	2.39188	-2.03275	-2.13248
ADAMTS2	2.35937	-1.97442	-2.13769
GNA14	2.35404	-1.68037	-2.82455
CDKN1A	2.33863	-1.59429	-3.17167
BHLHE40	2.29331	-1.40817	-3.98909
ANGPTL2	2.29159	-2.08697	-1.79797
PDZRN3	2.26024	-1.7391	-2.35091
GHSR	2.21669	-1.17255	-6.57305
PRELP	2.1902	-2.26464	-1.39405
KITLG	2.17174	-1.81123	-1.94142
LGALS3	2.11898	-1.44091	-2.73417
PSD3	2.10858	-1.62537	-2.09109
COL12A1	2.08745	-2.3126	-1.16781
FBLN2	2.04925	-2.84253	-0.76676
ARHGEF12	2.00392	-1.74665	-1.62086
ENSSSCG00000014910	-2.00303	0.495959	1.90153
IFITM3	-2.00453	2.65361	-1.68243
UBE2T	-2.01021	-0.986861	2.9395
C4orf46	-2.01937	-1.17753	3.06503
TPK1	-2.04558	-0.313768	2.56484
TK1	-2.06312	-2.32052	3.52862
CLDN1	-2.08049	2.15649	-0.165869
CYP2B22	-2.0821	3.12625	-5.6074
ADGRG6	-2.13735	-0.37914	2.672
MFAP5	-2.13893	1.90266	0.346562
KPNA2	-2.14207	-1.92626	3.44436
TMEM229A	-2.17287	-0.840426	2.99428
ANKRD1	-2.17401	-0.603646	2.83745
CEMIP	-2.19313	-2.51761	3.68357
PSAT1	-2.21692	-0.255135	2.64192
ENSSSCG00000001396	-2.22025	1.74384	0.677632
NFKBIA	-2.28867	2.75567	-1.17986
ISG15	-2.2982	3.20346	-3.44498
CDKN3	-2.3123	-1.06025	3.20862
CKS2	-2.33305	-1.89378	3.58951
IGFBP2	-2.38482	3.20583	-2.77939
GPX1	-2.3977	1.60625	1.00823
KIF22	-2.40908	-1.31217	3.43505
HMGB2	-2.44388	-0.68467	3.0842
ANLN	-2.46814	-1.48683	3.53168
RNF121	-2.47618	0.698523	2.05997
ISG12(A)	-2.48301	3.39188	-3.59122
GSTM3	-2.50025	2.15112	0.368258
BST2	-2.52854	3.2753	-2.34923
CMPK2	-2.54003	3.40547	-2.9856
TPX2	-2.55322	-3.03659	4.11654
MYBL1	-2.5923	1.1335	1.69154
SGO2	-2.62	-2.84477	4.14475
NUF2	-2.64914	-1.84184	3.83494
ENSSSCG00000030300	-2.68015	2.36543	0.218333
CDC25C	-2.69075	0.960908	1.94297
ENSSSCG00000034570	-2.69394	3.53654	-3.11658
CCN3	-2.76393	3.43348	-2.17019
RARRES1	-2.80053	2.74811	-0.292712
CTHRC1	-2.8167	-0.170147	2.97521
STMN1	-2.83012	-2.88018	4.35274
NCAPG	-2.87565	-1.84015	4.01659
ENO3	-2.92446	-2.06444	4.12186
DKK2	-2.92946	0.196455	2.75298
ENSSSCG00000035544	-2.9524	-1.35066	3.80928
MX2	-2.9868	3.8101	-3.03626
MYBL2	-3.03428	-1.92318	4.15607
ENSSSCG00000007493	-3.11185	-2.00304	4.25606
PRC1	-3.16617	-2.57973	4.52831
MGP	-3.21666	3.88901	-2.50952
SPDL1	-3.32854	-2.68478	4.70888
KIF20B	-3.33284	-1.38806	4.08579
NES	-3.44118	-0.161516	3.31185
KIF23	-3.46134	-2.73738	4.77545
FERMT1	-3.5057	1.33847	1.95862
ENSSSCG00000031741	-3.56489	-2.61003	4.82553
SKA1	-3.5846	-0.946382	3.97192
KIF11	-3.59307	-3.17492	5.05284
SLPI	-3.61262	-4.88498	5.41515
ENSSSCG00000043318	-3.6825	0.875184	2.4884
FABP3	-3.71026	1.95212	1.38335
IL1RL1	-3.74203	-2.05565	4.69571
PLK1	-3.74507	-3.11693	5.14777
AURKB	-3.79482	-4.45872	5.55688
ENSSSCG00000017032	-3.83922	-1.50481	4.42006
PRR11	-3.89924	-2.7255	5.13419
DIAPH3	-4.04968	-1.86141	4.75469
RPL22L1	-4.07203	1.69695	1.77646
CENPE	-4.13186	-1.66035	4.68861
ASPM	-4.40403	-1.95795	5.03605
TNNT1	-4.64808	3.2432	0.24723
SGO1	-4.78782	-4.01331	6.29385
CDC20	-4.82706	-1.54618	4.91945
CDCA3	-4.88946	-4.70664	6.57678
HPS5	-4.96682	5.81644	-4.90276
ENSSSCG00000010190	-4.98711	-3.98043	6.28999
CENPN	-5.04404	-3.20595	6.07945
DLGAP5	-5.06789	-2.78425	5.80574
TOP2A	-5.07003	-3.89454	6.3239
BIRC5	-5.10694	-1.60255	5.03356
PCLAF	-5.11848	-3.73298	6.28226
UBE2C	-5.20075	-3.54932	6.24738
PBK	-5.33508	-3.4537	6.33597
SHCBP1	-5.56323	-4.54618	7.12031
HMMR	-5.64689	-2.9058	6.15249
STMN2	-5.65903	-0.600072	4.32885
CENPF	-5.85676	-2.69606	6.05938
CCNB1	-6.07608	-3.89713	6.93539
ECHDC1	-6.23861	-5.2136	8.12842
CCNB2	-6.36751	-5.34136	8.25732

## Sheet: Cof 1 C2 vs all
Genes	Cluster 1	Cluster 2	Cluster 3
HPS5	-4.96682	5.81644	-4.90276
MGP	-3.21666	3.88901	-2.50952
MX2	-2.9868	3.8101	-3.03626
ENSSSCG00000034570	-2.69394	3.53654	-3.11658
CCN3	-2.76393	3.43348	-2.17019
CMPK2	-2.54003	3.40547	-2.9856
ISG12(A)	-2.48301	3.39188	-3.59122
BST2	-2.52854	3.2753	-2.34923
TNNT1	-4.64808	3.2432	0.24723
IGFBP2	-2.38482	3.20583	-2.77939
ISG15	-2.2982	3.20346	-3.44498
CYP2B22	-2.0821	3.12625	-5.6074
IFIT1	-1.91528	2.91096	-4.685
TNFAIP3	-1.87451	2.77748	-3.02667
OAS2	-1.93696	2.77285	-2.5953
NFKBIA	-2.28867	2.75567	-1.17986
RARRES1	-2.80053	2.74811	-0.292712
FBXO39	-1.84729	2.7221	-2.83544
IFITM3	-2.00453	2.65361	-1.68243
ENSSSCG00000032436	-1.91849	2.64982	-2.01397
TFAP2A	-1.78402	2.54128	-1.9706
IDI1	-1.86562	2.48504	-1.4984
CXCL2	-1.936	2.46328	-1.20751
ENSSSCG00000009240	-1.91311	2.43192	-1.16654
MYBPH	-1.42576	2.39461	-3.72505
ACAT2	-1.77156	2.38143	-1.41404
FDPS	-1.67836	2.38027	-1.74115
ENSSSCG00000030300	-2.68015	2.36543	0.218333
LGALS3BP	-1.70226	2.34983	-1.50705
HERC5	-1.62547	2.34037	-1.72296
TSPO	-1.783	2.33803	-1.24589
PCP4L1	-1.90432	2.31501	-0.841152
CCL5	-1.26148	2.2542	-4.33338
GLIPR1	-1.67117	2.18805	-1.04787
CLDN1	-2.08049	2.15649	-0.165869
GSTM3	-2.50025	2.15112	0.368258
CCL2	-1.56126	2.11945	-1.18388
HERC6	-1.12275	2.03227	-2.88191
RAMP1	-1.37505	1.99766	-1.35114
ENSSSCG00000012049	1.85548	-1.99753	-1.01793
SMG1	1.88776	-1.99981	-1.08223
ENSSSCG00000007493	-3.11185	-2.00304	4.25606
HS6ST1	2.40618	-2.00989	-2.1432
ENSSSCG00000024791	2.42619	-2.01687	-2.23117
VPS13A	1.67126	-2.02215	-0.693535
TIMP3	2.39188	-2.03275	-2.13248
IL1RL1	-3.74203	-2.05565	4.69571
ENO3	-2.92446	-2.06444	4.12186
EDNRA	2.54818	-2.06537	-2.4204
ANGPTL2	2.29159	-2.08697	-1.79797
CTSC	2.6136	-2.13983	-2.54424
ATP6	2.80241	-2.21585	-2.99948
PRELP	2.1902	-2.26464	-1.39405
CSPG4	2.589	-2.29329	-2.18331
COL12A1	2.08745	-2.3126	-1.16781
TK1	-2.06312	-2.32052	3.52862
CEMIP	-2.19313	-2.51761	3.68357
RACGAP1	-1.97248	-2.56601	3.50017
PRC1	-3.16617	-2.57973	4.52831
ENSSSCG00000031741	-3.56489	-2.61003	4.82553
SPDL1	-3.32854	-2.68478	4.70888
ENSSSCG00000031661	3.13236	-2.68543	-2.93279
CENPF	-5.85676	-2.69606	6.05938
TGFBR3	2.97209	-2.7161	-2.38977
PRR11	-3.89924	-2.7255	5.13419
KIF23	-3.46134	-2.73738	4.77545
DLGAP5	-5.06789	-2.78425	5.80574
FBLN2	2.04925	-2.84253	-0.76676
SGO2	-2.62	-2.84477	4.14475
SESN3	3.65104	-2.86037	-4.20401
STMN1	-2.83012	-2.88018	4.35274
HMMR	-5.64689	-2.9058	6.15249
TPX2	-2.55322	-3.03659	4.11654
PLK1	-3.74507	-3.11693	5.14777
KIF11	-3.59307	-3.17492	5.05284
CENPN	-5.04404	-3.20595	6.07945
AREG	3.73845	-3.21849	-3.65545
HSPB3	4.16962	-3.38607	-4.64647
PBK	-5.33508	-3.4537	6.33597
LMCD1	1.09927	-3.53884	0.567635
UBE2C	-5.20075	-3.54932	6.24738
PCLAF	-5.11848	-3.73298	6.28226
TOP2A	-5.07003	-3.89454	6.3239
CCNB1	-6.07608	-3.89713	6.93539
IGF1	4.50586	-3.97575	-4.35217
ENSSSCG00000010190	-4.98711	-3.98043	6.28999
SGO1	-4.78782	-4.01331	6.29385
ADAMTS5	5.07361	-4.02947	-7.29955
ARL4D	3.82303	-4.09064	-2.67482
SFRP2	2.91986	-4.17361	-1.41275
AURKB	-3.79482	-4.45872	5.55688
SHCBP1	-5.56323	-4.54618	7.12031
CDCA3	-4.88946	-4.70664	6.57678
SLPI	-3.61262	-4.88498	5.41515
IGFBP5	4.66255	-5.19221	-3.37109
ECHDC1	-6.23861	-5.2136	8.12842
CCNB2	-6.36751	-5.34136	8.25732

## Sheet: Cof 1 C3 vs all
Genes	Cluster 1	Cluster 2	Cluster 3
CCNB2	-6.36751	-5.34136	8.25732
ECHDC1	-6.23861	-5.2136	8.12842
SHCBP1	-5.56323	-4.54618	7.12031
CCNB1	-6.07608	-3.89713	6.93539
CDCA3	-4.88946	-4.70664	6.57678
PBK	-5.33508	-3.4537	6.33597
TOP2A	-5.07003	-3.89454	6.3239
SGO1	-4.78782	-4.01331	6.29385
ENSSSCG00000010190	-4.98711	-3.98043	6.28999
PCLAF	-5.11848	-3.73298	6.28226
UBE2C	-5.20075	-3.54932	6.24738
HMMR	-5.64689	-2.9058	6.15249
CENPN	-5.04404	-3.20595	6.07945
CENPF	-5.85676	-2.69606	6.05938
DLGAP5	-5.06789	-2.78425	5.80574
AURKB	-3.79482	-4.45872	5.55688
SLPI	-3.61262	-4.88498	5.41515
PLK1	-3.74507	-3.11693	5.14777
PRR11	-3.89924	-2.7255	5.13419
KIF11	-3.59307	-3.17492	5.05284
ASPM	-4.40403	-1.95795	5.03605
BIRC5	-5.10694	-1.60255	5.03356
CDC20	-4.82706	-1.54618	4.91945
ENSSSCG00000031741	-3.56489	-2.61003	4.82553
KIF23	-3.46134	-2.73738	4.77545
DIAPH3	-4.04968	-1.86141	4.75469
SPDL1	-3.32854	-2.68478	4.70888
IL1RL1	-3.74203	-2.05565	4.69571
CENPE	-4.13186	-1.66035	4.68861
PRC1	-3.16617	-2.57973	4.52831
ENSSSCG00000017032	-3.83922	-1.50481	4.42006
STMN1	-2.83012	-2.88018	4.35274
STMN2	-5.65903	-0.600072	4.32885
ENSSSCG00000007493	-3.11185	-2.00304	4.25606
MYBL2	-3.03428	-1.92318	4.15607
SGO2	-2.62	-2.84477	4.14475
ENO3	-2.92446	-2.06444	4.12186
TPX2	-2.55322	-3.03659	4.11654
KIF20B	-3.33284	-1.38806	4.08579
NCAPG	-2.87565	-1.84015	4.01659
SKA1	-3.5846	-0.946382	3.97192
NUF2	-2.64914	-1.84184	3.83494
ENSSSCG00000035544	-2.9524	-1.35066	3.80928
CEMIP	-2.19313	-2.51761	3.68357
CKS2	-2.33305	-1.89378	3.58951
ANLN	-2.46814	-1.48683	3.53168
TK1	-2.06312	-2.32052	3.52862
RACGAP1	-1.97248	-2.56601	3.50017
KPNA2	-2.14207	-1.92626	3.44436
KIF22	-2.40908	-1.31217	3.43505
NES	-3.44118	-0.161516	3.31185
CDKN3	-2.3123	-1.06025	3.20862
HMGB2	-2.44388	-0.68467	3.0842
ENSSSCG00000004806	-1.81361	-1.58583	3.0701
C4orf46	-2.01937	-1.17753	3.06503
TMEM229A	-2.17287	-0.840426	2.99428
CTHRC1	-2.8167	-0.170147	2.97521
UBE2T	-2.01021	-0.986861	2.9395
BBS7	-1.95859	-1.03679	2.92526
ATAD2	-1.81184	-1.26017	2.92039
ANKRD1	-2.17401	-0.603646	2.83745
H2AFZ	-1.65022	-1.34743	2.7992
SLC7A5	-1.83274	-0.976565	2.79915
DKK2	-2.92946	0.196455	2.75298
ADGRG6	-2.13735	-0.37914	2.672
PSAT1	-2.21692	-0.255135	2.64192
LYAR	-1.89448	-0.602169	2.63934
ENSSSCG00000031117	-1.99191	-0.473072	2.63181
ENSSSCG00000035908	-1.64176	-0.862893	2.5706
CTH	-1.84379	-0.568015	2.56816
TPK1	-2.04558	-0.313768	2.56484
ENSSSCG00000043318	-3.6825	0.875184	2.4884
PDGFA	-1.86671	-0.389918	2.47513
SMC4	-1.27366	-1.15545	2.38053
CENPU	-1.00462	-1.67465	2.35191
SPC24	-1.34472	-0.922117	2.33058
FABP5	-1.50974	-0.615863	2.31984
ASNS	-1.52132	-0.531917	2.26587
ECT2	-0.989166	-1.49147	2.25863
DES	-1.27096	-0.888056	2.23986
ID1	-1.19897	-0.995926	2.231
TRIP13	-0.974843	-1.42728	2.229
GPCPD1	-1.41244	-0.536719	2.18491
TEX30	-1.41942	-0.498245	2.16348
SKA2	-1.98576	0.208024	2.12177
ALDH1A3	-1.40449	-0.402366	2.08338
RNF121	-2.47618	0.698523	2.05997
RFC3	-1.22228	-0.601674	2.05254
DUT	-1.52155	-0.190998	2.03578
MAD2L1	-0.984587	-0.996151	2.03186
CDH2	-1.71731	0.0482435	2.02842
RPA2	-0.67182	-1.70479	2.02268
ENSSSCG00000032436	-1.91849	2.64982	-2.01397
TPPP3	1.05446	-0.363616	-2.0186
PTGIS	1.23946	-0.582467	-2.02838
SPSB3	1.31387	-0.661273	-2.03338
ATG7	1.24415	-0.581223	-2.03856
MGST1	-0.840728	1.63393	-2.03931
HSD3B7	0.3387	0.424073	-2.04179
PRRX1	1.9058	-1.40414	-2.04453
RBKS	1.9082	-1.39834	-2.05077
ENSSSCG00000051054	0.674168	0.061674	-2.05179
PML	0.0878214	0.693851	-2.05362
SNX33	1.88578	-1.34924	-2.05875
ALDH2	1.81897	-1.27163	-2.06235
NOTCH3	1.41123	-0.763901	-2.08391
IFIH1	-0.621469	1.43078	-2.08698
GRINA	1.25548	-0.576658	-2.0893
PSD3	2.10858	-1.62537	-2.09109
ND5	1.637	-1.04034	-2.10752
CTSH	1.06543	-0.365419	-2.10837
FAM171A1	1.4182	-0.763793	-2.11228
TIMP3	2.39188	-2.03275	-2.13248
SQSTM1	1.66049	-1.06005	-2.13445
ADAMTS2	2.35937	-1.97442	-2.13769
COX2	1.50353	-0.868555	-2.14049
HS6ST1	2.40618	-2.00989	-2.1432
GEM	1.3423	-0.666396	-2.14424
EGFR	1.34292	-0.666988	-2.14883
CCN3	-2.76393	3.43348	-2.17019
CSPG4	2.589	-2.29329	-2.18331
TRIM25	-0.259936	1.07913	-2.19277
PRSS23	1.24347	-0.528065	-2.22229
ENSSSCG00000024791	2.42619	-2.01687	-2.23117
SYNPO2	1.33825	-0.642468	-2.23273
RORA	1.3559	-0.6494	-2.23363
ECM2	1.40487	-0.716437	-2.24929
MPI	1.91911	-1.31233	-2.2601
MGMT	1.15163	-0.426937	-2.26122
CYP51A1	0.0743256	0.741141	-2.26705
MXRA8	1.11159	-0.377459	-2.26776
SOD2	-0.501072	1.32665	-2.26921
SC5D	-0.0254234	0.850193	-2.27674
AMCF-II	0.267743	0.542819	-2.29027
HERPUD2	1.86256	-1.25567	-2.29072
YPEL3	0.181464	0.63628	-2.31604
NABP1	1.68256	-1.0098	-2.31902
GBE1	1.14643	-0.397499	-2.34821
BST2	-2.52854	3.2753	-2.34923
PDZRN3	2.26024	-1.7391	-2.35091
CLU	1.87055	-1.24483	-2.35882
TRIM47	1.06816	-0.301991	-2.36028
FTL	1.65853	-0.99053	-2.36141
ENSSSCG00000029160	1.69358	-1.02486	-2.36717
ZFP36	-0.0552084	0.890232	-2.36793
IFI44L	-1.07913	1.91748	-2.37661
UBC	1.87469	-1.24669	-2.37675
ACVR2A	1.66345	-0.977292	-2.38211
TGFBR3	2.97209	-2.7161	-2.38977
MORC2	1.267	-0.521393	-2.39608
NIBAN2	1.12904	-0.359366	-2.4001
EDNRA	2.54818	-2.06537	-2.4204
CTSL	1.87843	-1.22543	-2.43429
XPC	1.712	-1.0258	-2.43535
BCL9L	1.62538	-0.910924	-2.4434
DHRS3	1.97271	-1.33216	-2.45155
MAP2	0.770143	0.0400503	-2.45176
LUM	0.595017	0.220339	-2.46269
ND1	1.95785	-1.32251	-2.46371
SPRY1	1.39289	-0.633803	-2.47978
DCN	1.72603	-1.03404	-2.49028
FNDC3A	1.50219	-0.769108	-2.50124
CCDC80	1.41094	-0.667824	-2.50306
ITGB5	1.88908	-1.20018	-2.50786
EPHX1	1.32155	-0.553435	-2.50786
MGP	-3.21666	3.88901	-2.50952
ENSSSCG00000022925	0.961631	-0.154103	-2.52394
RASL11A	0.999621	-0.192673	-2.52713
SEMA3C	1.69941	-0.992457	-2.53656
ACKR3	-0.378767	1.24447	-2.53701
CTSC	2.6136	-2.13983	-2.54424
SLC40A1	0.940028	-0.13472	-2.54936
ENSSSCG00000017446	1.46731	-0.694854	-2.59436
OAS2	-1.93696	2.77285	-2.5953
SCD	-0.50918	1.38462	-2.59863
ND2	1.93902	-1.25817	-2.60911
INKA2	1.59414	-0.822552	-2.67279
ARL4D	3.82303	-4.09064	-2.67482
LGALS3	2.11898	-1.44091	-2.73417
AHR	0.900852	-0.0614903	-2.7469
MGST2	1.66332	-0.886954	-2.74918
IGFBP2	-2.38482	3.20583	-2.77939
ABCA1	1.71391	-0.942489	-2.79747
DISP1	2.61361	-1.9927	-2.81272
GNA14	2.35404	-1.68037	-2.82455
FBXO39	-1.84729	2.7221	-2.83544
ANKRD37	0.0100292	0.887561	-2.83946
ISM1	0.485684	0.394591	-2.84924
HERC6	-1.12275	2.03227	-2.88191
ENSSSCG00000031661	3.13236	-2.68543	-2.93279
HSD11B1	-0.0968251	1.01136	-2.95451
ANPEP	1.96089	-1.188	-2.97423
MX1	-0.919374	1.82801	-2.98178
CMPK2	-2.54003	3.40547	-2.9856
ASPN	1.61598	-0.802719	-2.98621
IFI44	-0.951707	1.87336	-2.99387
ATP6	2.80241	-2.21585	-2.99948
EFEMP1	1.91687	-1.12068	-3.00007
TNFAIP3	-1.87451	2.77748	-3.02667
MX2	-2.9868	3.8101	-3.03626
GJA1	2.46159	-1.76626	-3.0678
FBXO32	1.47926	-0.636839	-3.0975
ENSSSCG00000034570	-2.69394	3.53654	-3.11658
ANGPTL4	2.48417	-1.75202	-3.12206
GAS6	0.749419	0.149346	-3.13212
CDKN1A	2.33863	-1.59429	-3.17167
EGR1	-0.298505	1.22399	-3.18425
PTK2B	2.4688	-1.70544	-3.25246
AIRE	0.700459	0.217949	-3.26512
BNIP3	1.22831	-0.340319	-3.32025
MXI1	1.62111	-0.745815	-3.325
IGFBP5	4.66255	-5.19221	-3.37109
SLC16A3	1.16177	-0.259919	-3.38053
ISLR	1.70091	-0.832427	-3.4047
GALK2	2.59888	-1.84685	-3.41398
ENO2	2.51693	-1.71009	-3.44277
ISG15	-2.2982	3.20346	-3.44498
FGF2	1.50916	-0.623114	-3.45905
TGM2	1.76965	-0.886954	-3.47554
ISG12(A)	-2.48301	3.39188	-3.59122
AREG	3.73845	-3.21849	-3.65545
FOS	0.558425	0.391388	-3.67582
MYBPH	-1.42576	2.39461	-3.72505
ALCAM	-0.180979	1.15078	-3.75538
TXNIP	1.60509	-0.689911	-3.79747
KIF12	1.94104	-1.03271	-3.85145
SFRP1	1.95687	-1.05865	-3.87077
BHLHE40	2.29331	-1.40817	-3.98909
SESN3	3.65104	-2.86037	-4.20401
CCL5	-1.26148	2.2542	-4.33338
IGF1	4.50586	-3.97575	-4.35217
MATN4	1.49629	-0.518699	-4.37593
DPP4	2.83584	-1.91815	-4.44846
HSPB3	4.16962	-3.38607	-4.64647
IFIT1	-1.91528	2.91096	-4.685
HPS5	-4.96682	5.81644	-4.90276
RNASE4	0.889137	0.112736	-4.9119
FOSB	-0.578671	1.6065	-5.07248
CYP2B22	-2.0821	3.12625	-5.6074
NPY	1.94385	-0.93107	-5.99402
GHSR	2.21669	-1.17255	-6.57305
ADAMTS5	5.07361	-4.02947	-7.29955
AKR1C2	3.03229	-1.98815	-8.2614

## Sheet: CRSP2 raw data
FeatureID	FeatureName	Cluster 1 Log2 Fold Change	Cluster 1 P-Value	Cluster 2 Log2 Fold Change	Cluster 2 P-Value	Cluster 3 Log2 Fold Change	Cluster 3 P-Value	Cluster 4 Log2 Fold Change	Cluster 4 P-Value	Cluster 5 Log2 Fold Change	Cluster 5 P-Value	Cluster 6 Log2 Fold Change	Cluster 6 P-Value
ENSSSCG00000025924	IGFBP5	4.01598	0.0554573	-3.09882	1	-5.90473	1	-2.29011	1	-3.17486	1	-3.94067	1
ENSSSCG00000000857	IGF1	3.59777	0.000237208	-3.92338	0.193572	-3.71014	0.601831	-2.69214	1	-2.9892	1	-1.4081	1
ENSSSCG00000012027	ADAMTS5	3.50141	0.257593	-3.60456	1	-2.37572	1	-1.36711	1	-1.66418	1	-1.41439	1
ENSSSCG00000016892	FST	3.27902	0.0437444	-2.79332	0.792316	-1.5526	1	-0.55587	1	-0.852937	1	-1.61874	1
ENSSSCG00000015894	DPP4	3.07043	0.0727723	-3.60456	0.752242	-1.77499	1	-1.36711	1	-1.66418	1	-1.41439	1
ENSSSCG00000004651	GALK2	2.91	0.00162703	-4.18434	0.117136	-2.36523	1	-4.95594	1	-4.25172	1	-1.53206	1
ENSSSCG00000026516	EPHB3	2.77497	0.0763476	-2.89829	0.77685	-1.65952	1	-0.66084	1	-0.957906	1	-0.698179	1
ENSSSCG00000008963	AREG	2.71533	0.171191	-2.71286	1	-3.51394	1	-1.16423	1	-2.7939	1	-1.73452	1
ENSSSCG00000011147	AKR1C2	2.67661	1	-4.23532	1	-1.99171	1	-1.99787	1	-2.29494	1	-0.698179	1
ENSSSCG00000001873	CSPG4	2.61671	0.00422437	-3.39332	0.221775	-2.75905	0.888419	-2.75276	1	-2.04388	1	-0.773467	1
ENSSSCG00000008581	NCOA1	2.57858	0.0727723	-2.70925	0.668722	-1.46687	1	0.55734	1	-0.768873	1	-1.53468	1
ENSSSCG00000023522	TGM2	2.54436	0.796288	-4.10979	1	-1.25588	1	-0.861373	1	-2.16941	1	-1.92425	1
ENSSSCG00000004241	GJA1	2.52932	0.00258965	-2.74612	0.341154	-2.57678	0.926152	-2.29392	1	-3.91781	1	-1.70729	1
ENSSSCG00000010849	WDR26	2.52109	0.00613427	-1.72075	0.825917	-3.87453	0.474007	-1.85032	1	-1.13624	1	-1.30586	1
ENSSSCG00000014924	CTSC	2.48547	0.0602474	-3.18226	0.677343	-2.70183	1	-3.28328	1	-2.57623	1	-0.715253	1
ENSSSCG00000009004	SFRP2	2.42172	0.144915	-1.22554	1	-4.70911	1	-4.274	1	-3.24603	1	-3.33066	1
ENSSSCG00000004535	TCF4	2.38593	0.0212426	-3.76584	0.213149	-1.93963	1	-1.52839	1	-1.82546	1	-0.212752	1
ENSSSCG00000006911	TGFBR3	2.35994	0.0972702	-1.28779	1	-2.71014	1	-0.685931	1	-0.982997	1	-0.723714	1
ENSSSCG00000032798	GTF3C2	2.35117	0.151725	-2.49166	0.825889	-1.24448	1	0.779733	1	-0.551281	1	-1.31709	1
ENSSSCG00000010016	MORC2	2.32751	0.115114	-2.46912	0.841792	-1.82944	1	-1.83918	1	-2.13624	1	-0.868104	1
ENSSSCG00000005206	MLANA	2.3065	0.894639	-2.87275	1	-1.02209	1	-0.635305	1	-0.932371	1	-0.672184	1
ENSSSCG00000027063	DPY19L1	2.27902	0.0613171	-1.20835	1	-1.60705	1	-0.60931	1	-0.906376	1	-1.67218	1
ENSSSCG00000022197	HS6ST1	2.27902	0.109824	-3.17392	0.588439	-1.33329	1	-0.936474	1	-1.23354	1	-0.371951	1
ENSSSCG00000007494	CSTF1	2.27902	0.116859	-2.42295	0.779458	-2.20971	1	0.850122	1	-0.482568	1	-0.212752	1
ENSSSCG00000008397	EFEMP1	2.27902	0.164468	-1.82028	0.981867	-0.995121	1	-0.60931	1	-0.906376	1	-1.67218	1
ENSSSCG00000020813	FAM20C	2.26307	0.0212426	-1.60456	0.841792	-2.42202	1	-1.41291	1	-0.694872	1	-1.46068	1
ENSSSCG00000024235	NPLOC4	2.2604	0.043946	-2.40525	0.622803	-3.20971	0.764974	-0.1678	1	-0.464866	1	-0.62779	1
ENSSSCG00000008072	ASPN	2.25751	0.0941563	-2.34668	0.853769	-1.58635	1	-3.31177	1	-3.60883	1	-1.76939	1
ENSSSCG00000031503	PRRX1	2.24843	0.00117546	-2.17515	0.34497	-2.24938	0.764974	-4.06396	1	-2.77128	1	-1.3974	1
ENSSSCG00000001565	CDKN1A	2.24244	0.00117546	-3.2109	0.0897755	-2.40248	0.716294	-2.98866	1	-3.28573	1	-0.73415	1
ENSSSCG00000024990	MPI	2.22243	0.0832617	-1.15286	1	-2.58008	1	-0.55587	1	-0.852937	1	-0.591264	1
ENSSSCG00000010312	PLAU	2.16354	0.0277879	-1.48861	0.975285	-1.9517	1	-2.77046	1	-2.06165	1	-2.82746	1
ENSSSCG00000017127	ENSSSCG00000017127	2.16354	0.319135	-1.70925	1	-1.49602	1	1.58709	1	0.231127	1	-0.534681	1
ENSSSCG00000006369	F11R	2.13929	0.164468	-1.41117	1	-2.82944	1	-0.80523	1	-0.0792127	1	-0.845021	1
ENSSSCG00000015896	FAP	2.12701	0.0409296	-1.3993	0.981867	-2.2214	1	-1.80523	1	-1.0908	1	-1.85661	1
ENSSSCG00000023298	SRXN1	2.10965	0.0148409	-3.01493	0.221125	-2.3069	1	-1.52376	1	-2.41042	1	-0.544267	1
ENSSSCG00000023784	SEMA3C	2.10517	0.00738097	-2.19946	0.510992	-1.82275	1	-3.10221	1	-2.91199	1	-1.8244	1
ENSSSCG00000031661	ENSSSCG00000031661	2.10214	0.0396226	-2.9067	0.435314	-2.96069	0.892894	-3.27503	1	-3.5721	1	-0.0135843	1
ENSSSCG00000041822	SMARCD2	2.08954	0.0727723	-0.923378	1	-1.75905	1	-0.758687	1	-1.05575	1	-1.82156	1
ENSSSCG00000006968	LONRF1	2.08637	0.0785513	-2.0654	0.835941	-1.85216	1	-0.427863	1	-1.73973	1	-0.890824	1
ENSSSCG00000039080	TRIB2	2.08637	0.100065	-1.63525	0.958469	-1.85216	1	-1.44266	1	-1.73973	1	-0.890824	1
ENSSSCG00000024791	ENSSSCG00000024791	2.08493	0.0912895	-3.13149	0.53492	-3.92898	0.746783	-1.90477	1	-2.20183	1	0.453824	1
ENSSSCG00000005055	LGALS3	2.08271	0.00338993	-2.6847	0.19651	-2.10564	0.968866	-5.47541	1	-3.76977	1	-0.73492	1
ENSSSCG00000006324	ENSSSCG00000006324	2.07212	0.0132914	-2.9046	0.238597	-1.86499	1	-1.08848	1	-1.38554	1	-1.13241	1
ENSSSCG00000037568	RAB43	2.03801	0.139687	-2.61999	0.639746	-0.759053	1	0.648488	1	-0.679605	1	-1.44541	1
ENSSSCG00000031262	TXNIP	2.02979	0.138926	-3.4027	0.552261	-1.43189	1	-3.98782	1	-4.28489	1	-0.680032	1
ENSSSCG00000036136	BHLHE40	1.99598	0.0317226	-5.44044	0.0237365	-1.53249	1	-4.20516	1	-2.91292	1	-0.296817	1
ENSSSCG00000015270	FMOD	1.98659	0.00218015	-1.80556	0.52457	-2.17151	0.733249	-3.98782	1	-2.86564	1	-1.39733	1
ENSSSCG00000018081	ATP6	1.98428	0.00476919	-3.75896	0.0237365	-2.26437	0.814123	-3.16319	1	-3.56009	1	-0.195853	1
ENSSSCG00000009872	PLBD2	1.9656	0.0976276	-2.67026	0.618711	-2.45702	1	-2.0374	1	-2.33447	1	0.149818	1
ENSSSCG00000009361	POSTN	1.96279	0.0858769	-2.10217	0.841792	-1.3262	1	-5.43065	1	-2.55035	1	-2.39114	1
ENSSSCG00000024043	ADAMTS2	1.95055	0.0317226	-3.05029	0.235151	-1.58397	1	-0.812843	1	-1.70245	1	-0.852756	1
ENSSSCG00000037015	SESN3	1.94781	0.348899	-3.13149	0.841792	-0.852163	1	-0.894039	1	-1.19111	1	-0.32823	1
ENSSSCG00000004484	COL12A1	1.94315	0.0256641	-1.38197	0.962045	-1.95282	1	-3.9675	1	-3.26201	1	-2.01236	1
ENSSSCG00000005486	KIF12	1.93221	0.100065	-3.70925	0.289608	-1.88191	1	-1.47181	1	-1.76887	1	0.361942	1
ENSSSCG00000009668	CLU	1.92684	0.151778	-3.19124	0.575408	-2.08622	1	-1.96409	1	-3.85294	1	-0.156718	1
ENSSSCG00000001435	AGPAT1	1.92435	0.0268629	-2.08776	0.562493	-3.90744	0.314549	-1.88323	1	-0.573477	1	-0.0721542	1
ENSSSCG00000009083	SPRY1	1.92435	0.29859	-2.08776	0.981867	-0.829442	1	-0.872344	1	-1.16941	1	-0.913192	1
ENSSSCG00000034090	CRTC3	1.9005	0.217055	-1.01959	1	-2.87453	1	-0.850318	1	-1.14738	1	-0.283142	1
ENSSSCG00000005301	FAM214B	1.9005	0.239516	-1.01959	1	-1.85216	1	-0.850318	1	-1.14738	1	-0.890824	1
ENSSSCG00000011833	DLG1	1.88236	0.0785542	-1.87275	0.77091	-1.65952	1	-0.237341	1	-1.55128	1	-0.698179	1
ENSSSCG00000017584	PPP1R9B	1.88236	0.130176	-2.47479	0.650333	-1.2272	1	-1.25421	1	-0.534407	1	-0.698179	1
ENSSSCG00000007046	TRMT6	1.87136	0.15598	-1.15286	1	-0.939625	1	-0.55587	1	-0.852937	1	-1.61874	1
ENSSSCG00000034293	ARL4C	1.87136	0.383182	-0.709253	1	-2.58008	1	-0.55587	1	0.174544	1	-1.61874	1
ENSSSCG00000027389	HERPUD2	1.85986	0.0108864	-2.45389	0.252601	-1.58397	1	-1.82419	1	-1.70245	1	-1.12349	1
ENSSSCG00000002330	PCNX1	1.85868	0.132212	-2.25522	0.67683	-1.43713	1	-1.0374	1	-0.314841	1	-0.475787	1
ENSSSCG00000007817	IL4R	1.85868	0.16926	-3.27485	0.449073	-2.04199	1	-0.0177745	1	-0.314841	1	-0.0405715	1
ENSSSCG00000040337	AK4	1.8578	0.0212426	-2.22383	0.442618	-1.33525	1	-1.8223	1	-3.12502	1	-1.04925	1
ENSSSCG00000016718	NPY	1.84062	0.850445	-5.38883	1	-3.58159	1	-4.73934	1	-5.03641	1	0.662756	1
ENSSSCG00000015129	ARHGEF12	1.83339	0.0588106	-1.87275	0.757173	-1.65952	1	-1.67344	1	-1.97051	1	-0.363312	1
ENSSSCG00000007930	MGRN1	1.8265	0.112314	-3.01959	0.44736	-0.10009	1	-0.782146	1	-1.07921	1	-1.84502	1
ENSSSCG00000031866	TIMP3	1.81066	0.648887	-3.3455	1	-1.74023	1	-2.92861	1	-2.22041	1	-0.226558	1
ENSSSCG00000006342	UHMK1	1.80887	0.0408771	-2.52483	0.368094	-1.27843	1	-1.89404	1	-1.1803	1	-0.591264	1
ENSSSCG00000017670	ENSSSCG00000017670	1.80739	0.116604	-1.36918	0.969293	-1.15594	1	-1.1855	1	-0.464866	1	-2.24838	1
ENSSSCG00000032967	CACNB3	1.80097	0.127414	-1.97229	0.816826	-0.710144	1	-0.758687	1	-0.031907	1	-1.82156	1
ENSSSCG00000038401	TRAM2	1.80097	0.141377	-1.12841	1	-2.18606	1	-0.161851	1	-2.06753	1	-1.82156	1
ENSSSCG00000005207	ERMP1	1.80097	0.498746	-2.99613	0.926306	-2.7829	1	-0.758687	1	-1.05575	1	0.886783	1
ENSSSCG00000017380	ARL4D	1.79581	0.309938	-2.12429	0.962541	-1.48152	1	-1.50038	1	-1.79744	1	-0.183606	1
ENSSSCG00000028287	C2orf68	1.79359	0.181442	-1.58896	0.981867	-3.00191	1	-0.977697	1	-1.27476	1	0.365015	1
ENSSSCG00000028814	SOD3	1.78369	0.0819527	-1.04059	1	-1.74293	1	-2.34365	1	-1.63281	1	-2.39862	1
ENSSSCG00000011313	LIMD1	1.78021	0.171191	-1.68011	0.841792	-2.49602	1	-0.471806	1	-0.768873	1	0.554587	1
ENSSSCG00000011521	PDZRN3	1.77736	0.0941907	-2.24862	0.67437	-3.0551	0.77278	-1.62237	1	-2.92592	1	0.202285	1
ENSSSCG00000006521	FAM189B	1.77122	0.115878	-1.13149	1	-1.35466	1	-0.957233	1	-1.2543	1	-0.999349	1
ENSSSCG00000005423	ABCA1	1.76926	0.171022	-2.9046	0.56014	-2.36312	1	-1.08848	1	-2.983	1	0.141743	1
ENSSSCG00000011047	FAM171A1	1.763	0.201403	-2.83358	0.618711	-0.188446	1	-1.60931	1	-1.90638	1	-2.67218	1
ENSSSCG00000023371	EHD2	1.7485	0.120988	-2.68011	0.461454	-0.821789	1	-1.45731	1	-1.75437	1	-0.475787	1
ENSSSCG00000005284	GNA14	1.7485	0.188207	-2.3508	0.717932	-0.759053	1	-1.13173	1	-1.4288	1	-0.572648	1
ENSSSCG00000010052	BCR	1.7485	0.202239	-2.94804	0.575408	-2.73481	1	-0.710593	1	-1.00766	1	0.939251	0.981886
ENSSSCG00000015271	PRELP	1.73845	0.0384219	-1.64094	0.835877	-2.88007	0.601831	-2.45548	1	-2.16394	1	-0.56325	1
ENSSSCG00000032842	GIPC1	1.73058	0.188207	-2.50834	0.680746	-1.26155	1	-1.28738	1	-0.56796	1	-0.300215	1
ENSSSCG00000010306	ENSSSCG00000010306	1.72832	0.104927	-1.72836	0.801593	-2.11895	1	-0.0947365	1	-0.391803	1	-0.553789	1
ENSSSCG00000011261	WDR48	1.71906	0.0895874	-1.76584	0.818429	-1.21673	1	-0.55587	1	-1.86648	1	-1.02011	1
ENSSSCG00000005498	PAPPA	1.71608	0.36683	-2.65036	0.806668	-1.40675	1	-0.412912	1	-0.709979	1	0.617323	1
ENSSSCG00000040524	ISYNA1	1.71608	0.642028	-2.65036	1	-1.40675	1	-0.412912	1	-0.709979	1	0.617323	1
ENSSSCG00000006338	DDR2	1.71243	0.130176	-1.45771	0.908631	-1.67659	1	-1.27089	1	-1.56796	1	-0.283142	1
ENSSSCG00000025374	DVL3	1.70786	0.0785513	-1.55082	0.841792	-1.06162	1	-1.68593	1	-0.970506	1	-1.73631	1
ENSSSCG00000029649	IFT46	1.70786	0.0966671	-2.91089	0.32783	-0.620347	1	-1.68593	1	-1.983	1	-0.711003	1
ENSSSCG00000038001	RBKS	1.70786	0.22583	-1.81263	0.978083	-2.42959	1	-2.42786	1	-2.72493	1	0.0450453	1
ENSSSCG00000037905	ITGB5	1.70196	0.320513	-3.13149	0.676491	-0.852163	1	0.127656	1	-1.19111	1	-0.32823	1
ENSSSCG00000010135	DGCR8	1.69405	0.208485	-0.820284	1	-1.65952	1	-0.66084	1	-0.957906	1	-0.698179	1
ENSSSCG00000032341	AIF1	1.69405	0.584544	-1.87275	1	-1.65952	1	-0.66084	1	-0.957906	1	0.354288	1
ENSSSCG00000009256	ANTXR2	1.6861	0.0608819	-1.66531	0.814225	-1.27469	1	-1.47181	1	-2.77607	1	-1.19095	1
ENSSSCG00000040859	LLGL1	1.68291	0.227016	-1.58896	0.902057	-1.37572	1	0.648488	1	-0.679605	1	-0.414386	1
ENSSSCG00000022162	RAB11FIP5	1.67544	0.20256	-1.42295	0.983738	-2.24448	1	-1.23734	1	-0.517334	1	-0.248376	1
ENSSSCG00000025822	SFRP1	1.66714	0.129997	-3.56524	0.214823	-0.854258	1	-2.75276	1	-4.63874	1	-0.653909	1
ENSSSCG00000033291	PIP4K2B	1.66604	0.319135	-2.27485	0.841792	-1.02209	1	1.00213	1	-0.33447	1	-0.0607494	1
ENSSSCG00000035839	TOP3A	1.66604	0.373996	-1.23532	1	-2.06162	1	1.00213	1	-0.33447	1	-0.0607494	1
ENSSSCG00000013830	ILVBL	1.66604	0.735076	-1.23532	1	-1.02209	1	2.08459	1	0.705059	1	-0.0607494	1
ENSSSCG00000002252	ARRDC4	1.64897	0.163975	-1.2192	1	-1.77499	1	-1.36711	1	-0.648578	1	-0.813657	1
ENSSSCG00000025698	SERPINE1	1.64607	0.101844	-1.09285	1	-2.08355	1	-1.90536	1	-2.08606	1	-2.77912	1
ENSSSCG00000034105	TMEM127	1.64467	0.190168	-1.65036	0.908631	-2.04199	1	-0.0177745	1	-0.314841	1	-0.475787	1
ENSSSCG00000009246	ENOPH1	1.63747	0.217055	-1.20835	1	-2.63352	1	0.417163	1	0.120096	1	-0.645712	1
ENSSSCG00000006642	MINDY1	1.63747	0.268266	-1.82028	0.841792	-0.552602	1	-0.60931	1	-0.906376	1	-0.645712	1
ENSSSCG00000017764	KIAA0100	1.63747	0.293999	-1.20835	1	-0.995121	1	-0.60931	1	-0.906376	1	-0.645712	1
ENSSSCG00000013755	CCDC130	1.63747	0.415839	-1.82028	0.910331	-1.60705	1	1.47161	1	0.120096	1	0.408736	1
ENSSSCG00000032404	KLHL11	1.63747	0.650717	-1.82028	1	-1.60705	1	1.47161	1	0.120096	1	0.408736	1
ENSSSCG00000011603	ENSSSCG00000011603	1.63302	0.0631601	-1.32592	0.863398	-1.72253	1	-1.73484	1	-0.422697	1	-1.1885	1
ENSSSCG00000010132	COMT	1.63066	0.0510262	-2.00086	0.52457	-2.54332	0.72728	-1.11335	1	-0.816178	1	-0.119643	1
ENSSSCG00000005027	FRMD6	1.6292	0.151105	-2.04268	0.778465	-2.25588	1	-0.82795	1	-1.12502	1	-0.025984	1
ENSSSCG00000036213	FGF2	1.6292	0.293999	-2.34049	0.841792	-1.58008	1	-2.30166	1	-2.59872	1	-0.454908	1
ENSSSCG00000028475	KPNA1	1.62821	0.0254657	-1.53788	0.687981	-1.65952	1	-2.6797	1	-1.37926	1	-0.897251	1
ENSSSCG00000035120	ALKBH5	1.62782	0.0408771	-1.81135	0.588439	-0.824855	1	-2.20299	1	-2.50006	1	-1.23955	1
ENSSSCG00000023603	UBALD1	1.62694	0.0793274	-1.34338	0.872577	-1.46687	1	-0.471806	1	-0.768873	1	-1.53468	1
ENSSSCG00000001563	STK38	1.62694	0.237906	-1.0654	1	-2.49602	1	-0.471806	1	-1.78323	1	-0.505534	1
ENSSSCG00000003107	ARHGAP35	1.62297	0.0727723	-2.66034	0.300462	-1.69011	1	-1.01777	1	-2.32469	1	0.16016	1
ENSSSCG00000014195	MAN2A1	1.62297	0.189906	-1.19468	1	-2.02209	1	-1.01777	1	-1.31484	1	-0.0201074	1
ENSSSCG00000022126	EGFR	1.6196	0.116994	-2.3508	0.522178	-1.37572	1	-1.72277	1	-2.01983	1	0.0963516	1
ENSSSCG00000024794	FBXO42	1.6142	0.260877	-1.52483	0.981867	-2.34402	1	-0.319803	1	-0.61687	1	0.716858	1
ENSSSCG00000004617	FAM214A	1.60832	0.320513	-1.18087	1	-1.58008	1	0.44413	1	-0.879904	1	-0.618745	1
ENSSSCG00000024131	MINDY2	1.60411	0.181317	-2.01959	0.755157	-1.19794	1	-0.80523	1	-1.1023	1	0.202285	1
ENSSSCG00000010311	CAMK2G	1.60094	0.0786822	-1.17392	0.981867	-1.66979	1	-0.997875	1	-0.699925	1	-2.06075	1
ENSSSCG00000039024	SPSB3	1.5965	0.270204	-1.93987	0.841792	-1.72663	1	-1.3198	1	-1.61687	1	0.284747	1
ENSSSCG00000001849	ANPEP	1.59055	0.151787	-4.14221	0.170765	-1.56366	1	-1.90477	1	-1.19111	1	0.453824	1
ENSSSCG00000010381	ARHGAP22	1.57858	0.36683	-2.19468	0.833267	-0.939625	1	1.08459	1	0.787521	1	-1.02011	1
ENSSSCG00000021880	MXRA8	1.57858	0.0466928	-2.24673	0.34497	-0.993175	1	-1.84476	1	-3.14738	1	-0.698179	1
ENSSSCG00000020906	GHSR	1.57858	0.374575	-3.21514	0.667499	-1.37572	1	-0.977697	1	-1.27476	1	0.649744	1
ENSSSCG00000035132	IDNK	1.57858	0.590622	-1.15286	1	-0.939625	1	2.17205	1	0.787521	1	0.0217128	1
ENSSSCG00000033112	TSPYL5	1.57858	0.596159	-1.15286	1	-0.939625	1	2.17205	1	0.787521	1	0.0217128	1
ENSSSCG00000010948	CTSL	1.57036	0.946247	-2.05786	1	-1.23683	1	-2.44266	1	-1.13997	1	-0.653325	1
ENSSSCG00000004789	THBS1	1.56493	0.0105376	-1.32241	0.694578	-1.83274	0.716294	-2.359	1	-2.50584	1	-1.47387	1
ENSSSCG00000010440	ENSSSCG00000010440	1.56347	0.115114	-1.7519	0.775979	-1.53866	1	-0.542195	1	-1.85294	1	-0.241322	1
ENSSSCG00000035983	TPPP3	1.5584	0.357879	-2.3508	0.841792	-0.476653	1	-1.13173	1	-0.410419	1	-1.17623	1
ENSSSCG00000034406	MRPL58	1.55586	0.316435	-2.17392	0.841792	-1.35466	1	-0.957233	1	0.372483	1	-0.393325	1
ENSSSCG00000022032	ENSSSCG00000022032	1.55258	0.259014	-0.576359	1	-2.7829	1	-0.758687	1	-1.05575	1	-0.188505	1
ENSSSCG00000035478	RMND5A	1.55258	0.288108	-0.923378	1	-1.75905	1	-0.758687	1	-1.05575	1	-0.188505	1
ENSSSCG00000018078	COX2	1.54999	0.0165441	-3.1525	0.0303936	-1.10196	1	-2.05427	1	-3.11015	1	-0.53985	1
ENSSSCG00000021814	ZMYM2	1.54205	0.148569	-1.45771	0.87661	-0.905274	1	-1.27089	1	-1.56796	1	-0.715253	1
ENSSSCG00000011183	ATP2C1	1.54205	0.173555	-1.45771	0.907763	-0.905274	1	-1.27089	1	-1.56796	1	-0.715253	1
ENSSSCG00000003561	ZDHHC18	1.54205	0.357879	-1.45771	0.981867	-2.27843	1	-0.254215	1	-0.551281	1	0.787248	1
ENSSSCG00000025638	UBE2Z	1.53793	0.0669238	-1.11464	0.981867	-1.51513	1	-1.11335	1	-0.816178	1	-2.17623	1
ENSSSCG00000011064	ACBD5	1.53793	0.241483	-0.952922	1	-1.51513	1	-1.11335	1	-1.41042	1	-0.553789	1
ENSSSCG00000016747	NUDCD3	1.53277	0.197388	-2.7519	0.461454	-1.93963	1	-1.52839	1	-0.212479	1	0.301821	1
ENSSSCG00000031118	PREX1	1.53277	0.470757	-1.10979	1	-1.93963	1	1.75701	1	-0.212479	1	-0.978287	1
ENSSSCG00000034581	LRIG2	1.53277	0.484275	-1.10979	1	-1.93963	1	1.75701	1	-0.212479	1	-0.978287	1
ENSSSCG00000005711	NUP214	1.52611	0.225164	-1.33842	0.981867	-0.685053	1	-0.734841	1	-1.03191	1	-0.773467	1
ENSSSCG00000041202	SREK1IP1	1.52199	0.123698	-2.26179	0.510992	-0.772728	1	-0.622366	1	-0.321414	1	-1.68524	1
ENSSSCG00000006388	DCAF8	1.51718	0.0786822	-1.70925	0.680934	-2.85216	0.553816	-1.83918	1	-0.102296	1	-0.025984	1
ENSSSCG00000007576	FOXK1	1.51718	0.183378	-1.70925	0.81294	-1.49602	1	-1.09474	1	0.66553	1	-1.13875	1
ENSSSCG00000005678	NTMT1	1.51718	0.258681	-1.27485	1	-1.06162	1	-1.09474	1	-0.372944	1	-1.13875	1
ENSSSCG00000000209	NCKAP5L	1.51718	0.53418	-0.650359	1	-1.49602	1	1.58709	1	0.231127	1	-0.534681	1
ENSSSCG00000017947	ACADVL	1.51146	0.135085	-2.004	0.658091	-1.35996	1	0.233451	1	-0.0636159	1	-1.42998	1
ENSSSCG00000000915	DCN	1.51119	0.188564	-2.01959	0.816826	-0.852163	1	-3.91276	1	-1.87723	1	-1.36114	1
ENSSSCG00000024018	SLC16A3	1.50931	0.118629	-2.73073	0.300525	-0.334555	1	-2.51445	1	-2.81152	1	-1.22711	1
ENSSSCG00000031736	MGST2	1.50931	0.368237	-2.13149	0.854082	-1.31159	1	-0.915413	1	-1.21248	1	0.431104	1
ENSSSCG00000033074	ZCCHC24	1.50819	0.0437444	-1.81204	0.545796	-1.98967	0.926152	-1.73083	1	-2.02789	1	-0.233814	1
ENSSSCG00000006735	PTGFRN	1.50458	0.390729	-1.42295	1	-1.20971	1	-0.220267	1	1.13802	1	-1.28314	1
ENSSSCG00000009031	EDNRA	1.49914	0.48959	-1.92338	1	-1.71014	1	-0.710593	1	-1.00766	1	0.649744	1
ENSSSCG00000001049	HIVEP1	1.49914	0.498746	-1.92338	1	-0.311594	1	-0.710593	1	-1.00766	1	-0.748805	1
ENSSSCG00000039472	SLC30A1	1.49186	0.164318	-0.972287	1	-1.80636	1	-1.81663	1	-2.1137	1	-0.511411	1
ENSSSCG00000016111	FZD7	1.48547	0.22583	-1.0654	1	-1.19201	1	-1.22027	1	-0.500056	1	-1.26586	1
ENSSSCG00000038534	TSR1	1.48547	0.60972	-1.68011	1	-1.46687	1	-0.471806	1	-0.768873	1	0.554587	1
ENSSSCG00000002447	CPSF2	1.47805	0.144915	-0.737822	1	-2.60705	0.840809	-1.59613	1	-0.879904	1	-0.618745	1
ENSSSCG00000004441	ENSSSCG00000004441	1.4772	0.0444747	-1.19468	0.87661	-1.41695	1	-2.02762	1	-1.73481	1	-1.48577	1
ENSSSCG00000006105	GEM	1.47339	0.461117	-2.52483	0.841792	-1.04481	1	-1.89404	1	-1.1803	1	-0.0834695	1
ENSSSCG00000033144	YTHDF3	1.47166	0.136319	-1.28779	0.915461	-2.11269	1	-0.685931	1	-1.99538	1	-0.113217	1
ENSSSCG00000022961	CLMP	1.46935	0.157614	-1.05029	1	-1.45208	1	-0.457307	1	-1.76887	1	-0.920572	1
ENSSSCG00000010438	ATAD1	1.46935	0.279668	-0.812631	1	-1.45208	1	-0.457307	1	-1.76887	1	-1.52018	1
ENSSSCG00000018069	ND2	1.46891	0.0444747	-3.92172	0.0215545	-1.30273	1	-3.18413	1	-3.02011	1	0.141785	1
ENSSSCG00000029901	UBE2O	1.4661	0.479435	-1.38732	1	-2.20971	1	-0.185502	1	-0.482568	1	0.861248	1
ENSSSCG00000015669	ACVR2A	1.4631	0.304495	-1.77964	0.907763	-1.56641	1	-1.58284	1	-0.866483	1	0.00763758	1
ENSSSCG00000017605	MMD	1.46266	0.584767	-1.45242	1	-1.02209	1	-2.9777	1	-2.26967	1	-1.20241	1
ENSSSCG00000010329	ZMIZ1	1.45993	0.0727723	-1.3038	0.878287	-2.12829	0.926152	-1.5422	1	-1.41964	1	-0.693488	1
ENSSSCG00000002829	MMP2	1.4588	0.0727723	-1.9451	0.551304	-2.30386	0.814123	-1.80332	1	-1.87608	1	-0.0627518	1
ENSSSCG00000004425	LAMA4	1.45572	0.0599572	-1.88375	0.53492	-1.05976	1	-3.50038	1	-3.79744	1	-0.50921	1
ENSSSCG00000018065	ND1	1.45371	0.0437444	-3.37988	0.0263031	-1.25111	1	-2.50391	1	-2.66276	1	-0.0489361	1
ENSSSCG00000022630	FLYWCH2	1.45305	0.496595	-1.65036	0.981867	-2.46687	1	-0.44266	1	-0.739726	1	0.939251	1
ENSSSCG00000030262	ENSSSCG00000030262	1.45305	0.572822	-1.65036	1	-1.43713	1	1.64849	1	1.35142	1	-0.475787	1
ENSSSCG00000036060	RRAD	1.45305	1	-1.21514	1	-2.04199	1	0.587088	1	-1.33447	1	-0.475787	1
ENSSSCG00000020856	PPME1	1.44799	0.153125	-0.916253	1	-1.5526	1	-1.56942	1	-0.852937	1	-1.02011	1
ENSSSCG00000013599	ANGPTL4	1.44799	0.877296	-2.19468	1	-1.98145	1	-1.56942	1	-1.86648	1	0.649744	1
ENSSSCG00000016266	CAB39	1.44647	0.180386	-0.747221	1	-1.58913	1	-0.1678	1	-1.48257	1	-1.23067	1
ENSSSCG00000005382	TGFBR1	1.44365	0.189906	-2.30061	0.538838	-1.04856	1	-1.67344	1	0.0676287	1	-0.698179	1
ENSSSCG00000008261	HK2	1.44365	0.593678	-1.26179	1	-0.258155	1	-0.66084	1	-0.957906	1	-1.72371	1
ENSSSCG00000003488	UBR4	1.44251	0.0800079	-2.40168	0.289608	-2.5175	0.655867	-1.50743	1	-1.21248	1	0.431104	1
ENSSSCG00000003679	PPP4R1	1.43987	0.181442	-1.36308	0.958121	-1.42505	1	-0.758687	1	-2.06753	1	-0.463714	1
ENSSSCG00000021612	ARHGAP28	1.43872	0.189906	-0.321736	1	-2.06162	1	-2.39019	1	-2.68726	1	-2.44541	1
ENSSSCG00000035495	KITLG	1.43656	0.276442	-2.82028	0.510992	-1.34859	1	-2.1855	1	-1.47374	1	0.301821	1
ENSSSCG00000018084	ND3	1.43525	0.0444747	-3.16577	0.0453368	-1.24327	1	-2.52723	1	-1.94403	1	-0.106357	1
ENSSSCG00000014016	SQSTM1	1.43283	0.433076	-2.69232	0.838214	-1.72253	1	-4.06635	1	-3.36103	1	0.308196	1
ENSSSCG00000008171	NPAS2	1.43273	0.163975	-1.13865	1	-1.96764	1	-1.55587	1	-1.85294	1	0.0359266	1
ENSSSCG00000011162	ENSSSCG00000011162	1.43102	0.255033	-1.19468	0.997871	-1.41695	1	-1.01777	1	0.310199	1	-1.06075	1
ENSSSCG00000023357	REST	1.43005	0.111011	-1.76584	0.684217	-2.0538	1	-1.37484	1	-1.07921	1	-0.0527121	1
ENSSSCG00000017378	DHX8	1.42657	0.53418	-2.38732	0.841792	-0.515128	1	0.886648	1	-0.446945	1	-0.176227	1
ENSSSCG00000035058	PID1	1.42466	0.210317	-0.936882	1	-1.41113	1	-2.2458	1	-0.517334	1	-2.30022	1
ENSSSCG00000011134	RBM17	1.42293	0.238368	-1.15286	1	-2.31159	1	-1.30368	1	-0.584448	1	0.0217128	1
ENSSSCG00000005981	FBXO32	1.42122	0.259744	-4.3157	0.117136	-1.13262	1	-4.08534	1	-4.3824	1	0.380622	1
ENSSSCG00000034197	EDEM1	1.41988	0.0955797	-1.82028	0.639746	-1.60705	1	-1.42786	1	-2.73235	1	0.0372258	1
ENSSSCG00000002759	ENSSSCG00000002759	1.41508	0.318325	-2.87275	0.460116	-1.02209	1	0.39069	1	0.0936239	1	-0.0607494	1
ENSSSCG00000012520	ENSSSCG00000012520	1.41508	0.361067	-1.84676	0.841792	-0.230674	1	-0.635305	1	-0.932371	1	-0.672184	1
ENSSSCG00000013242	ACP2	1.41508	0.368237	-0.152859	1	-1.63352	1	-0.635305	1	-0.932371	1	-1.69818	1
ENSSSCG00000028856	ABCF3	1.41508	0.531962	-1.84676	0.992983	-0.230674	1	-0.635305	1	-0.932371	1	-0.672184	1
ENSSSCG00000013282	ACCS	1.41147	0.28076	-1.43463	0.962541	-1.82944	1	0.19477	1	-0.102296	1	-0.260058	1
ENSSSCG00000010134	TANGO2	1.41147	0.299173	-3.0654	0.449073	-0.7829	1	-0.82795	1	-0.102296	1	0.178438	1
ENSSSCG00000024388	BNIP3	1.40222	0.0795659	-3.50457	0.0387388	-0.529429	1	-2.93049	1	-3.22755	1	-0.688921	1
ENSSSCG00000003468	PLEKHM2	1.40058	0.151105	-1.83358	0.658091	-0.382677	1	-1.6353	1	-1.93237	1	-1.08722	1
ENSSSCG00000004884	TMX3	1.398	0.108917	-0.732153	1	-1.90744	1	-1.91541	1	-2.21248	1	-0.61329	1
ENSSSCG00000032942	ENSSSCG00000032942	1.39674	0.202239	-2.28457	0.552261	-1.46687	1	-1.06635	1	-0.0125417	1	-0.505534	1
ENSSSCG00000002697	NUDT7	1.38593	0.270204	-2.19468	0.677343	-0.311594	1	-0.977697	1	-1.27476	1	-0.414386	1
ENSSSCG00000002340	PSEN1	1.38593	0.293999	-1.45771	0.92998	-2.27843	1	-0.254215	1	-0.551281	1	0.0560643	1
ENSSSCG00000011497	MAGI1	1.38593	0.30615	-2.01959	0.77091	-0.125181	1	-0.80523	1	-1.1023	1	-0.845021	1
ENSSSCG00000038285	KLHL36	1.38593	0.327868	-1.82028	0.841792	-0.552602	1	0.417163	1	-0.906376	1	-0.645712	1
ENSSSCG00000013244	PACSIN3	1.38593	0.373329	-0.972287	1	-2.40675	1	-0.382539	1	-0.0792127	1	-0.845021	1
ENSSSCG00000003438	VPS13D	1.38593	0.445129	-1.31332	1	-1.10009	1	0.924123	1	-0.410419	1	-0.138752	1
ENSSSCG00000037621	KIAA1522	1.38593	0.5037	-2.3508	0.833267	-2.13756	1	0.924123	1	-0.410419	1	0.939251	1
ENSSSCG00000005310	TESK1	1.38593	0.538662	-1.58896	1	-1.37572	1	0.648488	1	-0.679605	1	0.202285	1
ENSSSCG00000010861	COQ8A	1.38593	0.747686	-0.972287	1	-0.759053	1	2.3647	1	0.968093	1	0.202285	1
ENSSSCG00000003153	FTL	1.38145	0.0516077	-2.69075	0.117136	-1.33312	1	-3.65595	1	-3.66853	1	0.0861132	1
ENSSSCG00000018091	ND5	1.37634	0.0599572	-2.41245	0.19651	-1.2912	1	-1.31603	1	-2.90262	1	-0.307821	1
ENSSSCG00000029989	MED28	1.37376	0.16926	-1.49166	0.841792	-1.5526	1	-0.883232	1	-0.584448	1	-0.591264	1
ENSSSCG00000039348	H1-0	1.37376	0.413814	-1.25804	1	-1.27843	1	-0.883232	1	-2.19111	1	-0.591264	1
ENSSSCG00000003219	FAM71E1	1.37213	0.141187	-1.57636	0.816826	-1.08738	1	-0.698315	1	-0.398035	1	-1.16384	1
ENSSSCG00000004237	SERINC1	1.36865	0.109824	-1.84676	0.617258	-1.63352	1	-1.97261	1	-1.67961	1	-0.0607494	1
ENSSSCG00000028679	ENSSSCG00000028679	1.36707	0.159211	-1.20641	0.981867	-2.26155	0.975195	-1.25421	1	-1.55128	1	-0.397177	1
ENSSSCG00000014136	VCAN	1.36517	0.236891	-1.17231	1	-0.959078	1	-1.11335	1	-0.989203	1	-3.77347	0.924697
ENSSSCG00000004558	CSNK1G1	1.36285	0.206011	-1.13149	1	-1.62827	1	-0.361929	1	-2.26457	1	-0.666928	1
ENSSSCG00000009401	RB1	1.36285	0.346533	-0.787863	1	-2.98145	0.926152	0.0635256	1	-1.2543	1	0.0430864	1
ENSSSCG00000030484	AHR	1.36058	0.0976276	-2.3646	0.289608	-0.427475	1	-3.15887	1	-3.45593	1	-0.858915	1
ENSSSCG00000010555	HIF1AN	1.35994	0.374575	-1.38732	0.978083	-1.17409	1	-0.782146	1	-1.07921	1	0.226533	1
ENSSSCG00000032046	ENSSSCG00000032046	1.35618	0.391235	-2.82028	0.570392	-0.96764	1	-0.582837	1	1.20256	1	-0.618745	1
ENSSSCG00000015282	PPP1R15B	1.35387	0.243118	-1.0654	1	-1.46687	1	-1.48616	1	-1.78323	1	-0.168809	1
ENSSSCG00000004962	CORO2B	1.35117	0.383182	-2.58896	0.634509	-2.37572	1	-0.351512	1	-0.648578	1	1.33659	0.899691
ENSSSCG00000039094	PLEC	1.35042	0.0727723	-1.43326	0.792316	-1.74293	1	-2.34365	1	-1.0399	1	-0.551075	1
ENSSSCG00000015083	ENSSSCG00000015083	1.34411	0.318786	-1.0394	1	-1.33759	1	-1.68593	1	0.0548046	1	-1.73631	1
ENSSSCG00000013094	DDB1	1.34188	0.121482	-1.63018	0.700695	-1.41695	1	-1.01777	1	-1.31484	1	-0.223021	1
ENSSSCG00000000064	ACO2	1.33939	0.147634	-1.10979	0.981867	-1.93963	1	-0.936474	1	-1.23354	1	-0.371951	1
ENSSSCG00000034493	ST3GAL6	1.33939	0.295448	-0.765836	1	-0.896557	1	-0.936474	1	-1.23354	1	-0.978287	1
ENSSSCG00000027157	SLC40A1	1.33791	0.201939	-2.57715	0.373575	-0.65125	1	-2.36323	1	-2.66029	1	-0.46775	1
ENSSSCG00000024481	ENSSSCG00000024481	1.33346	0.389761	-0.287789	1	-1.14984	1	-0.758687	1	-1.05575	1	-1.82156	1
ENSSSCG00000004989	FBXO33	1.33346	0.397993	-0.923378	1	-2.7829	1	-0.758687	1	-1.05575	1	0.598214	1
ENSSSCG00000009860	FBXW8	1.33346	0.53418	-0.923378	1	-1.75905	1	1.31407	1	-0.031907	1	0.251195	1
ENSSSCG00000026893	ENSSSCG00000026893	1.33346	0.53418	-1.97229	0.926838	-1.75905	1	0.265159	1	-0.031907	1	1.35429	0.97442
ENSSSCG00000022322	ENSSSCG00000022322	1.33346	0.636359	-1.97229	1	-0.074555	1	-0.758687	1	-1.05575	1	-0.797715	1
ENSSSCG00000003904	LRRC41	1.33114	0.151787	-1.67589	0.755157	-1.69346	1	-1.28738	1	-1.58445	1	0.0387863	1
ENSSSCG00000021672	WBP2	1.33065	0.134675	-1.38732	0.841792	-1.40675	1	-1.00786	1	-0.284888	1	-1.0507	1
ENSSSCG00000043781	RHOB	1.3299	0.56362	-2.00257	1	-0.423705	1	-2.26258	1	-1.97051	1	-1.72371	1
ENSSSCG00000008631	SLC66A3	1.3286	0.36231	-1.40525	0.981867	-1.19201	1	-1.22027	1	0.535134	1	-1.26586	1
ENSSSCG00000025049	CYBRD1	1.32751	0.16943	-1.96693	0.622803	-0.704605	1	-0.925982	1	-1.22305	1	-1.66165	1
ENSSSCG00000039882	HTRA2	1.32581	0.359859	-1.76584	0.853769	-2.58008	1	0.47161	1	0.174544	1	0.465319	1
ENSSSCG00000010541	COX15	1.32581	0.470531	-0.709253	1	-1.5526	1	0.47161	1	-0.852937	1	-0.591264	1
ENSSSCG00000033998	SLC43A3	1.32581	0.478542	-2.79332	0.600845	-1.5526	1	0.47161	1	0.174544	1	0.465319	1
ENSSSCG00000015770	VEGFC	1.31693	0.130176	-0.968435	1	-1.02209	1	-2.46095	1	-2.75801	1	-1.92425	1
ENSSSCG00000002283	FUT8	1.31554	0.356294	-1.52483	0.940548	-0.87453	1	-0.915413	1	-1.21248	1	0.0868078	1
ENSSSCG00000002877	ENSSSCG00000002877	1.31554	0.742406	-1.52483	1	-1.31159	1	1.77973	1	0.415552	1	0.716858	1
ENSSSCG00000008434	TTC7A	1.31554	0.74916	-0.457714	1	-1.31159	1	1.77973	1	0.415552	1	-0.350256	1
ENSSSCG00000009208	ENSSSCG00000009208	1.30897	0.360307	-1.38732	0.981867	-1.60705	1	-1.20299	1	-0.482568	1	0.127323	1
ENSSSCG00000013838	AKAP8L	1.30897	0.366386	-1.82028	0.841792	-1.17409	1	-1.20299	1	-1.50006	1	0.408736	1
ENSSSCG00000028035	ENSSSCG00000028035	1.30793	0.0972702	-2.0299	0.398509	-1.38614	1	-1.99787	1	-1.70496	1	0.0111435	1
ENSSSCG00000013032	GPR137	1.3065	0.362627	-1.94804	0.81503	-1.12518	1	-0.734841	1	-0.00765948	1	0.276286	1
ENSSSCG00000007032	PLAT	1.3044	0.362627	-1.63525	0.910331	-1.08482	1	-0.427863	1	-1.73973	1	-0.123485	1
ENSSSCG00000028609	SLC12A4	1.30104	0.181442	-1.67026	0.739825	-2.06162	1	-1.05677	1	-1.35384	1	0.281357	1
ENSSSCG00000001871	HMG20A	1.30104	0.293999	-1.23532	0.995109	-1.02209	1	-1.05677	1	-1.35384	1	-0.0607494	1
ENSSSCG00000003844	TTC4	1.30104	0.492698	-0.152859	1	-2.06162	1	1.00213	1	-0.33447	1	-1.10028	1
ENSSSCG00000002381	NEK9	1.29739	0.265048	-0.650359	1	-1.72663	1	-1.3198	1	-1.61687	1	-0.333768	1
ENSSSCG00000024384	DCAF12	1.29739	0.276626	-0.650359	1	-1.72663	1	-1.3198	1	-1.61687	1	-0.333768	1
ENSSSCG00000005318	CREB3	1.29643	0.216191	-1.58896	0.841792	-0.596324	1	-0.977697	1	-2.28489	1	-1.02011	1
ENSSSCG00000011928	CCDC80	1.2949	0.115114	-2.41863	0.229135	-0.786275	1	-4.24369	1	-2.95156	1	-0.370972	1
ENSSSCG00000005969	WASHC5	1.29478	0.320513	-0.887398	1	-1.18845	1	-1.5422	1	-1.83926	1	-0.56325	1
ENSSSCG00000021208	SELENOP	1.29478	0.389436	-1.73782	0.841792	-0.466872	1	0.499625	1	-0.825456	1	-0.56325	1
ENSSSCG00000016868	ENSSSCG00000016868	1.29478	0.491717	-0.328431	1	-1.52459	1	0.499625	1	-0.825456	1	-1.59126	1
ENSSSCG00000027916	ENSSSCG00000027916	1.29478	0.498746	-0.680106	1	-1.52459	1	0.499625	1	-0.825456	1	-0.56325	1
ENSSSCG00000011752	FNDC3B	1.29267	0.0600769	-1.53833	0.647966	-1.6729	1	-1.62453	1	-1.69704	1	-0.416625	1
ENSSSCG00000009540	LIG4	1.29129	0.410015	-0.720748	1	-1.89656	1	-0.894039	1	-0.169411	1	-0.32823	1
ENSSSCG00000021023	SCAF4	1.29129	0.421601	-1.5028	0.958469	-0.852163	1	-0.894039	1	-0.169411	1	-0.32823	1
ENSSSCG00000040373	BCL2L13	1.29007	0.225164	-1.04522	1	-2.47665	0.901224	-2.05677	1	-1.34418	1	0.129353	1
ENSSSCG00000035967	ZC3H18	1.28907	0.310309	-1.36918	0.931903	-1.58913	1	-1.1855	1	0.138018	1	-0.194605	1
ENSSSCG00000014082	POLK	1.28753	0.28864	-1.004	1	-1.40675	1	-0.412912	1	-1.72493	1	-0.445413	1
ENSSSCG00000002754	NQO1	1.28753	0.549641	-0.765836	1	-1.40675	1	-1.42786	1	-1.72493	1	-0.445413	1
ENSSSCG00000010690	SEC23IP	1.28485	0.16926	-1.14221	0.962541	-1.63876	1	-1.9777	1	-1.26457	1	-0.170932	1
ENSSSCG00000014802	NUMA1	1.28345	0.164318	-1.98823	0.548935	-1.54465	1	-1.36711	1	-1.66418	1	0.234706	1
ENSSSCG00000012000	GBE1	1.27902	0.225164	-2.52483	0.40318	-0.659517	1	-2.31177	1	-2.60883	1	0.0217128	1
ENSSSCG00000029478	CUL4B	1.27902	0.293999	-0.872752	1	-1.27843	1	-0.287382	1	0.0170026	1	-2.36656	1
ENSSSCG00000014557	RIC8A	1.27902	0.353466	-0.872752	1	-1.71014	1	0.314069	1	0.0170026	1	-0.748805	1
ENSSSCG00000038189	SMCR8	1.27902	0.56362	-1.49166	1	-1.27843	1	-0.287382	1	-0.584448	1	0.751624	1
ENSSSCG00000016769	CDK13	1.27247	0.258642	-2.00791	0.658091	-1.46097	1	-1.80523	1	-1.0908	1	0.396458	1
ENSSSCG00000016130	ZDBF2	1.26663	0.585222	-2.08776	0.968139	-0.829442	1	-0.872344	1	-1.16941	1	0.476907	1
ENSSSCG00000016267	ITM2C	1.26508	0.116859	-1.73468	0.56416	-0.965504	1	-1.1195	1	-1.41657	1	-0.736314	1
ENSSSCG00000001910	ISLR	1.26307	0.358213	-2.73782	0.526472	-1.35273	1	-2.84476	1	-3.14182	1	0.600626	0.951516
ENSSSCG00000009889	ALDH2	1.26307	0.410855	-2.73782	0.53492	-1.49602	1	-1.51445	1	-0.797442	1	0.709245	0.988776
ENSSSCG00000000625	LRP6	1.26307	0.486771	-1.09514	1	-2.52459	1	-0.500375	1	-0.797442	1	0.876515	1
ENSSSCG00000035446	CAVIN1	1.26064	0.0631132	-1.5534	0.59407	-1.01431	1	-1.68842	1	-1.49508	1	-1.14128	1
ENSSSCG00000004983	ENSSSCG00000004983	1.25665	0.580493	-0.109791	1	-2.02209	1	1.04277	1	-0.294941	1	-1.06075	1
ENSSSCG00000028454	C16orf72	1.25414	0.255033	-0.685983	1	-1.25588	1	-1.87234	1	-2.16941	1	-0.902052	1
ENSSSCG00000003262	TFPT	1.251	0.500286	-0.846756	1	-1.68505	1	-0.685931	1	0.0420936	1	-0.113217	1
ENSSSCG00000009071	JADE1	1.25019	0.276001	-0.802362	1	-2.01635	1	-1.23734	1	-1.1137	1	-1.05501	1
ENSSSCG00000012981	RELA	1.24995	0.155183	-1.46533	0.818429	-0.94732	1	-1.45	1	-1.74707	1	-0.668432	1
ENSSSCG00000015227	SRPRA	1.24951	0.135085	-1.82028	0.56416	-1.46419	1	-0.936474	1	-1.6538	1	-0.138752	1
ENSSSCG00000011004	TOPORS	1.24843	0.16926	-1.53417	0.81294	-1.11895	1	-2.15887	1	-1.44694	1	-0.157611	1
ENSSSCG00000009858	FBXO21	1.24843	0.34133	-3.38732	0.270075	-0.778162	1	-1.14988	1	-1.44694	1	0.707077	0.988776
ENSSSCG00000000706	LTBR	1.24843	0.344801	-3.38732	0.273376	-0.254261	1	-1.14988	1	-1.44694	1	0.183176	1
ENSSSCG00000001372	GNL1	1.24843	0.361342	-0.709253	1	-2.15594	1	-1.14988	1	0.174544	1	-0.591264	1
ENSSSCG00000015880	TANC1	1.24695	0.318786	-1.35818	0.95311	-1.91106	1	-1.50038	1	-0.783228	1	0.331568	1
ENSSSCG00000028097	GPBP1L1	1.246	0.289265	-1.65036	0.841792	-1.43713	1	-1.78215	1	-0.0438797	1	-0.20068	1
ENSSSCG00000034465	LRP10	1.24484	0.139687	-1.39631	0.81294	-1.38466	1	-0.618027	1	-1.50872	1	-0.423319	1
ENSSSCG00000029226	UBC	1.24385	0.225334	-2.62786	0.290312	-1.64018	1	-2.08105	1	-2.37811	1	0.374351	0.988776
ENSSSCG00000011602	XPC	1.24154	0.22583	-3.68011	0.110079	-1.42202	1	-1.44266	1	-0.395545	1	0.392969	1
ENSSSCG00000014976	ARHGAP42	1.24154	0.289032	-1.45771	0.908631	-2.08098	1	-2.08534	1	-2.3824	1	0.544391	1
ENSSSCG00000003196	PTOV1	1.24154	0.368237	-1.45771	0.940548	-0.174091	1	-1.27089	1	-1.56796	1	-1.31709	1
ENSSSCG00000020858	KIF13A	1.24154	0.373996	-1.01959	1	-2.87453	0.856366	-0.850318	1	0.482666	1	0.154979	1
ENSSSCG00000011300	EXOSC7	1.24154	0.417229	-2.0654	0.825917	-2.87453	1	-0.850318	1	0.482666	1	0.787248	1
ENSSSCG00000010823	IARS2	1.24154	0.494089	-0.837986	1	-2.27843	1	-0.254215	1	-0.551281	1	0.787248	1
ENSSSCG00000017335	HEXIM2	1.24154	0.534707	-0.837986	1	-0.624752	1	0.779733	1	-0.551281	1	-1.31709	1
ENSSSCG00000004193	ENPP1	1.24154	0.575541	-0.597892	1	-1.67659	1	-1.27089	1	0.0505551	1	-1.31709	1
ENSSSCG00000013416	MED16	1.24154	0.707172	-1.45771	1	-1.24448	1	1.85012	1	0.482666	1	0.787248	1
ENSSSCG00000016755	ENSSSCG00000016755	1.24154	0.72342	-1.45771	1	-1.24448	1	1.85012	1	0.482666	1	0.787248	1
ENSSSCG00000005992	SHAS2	1.24154	1	-1.45771	1	-1.24448	1	0.779733	1	2.21202	1	-0.283142	1
ENSSSCG00000026006	KLF13	1.23883	0.237906	-1.51018	0.841792	-1.29695	1	-0.479002	1	-1.19827	1	-0.712826	1
ENSSSCG00000003652	AKIRIN1	1.23679	0.20622	-1.0394	0.981867	-1.33759	1	-0.67344	1	-0.372944	1	-1.13875	1
ENSSSCG00000005650	CERCAM	1.23569	0.427303	-0.956168	1	-1.02209	1	0.664255	1	-1.67961	1	-2.44541	1
ENSSSCG00000008043	TRAF7	1.23393	0.319135	-1.17392	0.981867	-0.960687	1	0.0223029	1	-0.274764	1	-1.04057	1
ENSSSCG00000004138	HIVEP2	1.23393	0.409422	-0.830931	1	-0.960687	1	-0.997875	1	-1.29494	1	-0.435145	1
ENSSSCG00000010915	NAV1	1.23393	0.441643	-1.17392	1	-0.0892018	1	-0.997875	1	-1.29494	1	-2.06075	1
ENSSSCG00000001848	MESP2	1.23258	0.29288	-1.97229	0.70361	-0.21291	1	-1.77046	1	-2.06753	1	-0.797715	1
ENSSSCG00000038730	ITPRID2	1.23202	0.306957	-1.4491	0.941453	-1.93963	1	-2.27089	1	-0.966319	1	0.211055	1
ENSSSCG00000011609	FBLN2	1.23171	0.256237	-1.65702	0.827025	-2.31814	0.981721	0.204618	1	-2.9388	1	0.0749057	1
ENSSSCG00000039194	KANK2	1.23065	0.151962	-0.90334	1	-1.23463	1	-2.07588	1	-1.36342	1	-0.77835	1
ENSSSCG00000002774	RIPOR1	1.23065	0.298026	-2.10979	0.645615	-2.49602	0.975195	-0.471806	1	-0.768873	1	0.739942	0.943075
ENSSSCG00000028045	MUL1	1.23065	0.478731	-1.68011	0.951449	-1.46687	1	0.55734	1	-0.768873	1	0.554587	1
ENSSSCG00000036030	INKA2	1.23065	0.503692	-2.70925	0.658091	-1.46687	1	-0.471806	1	-0.768873	1	1.20229	0.915213
ENSSSCG00000001488	GCLC	1.23065	0.848652	-0.619985	1	-2.49602	1	-0.471806	1	-0.768873	1	0.554587	1
ENSSSCG00000002682	MBTPS1	1.22767	0.306957	-0.447866	1	-1.53399	1	-1.13173	1	-1.4288	1	-0.572648	1
ENSSSCG00000013873	NR2F6	1.22767	0.33658	-1.31332	0.981867	-2.13756	1	-0.113352	1	-1.4288	1	0.484685	1
ENSSSCG00000011683	PAQR9	1.22547	0.174298	-1.95617	0.53492	-1.07823	1	-0.915413	1	-1.63281	1	-0.350256	1
ENSSSCG00000024933	SLC36A4	1.22243	0.376807	-1.87275	0.793187	-1.2272	1	-0.237341	1	0.0676287	1	-0.265864	1
ENSSSCG00000020754	POLR1G	1.22243	0.392633	-1.26179	0.981867	-1.04856	1	-0.66084	1	0.0676287	1	-0.0872216	1
ENSSSCG00000024570	KDM4B	1.22243	0.517845	-1.87275	0.852561	-1.04856	1	-0.66084	1	-0.957906	1	0.703183	1
ENSSSCG00000036824	AVPI1	1.22243	0.527403	-2.89829	0.583338	-1.65952	1	-0.66084	1	-0.957906	1	1.24411	0.899691
ENSSSCG00000039330	ANO8	1.22243	0.596159	-1.87275	0.908631	0.0323602	1	1.41716	1	0.0676287	1	-0.698179	1
ENSSSCG00000037912	FITM2	1.22243	0.596159	-1.87275	0.908631	-1.65952	1	1.41716	1	0.0676287	1	0.993698	1
ENSSSCG00000030415	DPP3	1.22243	0.759017	-1.87275	1	-1.65952	1	1.41716	1	0.0676287	1	0.993698	1
ENSSSCG00000005715	ENSSSCG00000005715	1.21799	0.359859	-1.2192	0.98836	-1.00597	1	-1.36711	1	-0.648578	1	-0.382677	1
ENSSSCG00000028720	NXN	1.21601	0.196724	-1.20056	0.89615	-0.987322	1	-0.82795	1	-2.13624	1	-0.534681	1
ENSSSCG00000011424	TEX264	1.21601	0.395188	-2.04268	0.755157	-0.149843	1	-0.82795	1	-1.12502	1	-0.260058	1
ENSSSCG00000006197	SULF1	1.21601	0.577713	-2.04268	0.914423	-0.149843	1	-0.82795	1	-1.12502	1	-0.260058	1
ENSSSCG00000015444	LAMB1	1.21416	0.129275	-1.13781	0.908631	-1.01707	1	-3.06635	1	-1.02226	1	-1.29292	1
ENSSSCG00000012583	ACSL4	1.21416	0.224313	-1.26884	0.97352	-1.1152	1	-2.21453	1	-1.27766	1	-1.1329	1
ENSSSCG00000004730	TMEM87A	1.21416	0.343811	-0.812631	1	-1.88191	1	0.142303	1	-0.754373	1	-0.920572	1
ENSSSCG00000007942	HMOX2	1.21084	0.259452	-1.76584	0.755157	-0.939625	1	-0.55587	1	-1.86648	1	0.0217128	1
ENSSSCG00000028018	EP400	1.21084	0.357879	-1.15286	1	-1.98145	1	0.648488	1	-1.27476	1	0.0217128	1
ENSSSCG00000038044	GYG2	1.21084	0.395188	-1.58896	0.853769	-0.311594	1	-0.977697	1	-0.254299	1	-1.02011	1
ENSSSCG00000013656	MRPL4	1.21084	0.533189	-1.15286	1	-0.311594	1	1.08459	1	-0.254299	1	-1.02011	1
ENSSSCG00000017126	NARF	1.21084	0.648573	-1.15286	1	-0.939625	1	1.08459	1	0.787521	1	-1.02011	1
ENSSSCG00000008051	ABCA3	1.21084	0.659086	-2.19468	0.841792	-0.311594	1	1.08459	1	0.787521	1	-1.02011	1
ENSSSCG00000036521	TNFSF13	1.21084	0.671268	-2.19468	0.910331	-1.98145	1	0.042767	1	-0.254299	1	1.47691	0.899963
ENSSSCG00000017799	CPD	1.20793	0.264265	-1.24862	0.974453	-1.64658	1	-0.648129	1	-1.95791	1	0.161643	1
ENSSSCG00000040265	UBFD1	1.20793	0.346533	-1.85981	0.775979	-0.0931707	1	-0.648129	1	-0.945195	1	-2.72371	0.995005
ENSSSCG00000007317	DLGAP4	1.20739	0.161527	-1.12166	0.915461	-0.908431	1	-2.42041	1	-1.70998	1	-0.860451	1
ENSSSCG00000036549	DPYSL3	1.20717	0.181442	-1.07102	0.981867	-1.42615	1	-1.9101	1	-1.61687	1	-0.607815	1
ENSSSCG00000016291	GIGYF2	1.20661	0.327868	-1.72836	0.81294	-0.739688	1	-1.11335	1	-0.391803	1	-0.119643	1
ENSSSCG00000011550	CAMK1	1.20661	0.36683	-0.670259	1	-1.51513	1	-1.11335	1	0.212019	1	-1.15761	1
ENSSSCG00000015828	ZNF703	1.20661	0.409013	-0.670259	1	-2.11895	1	-1.11335	1	0.212019	1	-0.553789	1
ENSSSCG00000003030	CIC	1.20307	0.298026	-3.47479	0.206795	-1.64224	1	-1.23734	1	-0.517334	1	1.01231	0.899691
ENSSSCG00000010594	NT5C2	1.20307	0.333688	-1.42295	0.940548	-0.975545	1	-1.82795	1	-2.12502	1	-0.0142068	1
ENSSSCG00000010563	BTRC	1.20307	0.558019	-1.42295	1	-1.20971	1	-0.220267	1	-0.517334	1	0.823773	1
ENSSSCG00000030167	SLC25A39	1.20307	0.593678	-0.350799	1	-2.24448	1	0.814498	1	0.517432	1	-1.28314	1
ENSSSCG00000006567	CRTC2	1.20307	0.713257	-0.802362	1	-1.20971	1	0.814498	1	-0.517334	1	-0.248376	1
ENSSSCG00000032469	ENSSSCG00000032469	1.20307	0.770097	-0.350799	1	-2.24448	1	0.814498	1	-0.517334	1	-0.248376	1
ENSSSCG00000006612	S100A10	1.20107	0.115878	-0.736811	1	-1.8726	0.926152	-1.40065	1	-1.60931	1	-1.64476	1
ENSSSCG00000025164	TSC22D4	1.20006	0.306269	-0.474788	1	-1.75905	1	-1.35151	1	-1.64858	1	-0.366558	1
ENSSSCG00000039283	SIX3	1.19891	0.593678	-2.0922	0.981867	-0.0509424	1	-2.21165	1	-3.51303	1	-1.93958	1
ENSSSCG00000021393	TRMT1L	1.19749	0.216771	-1.21514	0.908631	-1.00191	1	-2.04712	1	-1.33447	1	-0.475787	1
ENSSSCG00000016186	ENSSSCG00000016186	1.19749	0.264265	-1.8505	0.680746	-1.43713	1	-1.45731	1	-1.75437	1	0.262721	1
ENSSSCG00000038506	ENSSSCG00000038506	1.19749	0.269856	-1.03502	1	-1.71014	1	-2.04712	1	-1.33447	1	-0.0405715	1
ENSSSCG00000017748	NF1	1.19749	0.293999	-0.911851	1	-1.43713	1	-2.46457	1	-1.75437	1	-0.475787	1
ENSSSCG00000017917	MINK1	1.19749	0.498746	-2.68011	0.566324	-0.821789	1	-0.44266	1	-0.739726	1	0.939251	0.995005
ENSSSCG00000004547	ENSSSCG00000004547	1.19749	0.619097	-1.03502	1	-1.43713	1	-0.44266	1	-0.739726	1	0.585614	1
ENSSSCG00000039157	CLASP1	1.19525	0.293999	-1.41589	0.855229	-1.53866	1	-0.542195	1	-1.85294	1	0.272674	1
ENSSSCG00000001471	BRD2	1.19329	0.188207	-1.41412	0.841792	-1.76342	1	-1.64813	1	-1.9452	1	0.0217128	1
ENSSSCG00000013033	BAD	1.19329	0.243335	-0.999509	1	-1.02209	1	-0.635305	1	-1.9452	1	-0.672184	1
ENSSSCG00000010107	MED15	1.19329	0.29288	-1.84676	0.687981	-2.06162	1	-0.635305	1	-0.932371	1	0.564855	1
ENSSSCG00000033608	LOXL2	1.19261	0.129997	-1.88078	0.457769	-0.934721	1	-1.68126	1	-2.66107	1	-0.448641	1
ENSSSCG00000025455	RALB	1.19155	0.22583	-1.09093	0.983738	-1.72253	1	-1.73484	1	-1.01983	1	0.0836405	1
ENSSSCG00000020663	KMT2C	1.19001	0.461333	-1.41117	0.981867	-0.759053	1	-0.80523	1	-1.1023	1	0.202285	1
ENSSSCG00000030049	HNRNPUL1	1.18739	0.269053	-0.950754	1	-1.62827	1	-1.9675	1	-1.2543	1	-0.160285	1
ENSSSCG00000017366	HDAC5	1.18739	0.35881	-1.5679	0.841792	-0.918252	1	-0.957233	1	-1.2543	1	0.38671	1
ENSSSCG00000006540	PBXIP1	1.18739	0.358901	-0.502802	1	-1.35466	1	-0.957233	1	-1.2543	1	-0.393325	1
ENSSSCG00000009898	GCN1	1.18739	0.376026	-0.787863	1	-1.35466	1	-0.957233	1	-0.233541	1	-0.393325	1
ENSSSCG00000012841	PNPLA2	1.18523	0.22583	-1.47721	0.834281	-0.720059	1	-1.09474	1	-1.3918	1	-0.807301	1
ENSSSCG00000039372	EMC10	1.18523	0.406001	-1.70925	0.841792	-0.720059	1	-0.0758775	1	-1.3918	1	-0.100278	1
ENSSSCG00000001875	SNX33	1.18523	0.434956	-0.933293	1	-2.10009	1	-1.09474	1	0.231127	1	-0.100278	1
ENSSSCG00000010680	DENND10	1.18344	0.419706	-0.543444	1	-1.19201	1	-1.22027	1	-1.51733	1	-0.663414	1
ENSSSCG00000013361	ENSSSCG00000013361	1.18344	0.494089	-1.40525	1	-3.24448	0.912564	-1.22027	1	-0.500056	1	0.842389	0.964619
ENSSSCG00000000010	FBLN1	1.18344	0.835427	-0.332183	1	-1.62475	1	-1.22027	1	-1.51733	1	-0.663414	1
ENSSSCG00000001660	PTK7	1.17849	0.239516	-0.779642	1	-1.28512	1	-0.622366	1	-0.919432	1	-1.08722	1
ENSSSCG00000002372	YLPM1	1.17849	0.293999	-0.779642	1	-2.64658	0.76446	-0.622366	1	-0.321414	1	-0.323784	1
ENSSSCG00000000039	POLDIP3	1.17761	0.31319	-0.689887	1	-1.71014	1	-0.113352	1	-2.01983	1	-0.748805	1
ENSSSCG00000009974	EWSR1	1.17614	0.235889	-1.48043	0.841792	-1.54146	1	-0.872344	1	-0.147384	1	-0.305862	1
ENSSSCG00000017403	STAT3	1.17312	0.249394	-1.65892	0.757473	-0.905274	1	-1.27089	1	-2.57623	1	-0.104604	1
ENSSSCG00000017772	SDF2	1.1721	0.155183	-2.65785	0.174049	-0.0799685	1	-0.8429	1	-1.73235	1	-1.48328	1
ENSSSCG00000031769	CTTN	1.17195	0.116604	-1.3949	0.7656	-1.10388	1	-3.47181	1	-2.17668	1	-0.3021	1
ENSSSCG00000013401	DKK3	1.16729	0.170346	-1.4883	0.790786	-0.708427	1	-1.62561	1	-2.92915	1	-0.958569	1
ENSSSCG00000018082	COX3	1.16687	0.115114	-2.66437	0.110079	-1.01184	1	-1.74747	1	-2.37067	1	0.000761113	1
ENSSSCG00000007463	PTGIS	1.16354	0.293999	-3.17392	0.19651	-0.896557	1	-2.53531	1	-0.811517	1	0.301821	1
ENSSSCG00000027378	SH3PXD2B	1.16354	0.298026	-1.99613	0.618711	-1.17409	1	-0.185502	1	-0.0557538	1	-0.48776	1
ENSSSCG00000026753	OSBPL11	1.16354	0.319135	-1.38732	0.907763	-1.60705	1	-1.20299	1	-1.50006	1	0.649744	1
ENSSSCG00000038151	CMTM3	1.16354	0.319135	-1.38732	0.907763	-0.311594	1	-1.20299	1	-1.50006	1	-0.645712	1
ENSSSCG00000028056	ZFP36	1.16354	0.319135	-2.0922	0.618711	-0.311594	1	-2.21165	1	-1.50006	1	-0.645712	1
ENSSSCG00000001010	WRNIP1	1.16354	0.325099	-1.16973	0.983738	-0.676591	1	-0.303683	1	-1.61687	1	-0.765294	1
ENSSSCG00000010399	NCOA4	1.16354	0.357879	-1.68989	0.841792	-1.7494	1	0.27481	1	-1.37294	1	-0.080649	1
ENSSSCG00000010226	JMJD1C	1.16354	0.368474	-0.704807	1	-1.23587	1	-0.669252	1	-1.55964	1	-1.73213	1
ENSSSCG00000029866	CCDC112	1.16354	0.377252	-1.20835	1	-0.759053	1	-1.62237	1	-0.906376	1	-0.645712	1
ENSSSCG00000006018	TRPS1	1.16354	0.4125	-0.480434	1	-1.33329	1	-0.936474	1	-1.23354	1	-0.371951	1
ENSSSCG00000017160	CBX4	1.16354	0.44081	-0.601449	1	-0.734806	1	-0.782146	1	-1.07921	1	-0.821562	1
ENSSSCG00000027324	VPS35L	1.16354	0.469727	-0.601449	1	-1.7829	1	-0.782146	1	-0.0557538	1	-0.212752	1
ENSSSCG00000030123	CDS2	1.16354	0.489551	-1.61999	0.907763	-1.40675	1	-0.412912	1	0.320395	1	0.617323	1
ENSSSCG00000032687	CYP4V2	1.16354	0.517845	-1.20835	1	-0.552602	1	1.02909	1	-0.906376	1	-1.67218	1
ENSSSCG00000016230	EPHA4	1.16354	0.517845	-1.82028	0.892158	-0.311594	1	-1.20299	1	-1.50006	1	-0.212752	1
ENSSSCG00000007815	GTF3C1	1.16354	0.527403	-0.765836	1	-2.63352	1	-0.60931	1	-0.906376	1	0.758678	1
ENSSSCG00000036870	RTN2	1.16354	0.575757	-0.765836	1	-2.20971	1	-0.185502	1	-0.482568	1	0.861248	1
ENSSSCG00000036885	ZNF654	1.16354	0.593678	-2.84676	0.680746	-0.995121	1	1.02909	1	-0.906376	1	0.408736	1
ENSSSCG00000017199	TRIM47	1.16354	0.72342	-1.68989	1	0.039313	1	-1.07588	1	-1.37294	1	-1.11964	1
ENSSSCG00000009259	PAQR3	1.16354	0.732375	-1.82028	1	-1.60705	1	1.47161	1	0.120096	1	1.05028	1
ENSSSCG00000011936	ZBED2	1.16354	0.760828	-1.38732	1	-0.734806	1	0.241313	1	-1.07921	1	-0.212752	1
ENSSSCG00000045531	FKBP1B	1.16354	0.770097	-1.82028	1	-0.552602	1	1.47161	1	0.120096	1	0.408736	1
ENSSSCG00000028593	TEPSIN	1.16354	0.770097	-1.38732	1	-0.10009	1	1.92412	1	0.553055	1	-0.212752	1
ENSSSCG00000039926	ENSSSCG00000039926	1.15703	0.270204	-1.85547	0.658091	-1.20971	1	-1.23734	1	-1.1137	1	-0.127023	1
ENSSSCG00000012604	LAMP2	1.15536	0.188207	-1.43218	0.835877	-2.03659	0.912564	-0.904766	1	-1.7939	1	0.0328247	1
ENSSSCG00000031537	HAND2	1.15522	0.357879	-1.66531	0.841792	-2.15229	1	-2.479	1	-1.17668	1	0.570017	0.988776
ENSSSCG00000051794	CHRNB1	1.15461	0.298192	-1.75789	0.782743	-0.726632	1	-0.774369	1	-0.318788	1	-1.41439	1
ENSSSCG00000040706	DBN1	1.15444	0.210084	-0.976463	1	-1.51648	1	-2.34759	1	-1.04388	1	-0.785642	1
ENSSSCG00000024592	ANKRD17	1.15389	0.225164	-1.44044	0.834281	-1.42851	1	-2.26258	1	-0.957906	1	0.0735517	1
ENSSSCG00000012119	TMSB4X	1.15313	0.0727723	-1.07099	0.841792	-1.47933	1	-1.84346	1	-1.87021	1	-0.932561	1
ENSSSCG00000018087	ND4	1.15261	0.0891042	-2.56003	0.0995908	-0.881246	1	-2.08177	1	-2.16878	1	-0.111093	1
ENSSSCG00000037719	PDPK1	1.15204	0.234439	-1.37698	0.841792	-1.39648	1	0.0223029	1	-1.29494	1	-0.435145	1
ENSSSCG00000010746	ADAM12	1.15204	0.349067	-1.37698	0.962541	-1.16375	1	0.0223029	1	-1.29494	1	-0.708448	1
ENSSSCG00000017355	GRN	1.14932	0.20256	-1.41975	0.834281	-0.952623	1	-1.10717	1	-1.40424	1	-0.723714	1
ENSSSCG00000008687	MXD4	1.14932	0.330416	-1.28779	0.958469	-0.450422	1	-1.69831	1	-1.99538	1	-0.723714	1
ENSSSCG00000029160	ENSSSCG00000029160	1.14843	0.232002	-2.50502	0.276474	-0.638759	1	-1.60931	1	-0.893201	1	-0.296817	1
ENSSSCG00000005037	ERO1A	1.14794	0.231003	-1.95848	0.551304	-0.695859	1	-0.970908	1	-1.85973	1	-0.4074	1
ENSSSCG00000020796	SPOP	1.14626	0.327868	-0.749895	1	-1.82179	1	-0.397806	1	-1.70998	1	-0.0924583	1
ENSSSCG00000004963	ENSSSCG00000004963	1.14626	0.357116	-0.354903	1	-1.82179	1	-1.41291	1	-0.0946428	1	-1.46068	1
ENSSSCG00000023709	PTPRJ	1.14492	0.373015	-0.422949	1	-2.31159	1	-1.30368	1	-1.60075	1	0.0217128	1
ENSSSCG00000034518	TOR1A	1.14336	0.36683	-1.36918	0.908631	-1.15594	1	-1.1855	1	0.571203	1	-0.62779	1
ENSSSCG00000014375	HARS1	1.14336	0.468246	-1.36918	1	-1.15594	1	-0.1678	1	0.138018	1	-0.62779	1
ENSSSCG00000016158	LANCL1	1.14151	0.506146	-1.67026	0.867684	-0.396483	1	-1.05677	1	-0.33447	1	-0.495686	1
ENSSSCG00000009664	PTK2B	1.14151	0.517845	-3.29422	0.456503	-1.45702	1	-1.05677	1	-1.35384	1	1.21301	0.899691
ENSSSCG00000037305	TMEM33	1.13929	0.440197	-0.457714	1	-1.91825	1	0.105961	1	-1.21248	1	-0.350256	1
ENSSSCG00000010686	BAG3	1.13657	0.269856	-1.2029	0.946918	-1.3279	1	-1.35151	1	-1.05575	1	-0.366558	1
ENSSSCG00000001544	TEAD3	1.13657	0.327505	-1.12841	0.990189	-1.14984	1	-1.77046	1	-1.05575	1	-0.188505	1
ENSSSCG00000003795	WLS	1.13657	0.354541	-1.63829	0.841792	-0.527728	1	-1.77046	1	-1.05575	1	-0.463714	1
ENSSSCG00000015231	DCPS	1.13657	0.56362	-1.36308	1	-0.710144	1	-0.758687	1	-1.05575	1	0.251195	1
ENSSSCG00000010575	PPRC1	1.13657	0.584544	-1.36308	1	-2.7829	1	-0.758687	1	-1.05575	1	1.13517	0.915213
ENSSSCG00000007391	MATN4	1.13657	0.658297	-1.97229	0.981867	-0.710144	1	-0.758687	1	-1.05575	1	0.598214	1
ENSSSCG00000008340	ANTXR1	1.13552	0.391947	-1.68431	0.841792	-1.09163	1	-1.29556	1	-0.999486	1	-0.13029	1
ENSSSCG00000011371	NDUFAF3	1.13497	0.400238	-1.88558	0.792316	0.0185544	1	-0.67344	1	-1.983	1	-1.73631	1
ENSSSCG00000013861	SLC35E1	1.13317	0.506146	-1.79332	0.841792	-2.60705	1	-0.582837	1	-0.879904	1	1.33157	0.856742
ENSSSCG00000017168	SEPTIN9	1.13217	0.170856	-1.4088	0.787367	-1.05094	1	-0.957233	1	-1.84612	1	-0.393325	1
ENSSSCG00000011689	PLOD2	1.13126	0.128394	-1.42685	0.70628	-0.509121	1	-1.41291	1	-2.39368	1	-2.01071	1
ENSSSCG00000013072	FADS2	1.13112	0.319135	-2.12429	0.577356	-0.62977	1	0.113156	1	-1.79744	1	-0.183606	1
ENSSSCG00000021934	OTUD5	1.13112	0.417581	-1.69475	0.841951	-1.48152	1	-0.486161	1	-0.783228	1	0.331568	1
ENSSSCG00000014176	RGMB	1.13037	0.746761	-0.356074	1	-1.72006	1	-1.04712	1	-2.35384	1	-1.0905	1
ENSSSCG00000000753	WNK1	1.12999	0.258642	-1.02733	1	-1.42959	1	-1.45	1	-1.74707	1	-0.290755	1
ENSSSCG00000014060	KIAA1191	1.12877	0.356294	-0.972287	1	-0.759053	1	-1.39781	1	-0.679605	1	-0.845021	1
ENSSSCG00000034455	RNF166	1.12877	0.527403	-0.524828	1	-1.37572	1	0.648488	1	0.351422	1	-1.44541	1
ENSSSCG00000009420	NUFIP1	1.12877	0.527403	-1.58896	0.902057	-1.37572	1	-0.382539	1	0.351422	1	0.649744	1
ENSSSCG00000020702	SENP6	1.12454	0.225164	-0.927893	1	-1.63352	1	-2.23734	1	-0.178128	1	-0.672184	1
ENSSSCG00000000838	SLC41A2	1.1229	0.397885	-1.11602	1	-2.77103	0.856179	-0.149878	1	-1.04388	1	0.263686	1
ENSSSCG00000025651	GFM1	1.1229	0.537245	-0.48686	1	-1.57098	1	-1.1678	1	-1.46487	1	-0.176227	1
ENSSSCG00000027252	HCFC1R1	1.1229	0.648887	-2.38732	0.834281	-0.515128	1	0.886648	1	0.589581	1	-0.176227	1
ENSSSCG00000024938	SH3BP5	1.1229	0.713257	-1.3508	1	-1.13756	1	-0.149878	1	-0.446945	1	0.899722	1
ENSSSCG00000011977	DCBLD2	1.11972	0.227016	-0.685983	1	-1.38708	1	-1.87234	1	-3.17486	1	-0.726524	1
ENSSSCG00000004304	SLC35A1	1.11774	0.356294	-0.539328	1	-1.99512	1	-0.569417	1	-0.267974	1	-1.03378	1
ENSSSCG00000010669	PDZD8	1.11463	0.322196	-1.34338	0.872577	-1.13015	1	-1.48616	1	-1.78323	1	0.346675	1
ENSSSCG00000023948	UBTD2	1.11463	0.648887	-1.5028	1	-1.89656	1	0.127656	1	0.874984	1	-0.32823	1
ENSSSCG00000004772	BAHD1	1.11463	0.671268	-1.0654	1	-0.221396	1	1.17205	1	-0.169411	1	-0.935219	1
ENSSSCG00000021129	PFKM	1.11463	0.671268	-2.10979	0.841792	-0.852163	1	0.127656	1	-0.169411	1	1.20229	0.995005
ENSSSCG00000004739	MGA	1.11463	0.711468	-2.10979	0.88119	-0.852163	1	1.17205	1	0.874984	1	0.109176	1
ENSSSCG00000012792	RENBP	1.11463	0.742406	-1.0654	1	-1.89656	1	0.127656	1	-0.169411	1	1.20229	1
ENSSSCG00000009999	ENSSSCG00000009999	1.11463	0.850445	-2.10979	1	-0.852163	1	0.127656	1	-0.169411	1	1.20229	1
ENSSSCG00000016743	OGDH	1.11255	0.206011	-1.54344	0.704421	-1.56182	1	-1.15887	1	-1.45593	1	0.32068	1
ENSSSCG00000004478	MYO6	1.10909	0.484275	-1.94804	0.806668	-1.12518	1	-0.734841	1	-0.00765948	1	0.623749	1
ENSSSCG00000012275	ARAF	1.10909	0.484275	-2.97229	0.418141	-0.685053	1	0.289407	1	-1.03191	1	0.623749	1
ENSSSCG00000011103	PARD3	1.10909	0.484275	-1.94804	0.806668	-0.685053	1	-0.734841	1	-0.00765948	1	0.276286	1
ENSSSCG00000001477	RING1	1.10909	0.517845	-1.33842	0.994292	-1.12518	1	-0.734841	1	-0.00765948	1	0.276286	1
ENSSSCG00000022358	RAB28	1.10696	0.381127	-0.837986	1	-0.624752	1	-1.27089	1	-1.56796	1	-0.715253	1
ENSSSCG00000036059	HSPB3	1.10696	0.817054	-3.50834	0.910331	-3.29511	1	-1.27089	1	-1.56796	1	1.5808	0.899691
ENSSSCG00000026113	ZBTB20	1.10214	0.330416	-1.56524	0.841792	-0.734806	1	-2.38254	1	-1.07921	1	-0.39067	1
ENSSSCG00000023680	MEPCE	1.10214	0.392633	-0.991396	1	-2.15594	1	-1.14988	1	-1.44694	1	0.707077	0.988776
ENSSSCG00000025053	RYBP	1.10214	0.400238	-1.76584	0.833267	-0.496019	1	-0.131731	1	-0.428797	1	-0.591264	1
ENSSSCG00000028025	WDR74	1.10214	0.456883	-0.467495	1	-0.778162	1	-1.14988	1	-0.428797	1	-2.21275	1
ENSSSCG00000007345	RALGAPB	1.10214	0.508415	-0.991396	1	-1.5526	1	-1.14988	1	-1.44694	1	0.465319	1
ENSSSCG00000012939	BRMS1	1.10214	0.517845	0.106784	1	-1.5526	1	-1.14988	1	-1.44694	1	-2.21275	1
ENSSSCG00000022159	FNDC3A	1.10068	0.31319	-2.0299	0.593351	-0.686384	1	-1.99787	1	-2.29494	1	-0.0872216	1
ENSSSCG00000012988	EHBP1L1	1.09981	0.330543	-1.02382	1	-1.11687	1	-1.3198	1	-2.62486	1	-0.333768	1
ENSSSCG00000011772	ATP11B	1.09883	0.326634	-0.790289	1	-1.19794	1	-0.80523	1	-1.1023	1	-0.845021	1
ENSSSCG00000011729	ENSSSCG00000011729	1.09844	0.475173	-3.30061	0.290312	-0.403337	1	-1.06317	1	-1.95156	1	-0.0674131	1
ENSSSCG00000007580	WIPI2	1.09795	0.319135	-1.05029	1	-0.391321	1	-1.47181	1	-1.76887	1	-0.920572	1
ENSSSCG00000002655	MAP1LC3B	1.09407	0.181442	-1.21224	0.84718	-1.05438	1	-2.85586	1	-2.14738	1	-0.472922	1
ENSSSCG00000016035	COL5A2	1.09369	0.145501	-0.898716	1	-0.83129	1	-3.63852	1	-1.70137	1	-2.18382	1
ENSSSCG00000038132	IRF2BP2	1.09315	0.409726	-1.32413	0.981867	-0.907445	1	-0.946891	1	-0.648578	1	-0.656359	1
ENSSSCG00000022616	DCP1A	1.09315	0.580389	-0.939866	1	-1.34402	1	-0.351512	1	-0.648578	1	0.682911	1
ENSSSCG00000036555	PRDM8	1.09315	0.631663	-0.939866	1	-2.37572	1	0.680197	1	0.38313	1	0.234706	1
ENSSSCG00000035770	ZNF444	1.09315	0.646768	-0.939866	1	-1.34402	1	-0.351512	1	-0.648578	1	0.682911	1
ENSSSCG00000006321	FAM78B	1.09103	0.501136	-0.793317	1	-1.29842	1	-1.64813	1	0.0936239	1	-1.10028	1
ENSSSCG00000021359	CDC42EP3	1.09076	0.258681	-1.12429	0.983738	-0.911056	1	-1.76655	1	-2.4288	1	-1.16695	1
ENSSSCG00000009773	RILPL1	1.08954	0.293751	-1.04268	0.994292	-1.87453	1	-1.88323	1	-1.16941	1	0.313316	1
ENSSSCG00000017357	ITGA2B	1.08954	0.299238	-1.24673	0.940548	-1.54146	1	-1.88323	1	-1.16941	1	0.313316	1
ENSSSCG00000039996	FAM168A	1.08954	0.480744	-0.697665	1	-0.829442	1	-0.872344	1	-1.16941	1	-0.305862	1
ENSSSCG00000005437	KLF4	1.08954	0.506146	-1.35931	1	-1.39836	1	-1.88323	1	-3.18571	1	0.225095	1
ENSSSCG00000014173	LNPEP	1.08954	0.533388	-1.48043	0.981867	-0.829442	1	-0.872344	1	-0.147384	1	0.131896	1
ENSSSCG00000024184	FASTK	1.08954	0.53417	-1.04268	1	-0.829442	1	-0.872344	1	-0.147384	1	-0.305862	1
ENSSSCG00000013435	MBD3	1.08759	0.383182	-0.369177	1	-3.27843	0.601831	-0.237341	1	-0.534407	1	-0.265864	1
ENSSSCG00000018039	ENSSSCG00000018039	1.08759	0.4125	-0.369177	1	-1.2272	1	-1.25421	1	-0.534407	1	-1.30022	1
ENSSSCG00000028905	TNIK	1.08759	0.498746	-0.369177	1	-0.887786	1	-1.25421	1	-0.534407	1	-2.31709	1
ENSSSCG00000031337	SNX18	1.08572	0.190168	-1.54036	0.680746	-0.836532	1	-2.16483	1	-1.45294	1	-0.597416	1
ENSSSCG00000030396	SETD7	1.08554	0.490088	-1.67421	0.860508	-1.79468	1	-1.80523	1	-2.1023	1	0.848648	0.904588
ENSSSCG00000009393	EBPL	1.08108	0.280423	-0.447866	1	-1.3022	1	-1.13173	1	-1.4288	1	-1.60048	1
ENSSSCG00000004018	AFDN	1.08108	0.434326	-0.7972	1	-2.46687	0.975195	-1.45731	1	-1.75437	1	0.585614	1
ENSSSCG00000014304	SEC24A	1.08108	0.494751	-1.65036	0.845089	-0.821789	1	-0.44266	1	-0.739726	1	-0.138752	1
ENSSSCG00000025176	NOTCH3	1.08108	0.503692	-1.92338	0.81294	-1.37572	1	-1.72277	1	-1.00766	1	0.649744	0.988776
ENSSSCG00000028464	ENSSSCG00000028464	1.08108	0.517845	-1.31332	0.981867	-1.10009	1	0.314069	1	0.0170026	1	-0.138752	1
ENSSSCG00000029168	MARF1	1.08108	0.517845	-1.92338	0.795831	-0.659517	1	-0.710593	1	0.627056	1	-0.138752	1
ENSSSCG00000015107	VPS11	1.08108	0.531645	-1.31332	0.981867	-2.73481	1	-0.710593	1	-1.00766	1	1.18861	0.899691
ENSSSCG00000027057	SYVN1	1.08108	0.587396	0.0140379	1	-1.71014	1	-0.710593	1	-1.00766	1	-0.748805	1
ENSSSCG00000012400	SNX12	1.08108	0.619097	-1.31332	1	-1.10009	1	-0.710593	1	0.627056	1	-0.138752	1
ENSSSCG00000010078	ENSSSCG00000010078	1.08108	0.763099	-1.31332	1	-1.10009	1	2.00213	1	0.627056	1	0.939251	1
ENSSSCG00000004757	VPS18	1.08108	0.770097	-1.31332	1	-1.10009	1	-0.113352	1	-0.410419	1	0.939251	1
ENSSSCG00000016900	ESM1	1.08108	1	-1.74722	1	0.168015	1	-1.13173	1	-2.4379	1	-3.20371	1
ENSSSCG00000004012	THBS2	1.07842	0.558019	-0.687448	1	-2.98145	1	-1.54905	1	-1.84612	1	0.165759	1
ENSSSCG00000002769	THAP11	1.07683	0.318786	-1.03118	1	-1.86339	1	-0.861373	1	-0.562422	1	-0.0607494	1
ENSSSCG00000028920	POLDIP2	1.07608	0.330543	-0.779642	1	-0.772728	1	-1.6353	1	-0.919432	1	-1.08722	1
ENSSSCG00000005343	RNF38	1.07608	0.432497	-1.2219	1	-1.00867	1	-1.6353	1	-0.321414	1	-0.323784	1
ENSSSCG00000005455	SVEP1	1.07427	0.401406	-1.19009	0.997871	-0.409111	1	-0.591716	1	-2.49134	1	-1.65459	1
ENSSSCG00000012916	ENSSSCG00000012916	1.07334	0.356294	-1.60972	0.83371	-0.78027	1	-2.00786	1	-2.30493	1	0.181069	1
ENSSSCG00000006340	UAP1	1.07257	0.419706	-1.64283	0.841792	-0.690882	1	-1.45	1	-1.74707	1	-0.290755	1
ENSSSCG00000011538	LMCD1	1.07212	0.762058	0.253882	1	-3.81795	1	-0.782146	1	-1.07921	1	-2.85661	1
ENSSSCG00000026465	BABAM2	1.07043	0.51876	-0.0350229	1	-1.52459	1	0.499625	1	-0.825456	1	-1.59126	1
ENSSSCG00000032266	SLC37A3	1.07043	0.51876	-1.12429	1	-1.52459	1	-0.52839	1	-0.825456	1	0.846141	1
ENSSSCG00000014057	FAF2	1.06932	0.286803	-1.10581	0.981867	-0.759053	1	-2.40538	1	-2.70245	1	-0.414386	1
ENSSSCG00000012968	CCDC85B	1.06796	0.342667	-1.08332	1	-2.66808	0.716294	-2.2458	1	-1.53441	1	0.61275	0.95197
ENSSSCG00000020777	TRIOBP	1.06796	0.487496	-0.802362	1	-3.26155	0.673022	0.381973	1	-0.517334	1	0.0912537	1
ENSSSCG00000008298	DUSP11	1.06686	0.425158	-2.33842	0.552261	-1.36312	1	-1.71059	1	-0.995381	1	0.81372	0.90453
ENSSSCG00000028542	ENSSSCG00000028542	1.064	0.270204	-0.896338	1	-1.85216	1	-0.850318	1	-1.73973	1	-0.123485	1
ENSSSCG00000033082	HGS	1.064	0.318786	-1.01959	1	-1.24448	1	-0.254215	1	-2.15844	1	-0.283142	1
ENSSSCG00000008553	PREB	1.064	0.487737	-1.45771	0.884344	-1.85216	1	0.17205	1	-0.125016	1	0.500366	1
ENSSSCG00000010433	SGMS1	1.064	0.661899	-0.387325	1	-1.85216	1	1.21785	1	-0.125016	1	0.154979	1
ENSSSCG00000015071	SIK3	1.064	0.661899	-0.387325	1	-1.85216	1	1.21785	1	0.920787	1	-0.890824	1
ENSSSCG00000017783	ENSSSCG00000017783	1.064	0.681199	-2.0654	0.845498	-1.85216	1	1.21785	1	0.920787	1	0.787248	1
ENSSSCG00000008423	PPP1R21	1.0631	0.189906	-0.816168	1	-1.44113	1	-1.78602	1	-1.66418	1	-0.69421	1
ENSSSCG00000003433	PLOD1	1.06239	0.293999	-1.55368	0.779458	-0.666859	1	-1.53531	1	-1.24049	1	-0.55616	1
ENSSSCG00000005247	ENSSSCG00000005247	1.06166	0.384607	-1.16343	0.987584	-1.38614	1	-1.99787	1	-0.689801	1	0.0111435	1
ENSSSCG00000010095	CRKL	1.0597	0.487496	-2.33218	0.631282	-0.739688	1	-1.11335	1	0.212019	1	0.22165	1
ENSSSCG00000011963	TOMM70	1.05857	0.306217	-0.935761	1	-1.43713	1	-0.770464	1	-0.470791	1	-0.475787	1
ENSSSCG00000030486	TBC1D23	1.05662	0.378206	-0.270511	1	-0.973178	1	-1.33574	1	-1.63281	1	-1.38268	1
ENSSSCG00000036129	RNF114	1.05662	0.572916	-2.55725	0.622803	0.66979	1	-0.319803	1	-0.61687	1	-1.38268	1
ENSSSCG00000040086	YTHDF1	1.05662	0.582923	-2.55725	0.717932	-0.693465	1	-0.319803	1	-0.61687	1	1.07355	0.975817
ENSSSCG00000013533	RANBP3	1.05662	0.631663	-0.906699	1	-1.31159	1	-0.319803	1	-0.61687	1	0.716858	1
ENSSSCG00000039473	ENSSSCG00000039473	1.05662	0.66046	-1.52483	1	-2.34402	1	0.712618	1	-0.61687	1	1.07355	0.988776
ENSSSCG00000000293	ITGA5	1.05419	0.356294	-0.896999	1	-1.23944	1	-1.30206	1	-1.75275	1	-1.20783	1
ENSSSCG00000005436	RAD23B	1.05391	0.202449	-0.783253	1	-1.27282	1	-2.89404	1	-0.847482	1	-0.91873	1
ENSSSCG00000024761	SNX13	1.05251	0.517845	-2.92338	0.462616	-0.285122	1	-0.685931	1	0.0420936	1	0.327816	1
ENSSSCG00000008574	KIF3C	1.05251	0.53418	-1.28779	0.983738	-1.07455	1	-0.685931	1	0.0420936	1	0.327816	1
ENSSSCG00000010448	ENSSSCG00000010448	1.05251	0.549676	-1.28779	0.992283	-0.633522	1	-0.685931	1	0.0420936	1	-0.113217	1
ENSSSCG00000012956	PACS1	1.05251	0.566116	-0.498356	1	-0.633522	1	0.33916	1	-0.982997	1	-1.74881	1
ENSSSCG00000031954	SLC39A10	1.05251	0.593678	-1.28779	1	0.00487949	1	-0.685931	1	-0.982997	1	-0.723714	1
ENSSSCG00000034321	TP53INP1	1.05064	0.487143	-2.70202	0.460116	-0.303859	1	-2.48616	1	-1.77607	1	-0.0163553	1
ENSSSCG00000014794	NUP98	1.04988	0.516409	-0.524828	1	-0.596324	1	0.042767	1	-1.27476	1	-2.04057	1
ENSSSCG00000022714	OSER1	1.04988	0.517845	-1.58896	0.864423	-1.98145	1	-0.977697	1	-1.27476	1	1.10918	0.899691
ENSSSCG00000016033	GULP1	1.04988	0.53418	-1.15286	1	-0.596324	1	-0.977697	1	-0.254299	1	-0.414386	1
ENSSSCG00000037958	TOB2	1.04921	0.22583	-0.899973	1	-1.02875	1	-1.06317	1	-1.95156	1	-0.877885	1
ENSSSCG00000037465	SERP1	1.04921	0.252221	-1.24199	0.853769	-1.02875	1	-0.641731	1	-0.610443	1	-1.10676	1
ENSSSCG00000015539	STX6	1.04806	0.514434	-0.332183	1	-1.62475	1	-1.22027	1	-1.51733	1	-0.230674	1
ENSSSCG00000011433	WDR82	1.04324	0.293999	-0.593776	1	-1.33021	1	-2.1678	1	-2.46487	1	-0.368872	1
ENSSSCG00000031249	PTTG1IP	1.03801	0.285279	-0.775055	1	-1.38466	1	-2.22027	1	-2.51733	1	-0.0428275	1
ENSSSCG00000037310	ATP6AP1	1.03801	0.392633	-2.31332	0.467731	-1.06162	1	-0.0758775	1	-1.983	1	0.524213	1
ENSSSCG00000039390	EIF3B	1.03801	0.423454	-0.833581	1	-2.69765	0.793892	-1.68593	1	-1.983	1	0.689637	0.988776
ENSSSCG00000004334	MAP3K7	1.03801	0.433076	-0.440436	1	-0.956499	1	-1.3198	1	-0.60075	1	-1.36656	1
ENSSSCG00000001991	DHRS1	1.03801	0.517845	-3.33218	0.305731	-0.194555	1	-0.0758775	1	-1.3918	1	0.241279	1
ENSSSCG00000029539	RAB23	1.03801	0.572929	0.101713	1	-1.82944	1	-0.82795	1	-1.12502	1	-0.868104	1
ENSSSCG00000007980	FAM234A	1.03801	0.622421	-2.73782	0.658091	0.463339	1	-0.500375	1	-0.797442	1	-0.534681	1
ENSSSCG00000012875	ENSSSCG00000012875	1.03801	0.648887	-2.31332	0.755157	-0.437125	1	-0.0758775	1	-0.372944	1	0.979893	1
ENSSSCG00000024152	ETV6	1.03801	0.651691	-0.650359	1	-1.2214	1	-0.82795	1	-0.102296	1	-0.260058	1
ENSSSCG00000017446	ENSSSCG00000017446	1.03801	0.682588	-2.73782	0.744321	-1.49602	1	-0.500375	1	-0.797442	1	1.42468	0.899691
ENSSSCG00000038766	MAD1L1	1.03801	0.747951	-0.00399605	1	-1.49602	1	1.58709	1	0.231127	1	-0.534681	1
ENSSSCG00000007675	EPHB4	1.03801	0.747951	-1.70925	0.981867	-1.49602	1	1.58709	1	1.29002	1	0.524213	1
ENSSSCG00000010860	ENSSSCG00000010860	1.03801	0.768747	-0.650359	1	-0.437125	1	1.58709	1	0.231127	1	-0.534681	1
ENSSSCG00000012463	CHM	1.03801	0.770097	-0.650359	1	-1.49602	1	1.1423	1	-0.797442	1	-0.534681	1
ENSSSCG00000007993	CAPN15	1.03801	0.774968	-0.650359	1	-1.49602	1	0.528194	1	1.93638	1	-0.534681	1
ENSSSCG00000012270	UBA1	1.03426	0.239146	-0.786496	1	-2.0551	0.77278	-1.64173	1	-0.597504	1	-0.330448	1
ENSSSCG00000002127	CHD8	1.03109	0.460558	-1.96021	0.692227	-1.41288	1	-0.149878	1	-2.05575	1	0.610925	1
ENSSSCG00000025363	SNX17	1.03027	0.374489	-1.45771	0.841792	-1.24448	1	0.0155456	1	-0.281521	1	-0.283142	1
ENSSSCG00000010824	RAB3GAP2	1.03027	0.440968	-1.45771	0.841792	-0.731308	1	-0.582837	1	-0.879904	1	-0.283142	1
ENSSSCG00000039701	DCAF5	1.02924	0.473466	-0.988229	1	-1.39132	1	-0.397806	1	-1.70998	1	0.186343	1
ENSSSCG00000003199	AP2A1	1.02924	0.533126	-0.988229	1	-0.327896	1	-1.41291	1	-0.694872	1	-1.46068	1
ENSSSCG00000036614	PGP	1.02883	0.299882	-1.53572	0.792316	-0.885586	1	-1.34628	1	-2.23354	1	-0.127864	1
ENSSSCG00000035741	TOR1AIP2	1.02788	0.389266	-0.524828	1	-1.87896	1	-2.21165	1	-0.151816	1	-0.917624	1
ENSSSCG00000013911	TMEM59L	1.02788	0.425085	-1.58896	0.841792	-0.427847	1	-1.20299	1	-0.482568	1	-1.24838	1
ENSSSCG00000031302	CTBP1	1.02604	0.306269	-0.950754	1	-0.918252	1	-0.957233	1	-2.26457	1	-0.393325	1
ENSSSCG00000003432	KIAA2013	1.02604	0.4125	-0.950754	1	-2.38614	0.926152	-0.957233	1	-2.26457	1	0.535184	1
ENSSSCG00000000475	IRAK3	1.02604	0.515646	-1.13149	1	-0.574629	1	-0.957233	1	-1.2543	1	0.0430864	1
ENSSSCG00000009230	WDFY3	1.02604	0.525479	-1.5679	0.841792	-0.918252	1	0.0635256	1	-0.233541	1	0.0430864	1
ENSSSCG00000001402	NFKBIL1	1.02604	0.596159	-0.502802	1	-1.35466	1	0.0635256	1	-0.233541	1	-0.999349	1
ENSSSCG00000007253	MAPRE1	1.02546	0.225164	-1.37618	0.792316	-1.16295	1	-2.90477	1	-1.18571	1	0.0160662	1
ENSSSCG00000003402	PGD	1.02483	0.442705	-0.98426	1	-0.771026	1	-1.82795	1	-1.1137	1	-0.523093	1
ENSSSCG00000014435	CSNK1A1	1.02471	0.190168	-1.45557	0.678723	-1.29028	1	-1.95311	1	-1.39388	1	-0.102442	1
ENSSSCG00000000068	EP300	1.02414	0.293999	-1.34462	0.841792	-0.896557	1	-1.75276	1	-2.04983	1	-0.170048	1
ENSSSCG00000013900	ENSSSCG00000013900	1.02336	0.556467	-1.87275	0.841792	-0.258155	1	-0.66084	1	-0.957906	1	0.354288	1
ENSSSCG00000027076	CYHR1	1.02336	0.568749	-0.820284	1	-1.65952	1	0.364695	1	0.0676287	1	-0.0872216	1
ENSSSCG00000021475	SLC4A2	1.02336	0.580389	-1.26179	1	-1.65952	1	-0.66084	1	1.1201	1	-0.0872216	1
ENSSSCG00000000973	SELENOO	1.02336	0.584544	-0.471389	1	-1.04856	1	0.364695	1	-0.957906	1	-0.698179	1
ENSSSCG00000017406	STAT5B	1.02336	0.593678	-0.180874	1	-1.65952	1	-0.66084	1	0.0676287	1	-0.698179	1
ENSSSCG00000025854	MMGT1	1.02336	0.619869	-0.180874	1	-1.65952	1	-0.66084	1	-0.957906	1	-0.0872216	1
ENSSSCG00000006289	F5	1.02336	0.770097	-2.89829	0.853769	-0.258155	1	-0.66084	1	0.0676287	1	0.354288	1
ENSSSCG00000022901	KLHDC3	1.02152	0.560024	-0.635252	1	-1.91106	1	-0.486161	1	-1.79744	1	0.0942253	1
ENSSSCG00000015545	GLUL	1.02152	0.622421	-1.69475	0.981867	-0.867113	1	-0.486161	1	-1.79744	1	0.331568	1
ENSSSCG00000016436	CHPF2	1.01915	0.4765	-1.15286	0.98836	-1.27843	1	-1.30368	1	-1.60075	1	0.541491	1
ENSSSCG00000009840	PRKAB1	1.01915	0.67926	-0.422949	1	-1.27843	1	0.745785	1	0.448719	1	-1.35026	1
ENSSSCG00000027429	YARS2	1.01915	0.72342	-0.422949	1	-2.31159	1	-0.287382	1	-0.584448	1	0.751624	1
ENSSSCG00000040954	CSTF3	1.01598	0.558019	-1.25522	1	-0.700159	1	-1.07588	1	-1.37294	1	0.261179	1
ENSSSCG00000028431	HSD17B4	1.01522	0.368474	-1.05718	1	-1.3279	1	0.495589	1	-2.6564	1	-0.797715	1
ENSSSCG00000004626	TMOD3	1.0132	0.322728	-0.949919	1	-1.29695	1	-2.50038	1	-0.776068	1	-0.335609	1
ENSSSCG00000017472	IGFBP4	1.01154	0.498746	-0.169733	1	-1.37572	1	-1.39781	1	-0.0792127	1	-2.46068	1
ENSSSCG00000027165	UBE2G2	1.01154	0.546067	-0.626112	1	-2.82944	0.901224	-0.80523	1	-0.0792127	1	0.548461	1
ENSSSCG00000006482	MEF2D	1.01154	0.546067	-1.41117	0.938055	-1.19794	1	-0.80523	1	-0.0792127	1	0.548461	1
ENSSSCG00000010246	DDX50	1.01154	0.612742	-2.01959	0.825917	-0.412878	1	-0.80523	1	-1.1023	1	0.548461	1
ENSSSCG00000006337	HSD17B7	1.01154	0.64731	-1.25126	1	0.0435008	1	-1.39781	1	-1.69487	1	-1.44541	1
ENSSSCG00000023445	AVL9	1.01154	0.770097	-2.01959	0.981867	-0.759053	1	1.26516	1	-0.0792127	1	0.836157	1
ENSSSCG00000004647	DTWD1	1.00921	0.517845	-1.38732	0.981867	-0.790762	1	-0.412912	1	-0.709979	1	-0.718643	1
ENSSSCG00000007968	RHBDF1	1.00856	0.455441	-2.28779	0.552238	-0.0931707	1	-1.66084	1	-0.945195	1	-0.350256	1
ENSSSCG00000017274	NOL11	1.00484	0.453115	-0.827897	1	-1.46687	1	-1.48616	1	-0.169411	1	-0.168809	1
ENSSSCG00000009040	SMAD1	1.00484	0.622421	-1.68011	0.841792	-0.852163	1	1.17205	1	-0.768873	1	0.109176	1
ENSSSCG00000004541	FECH	1.00484	0.656459	-2.70925	0.622803	-0.0537964	1	0.55734	1	-0.768873	1	0.109176	1
ENSSSCG00000028549	ECM2	1.00406	0.595546	-2.31874	0.77091	-0.598588	1	-0.904766	1	-3.21777	1	0.0979483	1
ENSSSCG00000032728	EFNB1	1.00307	0.589238	-2.36308	0.691762	-1.38822	1	-0.722768	1	-2.03191	1	0.925954	0.899691
ENSSSCG00000008675	LETM1	1.00179	0.531962	-0.480434	1	-2.96069	0.926152	-0.936474	1	0.830589	1	-0.371951	1
ENSSSCG00000025194	ZSWIM6	1.00179	0.535521	-0.480434	1	-1.93963	1	-0.936474	1	0.393857	1	-0.371951	1
ENSSSCG00000001475	SLC39A7	1.00004	0.392633	-1.9067	0.658091	-0.922552	1	-1.28738	1	-2.59262	1	0.443293	1
ENSSSCG00000027779	TMEM259	1.00004	0.511407	-0.615594	1	-0.922552	1	-1.28738	1	-0.56796	1	-0.732127	1
ENSSSCG00000010834	ENSSSCG00000010834	0.998479	0.227016	-0.746118	1	-1.34402	1	-1.69214	1	-0.976765	1	-0.717373	1
ENSSSCG00000040710	SURF4	0.998115	0.259452	-0.693986	1	-2.2214	0.673022	-0.197184	1	-0.76309	1	-0.833339	1
ENSSSCG00000009934	KCTD10	0.998115	0.306269	-0.693986	1	-1.61888	1	-1.80523	1	-0.76309	1	-0.657537	1
ENSSSCG00000012955	RAB1B	0.997529	0.31319	-1.37698	0.834281	-1.16375	1	-0.402859	1	-0.699925	1	-0.202411	1
ENSSSCG00000011274	CTNNB1	0.99683	0.202239	-1.03406	0.927738	-1.38991	1	-2.29284	1	-0.833755	1	-0.498507	1
ENSSSCG00000034491	PRICKLE1	0.996429	0.517845	-1.05786	1	-0.844629	1	-1.479	1	-1.77607	1	-0.498155	1
ENSSSCG00000034782	VPS25	0.995531	0.293999	-1.30316	0.841792	-0.899126	1	-1.02762	1	-0.304926	1	-1.26834	1
ENSSSCG00000011943	BBX	0.993614	0.245367	-0.817737	1	-1.3366	1	-2.06635	1	-1.77367	1	-0.37526	1
ENSSSCG00000011074	ARHGAP21	0.993614	0.313052	-0.999509	1	-1.63352	1	-1.64813	1	-0.105564	1	-0.495686	1
ENSSSCG00000000502	CNOT2	0.993614	0.333688	-0.536702	1	-0.817947	1	-1.87234	1	-1.15844	1	-1.32823	1
ENSSSCG00000028197	PFKL	0.993614	0.475513	-1.23532	0.981867	-0.786275	1	-1.64813	1	-1.9452	1	0.175064	1
ENSSSCG00000005702	FUBP3	0.993614	0.517845	-0.893216	1	-0.679982	1	-1.05677	1	0.270122	1	-1.10028	1
ENSSSCG00000043051	ENSSSCG00000043051	0.993614	0.521909	-1.23532	0.999074	-0.153332	1	-1.05677	1	-1.35384	1	-0.495686	1
ENSSSCG00000002051	ABHD4	0.993614	0.562028	-1.23532	1	-1.02209	1	-0.635305	1	-0.932371	1	0.730664	1
ENSSSCG00000008697	HTT	0.993614	0.568749	-0.793317	1	-1.02209	1	0.39069	1	0.0936239	1	-0.672184	1
ENSSSCG00000001656	RRP36	0.993614	0.694475	-0.793317	1	-0.580083	1	-0.635305	1	0.705059	1	-1.69818	1
ENSSSCG00000024134	MGLL	0.993614	0.732375	-1.23532	1	-0.396483	1	1.00213	1	-0.33447	1	-0.0607494	1
ENSSSCG00000004464	TENT5A	0.993614	0.747951	-1.46912	1	-0.0586134	1	-1.87234	1	-1.15844	1	-1.32823	1
ENSSSCG00000027017	NR1D2	0.993614	0.770097	-0.152859	1	-2.06162	1	1.00213	1	-0.33447	1	-0.0607494	1
ENSSSCG00000010032	PISD	0.993614	0.8244	-1.23532	1	-1.02209	1	2.08459	1	0.705059	1	1.02171	1
ENSSSCG00000029616	FAAP100	0.993614	0.875675	-1.23532	1	0.0603746	1	2.08459	1	0.705059	1	-0.0607494	1
ENSSSCG00000016448	KCNH2	0.993614	0.965654	-1.23532	1	-1.02209	1	1.00213	1	2.45995	1	-0.0607494	1
ENSSSCG00000034444	EIF4EBP2	0.989509	0.415256	-1.30244	0.931559	-0.392731	1	-1.93647	1	-2.23354	1	-0.361144	1
ENSSSCG00000015302	CFAP69	0.987967	0.437996	-2.36552	0.430679	-0.837056	1	-0.457307	1	-2.77607	1	0.361942	1
ENSSSCG00000022741	PDGFRB	0.986661	0.506146	-1.01026	1	-0.797021	1	-1.1678	1	0.156165	1	-0.609643	1
ENSSSCG00000017817	PRPF8	0.986661	0.513796	-1.01026	1	-0.515128	1	-0.149878	1	-0.446945	1	-1.21275	1
ENSSSCG00000010092	PI4KA	0.986661	0.5426	-0.728362	1	-1.13756	1	-1.1678	1	-0.446945	1	-0.176227	1
ENSSSCG00000010309	ZSWIM8	0.986661	0.580493	-1.3508	1	-1.13756	1	-1.1678	1	0.589581	1	-0.176227	1
ENSSSCG00000002743	IST1	0.985752	0.380129	-2.20495	0.460116	-1.38614	1	-0.392735	1	0.341005	1	0.0111435	1
ENSSSCG00000000916	LUM	0.985486	0.533189	-1.71461	0.865909	-0.143245	1	-2.95465	1	-3.66805	1	-1.17887	1
ENSSSCG00000004382	SEC63	0.984569	0.245367	-0.601449	1	-1.30562	1	-1.79373	1	-1.50006	1	-0.821562	1
ENSSSCG00000010275	PCBD1	0.984569	0.517845	-1.99613	0.680746	-0.552602	1	-1.79373	1	-0.482568	1	0.0217128	1
ENSSSCG00000023391	LONP2	0.984569	0.538662	-0.94804	1	-1.7829	1	-0.782146	1	-1.07921	1	0.861248	0.988776
ENSSSCG00000005901	GPT	0.984569	0.538662	-1.38732	0.929532	-0.734806	1	-0.782146	1	-0.0557538	1	0.226533	1
ENSSSCG00000001702	SLC35B2	0.984569	0.546067	-0.601449	1	-1.7829	1	-0.782146	1	-0.0557538	1	0.226533	1
ENSSSCG00000032452	WFS1	0.984569	0.558019	-0.0653966	1	-1.7829	1	-0.782146	1	0.553055	1	-1.84502	1
ENSSSCG00000003089	TOMM40	0.984569	0.587396	0.153244	1	-2.80636	0.975195	0.241313	1	-1.07921	1	-0.821562	1
ENSSSCG00000027287	PEDS1	0.982966	0.269053	-1.66093	0.589234	-1.05807	1	-1.97431	1	-2.27137	1	0.216605	1
ENSSSCG00000016370	SEPTIN2	0.982298	0.226843	-0.88302	1	-0.748893	1	-1.04712	1	-1.34418	1	-1.78322	1
ENSSSCG00000028536	LHFPL2	0.980675	0.535521	-1.11851	1	-0.384658	1	-1.27089	1	-1.56796	1	-0.283142	1
ENSSSCG00000017524	CDK5RAP3	0.980675	0.631663	-1.45771	0.977083	-0.174091	1	0.779733	1	-0.551281	1	-0.283142	1
ENSSSCG00000010853	EPHX1	0.980675	0.736246	-1.45771	1	-0.624752	1	-1.27089	1	-1.56796	1	0.336586	1
ENSSSCG00000000469	LEMD3	0.980675	0.747506	-2.49166	0.778465	-0.624752	1	0.779733	1	-0.551281	1	0.787248	1
ENSSSCG00000038873	SLMAP	0.97886	0.373304	-0.358178	1	-1.5526	1	-1.89404	1	-1.1803	1	-1.35026	1
ENSSSCG00000022173	ANKRD50	0.977126	0.432734	-2.13149	0.546398	-0.24448	1	-1.92598	1	-1.21248	1	-0.116892	1
ENSSSCG00000014168	ELL2	0.977126	0.559845	-1.08776	1	-1.91825	1	-0.915413	1	-1.21248	1	0.962334	0.928431
ENSSSCG00000008437	SOCS5	0.977126	0.593678	-2.13149	0.778465	0.000996052	1	0.105961	1	-1.21248	1	-0.350256	1
ENSSSCG00000032861	NUAK1	0.976169	0.487496	-0.593776	1	-0.949024	1	-0.140833	1	-1.45593	1	-2.22174	1
ENSSSCG00000012966	C11orf68	0.975466	0.516779	-0.700985	1	-0.726632	1	-1.36711	1	-1.66418	1	-0.382677	1
ENSSSCG00000008382	USP34	0.975466	0.52877	-0.491661	1	-1.77499	1	-0.351512	1	-0.648578	1	-0.382677	1
ENSSSCG00000008909	CLOCK	0.975466	0.558019	-0.939866	1	-1.77499	1	-1.36711	1	0.721178	1	-0.382677	1
ENSSSCG00000002822	AMFR	0.974505	0.425823	-0.676831	1	-0.852163	1	-1.71059	1	-0.995381	1	-0.736314	1
ENSSSCG00000031538	RNASE4	0.974505	0.508415	-3.35695	0.197741	0.354288	1	-2.71669	1	-3.01376	1	-0.935219	1
ENSSSCG00000011495	PRICKLE2	0.972654	0.389956	-1.33842	0.875647	-0.890298	1	-0.734841	1	-0.703955	1	-0.773467	1
ENSSSCG00000014811	INPPL1	0.970894	0.457487	-1.37525	0.854082	-0.722527	1	-0.770464	1	-2.07921	1	0.0338875	1
ENSSSCG00000015497	KLHL20	0.970894	0.457911	-0.935761	1	-0.375725	1	-0.770464	1	-2.07921	1	-1.2366	1
ENSSSCG00000024300	TMEM254	0.970894	0.530823	-0.872752	1	-1.43713	1	-1.0374	1	0.290021	1	-0.0405715	1
ENSSSCG00000012287	TFE3	0.970894	0.593678	-1.21514	1	-3.06162	0.849511	0.587088	1	-1.33447	1	0.829068	0.975817
ENSSSCG00000021092	FAM53C	0.970894	0.643471	-1.03502	1	-1.43713	1	-0.44266	1	-0.739726	1	0.939251	1
ENSSSCG00000013293	COMMD9	0.970894	0.658568	-1.03502	1	-1.43713	1	-0.44266	1	-0.739726	1	0.939251	1
ENSSSCG00000008226	POLR1A	0.970894	0.770097	-1.65036	0.981867	-1.43713	1	1.64849	1	1.35142	1	0.585614	1
ENSSSCG00000017196	MRPL38	0.970894	0.332475	-1.92338	0.498094	-1.00191	1	-1.0374	1	0.290021	1	-0.243341	1
ENSSSCG00000011332	SETD2	0.968143	0.445129	-0.650359	1	-1.76864	1	-1.09474	1	-2.40114	1	0.0794283	1
ENSSSCG00000014881	CLNS1A	0.965599	0.495803	-0.467495	1	-0.778162	1	-0.131731	1	-1.44694	1	-1.19461	1
ENSSSCG00000012825	IKBKG	0.965599	0.566943	-0.991396	1	-0.778162	1	-1.14988	1	-0.428797	1	-0.157611	1
ENSSSCG00000003981	ZFP69B	0.96324	0.639844	-1.82028	0.854082	-0.759053	1	-1.62237	1	-1.91943	1	0.5926	1
ENSSSCG00000023318	MARS1	0.961046	0.495071	-0.57997	1	-1.65952	1	-1.25421	1	-0.534407	1	0.0735517	1
ENSSSCG00000035454	B4GALT1	0.961046	0.5037	-0.820284	1	-0.60705	1	-1.25421	1	-0.534407	1	-0.698179	1
ENSSSCG00000040546	PXN	0.960005	0.517845	-1.05246	1	-1.07455	1	-0.685931	1	-1.99538	1	0.122115	1
ENSSSCG00000014871	TSKU	0.960005	0.318325	-0.946409	1	-1.07455	1	-1.69831	1	-0.385544	1	-0.922673	1
ENSSSCG00000025108	G6PD	0.957088	0.414061	-1.2029	0.952376	-0.471072	1	-2.35933	1	-1.05575	1	-0.797715	1
ENSSSCG00000016911	MTREX	0.957088	0.424784	-1.12841	0.981867	-1.42505	1	-1.77046	1	-0.458917	1	0.251195	1
ENSSSCG00000039198	PCGF2	0.957088	0.460558	-0.576359	1	-0.710144	1	-0.758687	1	-2.06753	1	-1.22473	1
ENSSSCG00000010314	AP3M1	0.957088	0.498746	-0.474788	1	-1.3279	1	-0.335745	1	-1.64858	1	-0.366558	1
ENSSSCG00000016512	ZC3HAV1	0.957088	0.498746	-1.6996	0.825917	-2.09057	1	-2.09474	1	-1.3824	1	0.990235	0.855844
ENSSSCG00000005786	SNRPA1	0.957088	0.535521	-1.97229	0.745832	-1.42505	1	-1.77046	1	0.302094	1	0.433611	1
ENSSSCG00000024932	CERS5	0.957088	0.674255	-0.576359	1	-0.363124	1	-0.758687	1	-1.05575	1	-0.797715	1
ENSSSCG00000007723	RCC1L	0.957088	0.726397	-1.97229	0.926838	-0.074555	1	1.31407	1	1.017	1	-0.797715	1
ENSSSCG00000007522	CTSZ	0.957088	0.726397	-0.923378	1	-0.074555	1	1.31407	1	-0.031907	1	-0.797715	1
ENSSSCG00000007168	PCED1A	0.957088	0.746725	-1.97229	0.958469	-0.074555	1	1.31407	1	-0.031907	1	0.251195	1
ENSSSCG00000007557	MICALL2	0.957088	0.772175	-1.97229	0.973392	-0.710144	1	0.265159	1	-0.031907	1	1.35429	0.988776
ENSSSCG00000012940	B4GAT1	0.957088	0.779683	-0.287789	1	-1.75905	1	1.94966	1	-0.031907	1	-0.797715	1
ENSSSCG00000031077	KPNA4	0.952701	0.375587	-1.04594	0.997871	-1.0681	1	-1.69214	1	-0.648578	1	-0.541078	1
ENSSSCG00000039085	ENSSSCG00000039085	0.952035	0.580389	-1.0654	1	-0.852163	1	-0.894039	1	-1.19111	1	0.453824	1
ENSSSCG00000009825	PPTC7	0.952035	0.580389	-0.188779	1	-1.28957	1	-0.894039	1	-1.19111	1	-0.32823	1
ENSSSCG00000005614	NIBAN2	0.952035	0.622421	-1.5028	0.910331	-0.852163	1	-0.894039	1	-0.169411	1	0.453824	1
ENSSSCG00000013226	PTPMT1	0.952035	0.696961	-0.720748	1	-1.89656	1	0.127656	1	0.437578	1	-0.32823	1
ENSSSCG00000039684	PGPEP1	0.952035	0.711468	-1.5028	1	-1.28957	1	-0.894039	1	-1.19111	1	0.985793	0.943075
ENSSSCG00000016019	NCKAP1	0.950809	0.255033	-0.786243	1	-1.57228	1	-1.394	1	-1.69107	1	-0.319061	1
ENSSSCG00000018086	ND4L	0.950545	0.582923	-1.72361	0.841792	-0.896557	1	0.0845872	1	-0.212479	1	-0.212752	1
ENSSSCG00000039659	TIMM10	0.949832	0.383182	-1.5679	0.77091	-0.73752	1	-0.957233	1	-0.658995	1	-0.160285	1
ENSSSCG00000038549	ZFP36L2	0.949832	0.772175	-0.787863	1	-1.96069	1	-0.957233	1	-0.431404	1	-0.52415	1
ENSSSCG00000010172	ENSSSCG00000010172	0.949414	0.418996	-1.30486	0.873922	-0.41113	1	-2.30368	1	-2.60075	1	-0.308677	1
ENSSSCG00000036724	CRYAB	0.949274	0.447749	-1.28322	0.981867	-0.631853	1	-0.95322	1	-2.97506	1	-1.10202	1
ENSSSCG00000002666	KIAA0513	0.94781	0.527403	-0.567897	1	-1.41695	1	0.00212505	1	-0.294941	1	-0.455609	1
ENSSSCG00000011540	SETD5	0.94781	0.53418	-1.80686	0.790786	-2.62035	0.926152	0.00212505	1	-0.893201	1	0.924751	0.899691
ENSSSCG00000004506	CTIF	0.94781	0.713257	-2.23532	0.834281	-0.354663	1	0.00212505	1	-0.294941	1	1.06478	1
ENSSSCG00000006073	OSR2	0.94781	0.717135	-3.25522	0.548205	-0.638759	1	-1.01777	1	-1.31484	1	1.06478	0.916985
ENSSSCG00000010854	TMEM63A	0.94781	0.732717	-2.23532	0.841792	-0.981446	1	0.00212505	1	0.745701	1	1.06478	1
ENSSSCG00000009766	ATP6V0A2	0.94781	0.770097	-0.567897	1	-2.02209	1	1.04277	1	-0.294941	1	0.606675	1
ENSSSCG00000002863	LRP3	0.94781	0.850445	-2.23532	0.984301	-0.981446	1	1.04277	1	-0.294941	1	1.06478	1
ENSSSCG00000016912	PLPP1	0.947172	0.307295	-0.545941	1	-1.35578	1	-2.6353	1	-3.93559	1	-0.475787	1
ENSSSCG00000039591	SERINC3	0.945359	0.343811	-0.565662	1	-1.06162	1	-2.69214	1	-1.983	1	-0.711003	1
ENSSSCG00000051054	ENSSSCG00000051054	0.944898	0.428585	-1.62764	0.792316	-0.352008	1	-0.8429	1	-1.73235	1	-0.653325	1
ENSSSCG00000024578	PHLDB1	0.944898	0.440968	-1.14512	0.992283	-0.675285	1	-2.44266	1	-1.73235	1	-0.275488	1
ENSSSCG00000029174	CCDC126	0.944226	0.55434	-0.972287	1	-0.234632	1	-0.113352	1	-1.4288	1	-1.17623	1
ENSSSCG00000006848	SLC25A24	0.944226	0.592327	-0.235322	1	-1.10009	1	-1.13173	1	-1.4288	1	-0.572648	1
ENSSSCG00000005608	ANGPTL2	0.942123	0.517845	-1.66233	0.841792	-2.80636	0.76446	-1.79373	1	-1.50006	1	0.989436	0.855844
ENSSSCG00000017678	APPBP2	0.941146	0.527858	-0.350799	1	-1.20971	1	-0.220267	1	-1.53441	1	-0.680901	1
ENSSSCG00000017731	PSMD11	0.941146	0.587396	-1.42295	0.981867	-2.24448	1	0.381973	1	-0.517334	1	0.61275	1
ENSSSCG00000006543	ADAR	0.941146	0.770097	-1.42295	1	-2.24448	1	-0.220267	1	-0.517334	1	1.48468	0.899691
ENSSSCG00000009217	PKD2	0.939324	0.478731	-0.709253	1	-1.04481	1	-1.89404	1	-1.1803	1	-0.317089	1
ENSSSCG00000000078	TNRC6B	0.938472	0.56362	-2.55725	0.472062	-0.454199	1	-1.33574	1	-1.63281	1	0.716858	0.988215
ENSSSCG00000030610	FNBP4	0.937657	0.622421	-1.83093	0.841792	-0.907445	1	-0.946891	1	0.109449	1	-0.149559	1
ENSSSCG00000030420	GLG1	0.937263	0.383744	-1.77374	0.618711	-0.619328	1	-2.39019	1	-1.67961	1	0.218405	1
ENSSSCG00000012783	IDH3G	0.936128	0.474884	-1.004	1	-1.06939	1	-0.412912	1	-0.709979	1	-0.108055	1
ENSSSCG00000039516	LRRC47	0.936128	0.560588	-2.05029	0.673121	-1.06939	1	-1.42786	1	-0.709979	1	0.803367	0.943075
ENSSSCG00000013884	MAP1S	0.936128	0.674255	-2.65036	0.654321	-1.40675	1	0.617461	1	0.936384	1	0.617323	1
ENSSSCG00000005383	ALG2	0.936128	0.72234	-1.61999	0.952376	-0.790762	1	-0.412912	1	0.936384	1	0.170576	1
ENSSSCG00000022538	MARK4	0.936128	0.742406	-0.55725	1	-0.790762	1	0.617461	1	0.320395	1	-1.47579	1
ENSSSCG00000012617	UPF3B	0.936128	0.770097	-1.004	1	-0.790762	1	0.617461	1	-0.709979	1	0.170576	1
ENSSSCG00000034779	NT5C3B	0.936128	0.770097	0.0933012	1	-1.40675	1	0.617461	1	-0.709979	1	-1.47579	1
ENSSSCG00000005494	TNC	0.933907	0.310309	-0.569439	1	-1.62255	1	-2.22669	1	-1.04929	1	-0.860451	1
ENSSSCG00000011226	TGFBR2	0.933671	0.377252	-1.1127	0.981867	-0.899468	1	-1.85586	1	-1.14182	1	-0.408673	1
ENSSSCG00000032711	DMAC2	0.933419	0.458008	-1.3038	0.874355	-2.12829	0.975195	-2.13173	1	-0.825456	1	0.736621	0.916985
ENSSSCG00000001697	TMEM63B	0.933419	0.517845	-1.50597	0.841792	-2.12829	1	-1.12257	1	-0.401141	1	0.619791	0.988776
ENSSSCG00000036967	ARL8A	0.932213	0.461117	-0.0951439	1	-0.96764	1	-1.59613	1	-1.8932	1	-1.64571	1
ENSSSCG00000015755	AGPAT5	0.932213	0.714207	-0.737822	1	-0.174091	1	0.44413	1	-0.879904	1	-1.64571	1
ENSSSCG00000015214	STT3A	0.930562	0.563294	-0.820284	1	-1.32465	1	-1.67344	1	-0.360233	1	-0.0872216	1
ENSSSCG00000010081	MAPK1	0.927726	0.299238	-0.972287	0.981867	-1.47275	1	-0.80523	1	-1.52305	1	-0.115197	1
ENSSSCG00000013909	CRLF1	0.927099	0.482012	-1.44622	0.844432	-0.372734	1	-1.2598	1	-0.808713	1	-1.30586	1
ENSSSCG00000028878	BCAR1	0.9265	0.574406	-1.48043	0.873373	-1.2672	1	-0.872344	1	0.459946	1	0.476907	1
ENSSSCG00000032621	TOR1AIP1	0.9265	0.574406	-1.04268	1	-1.87453	1	0.149682	1	0.459946	1	0.131896	1
ENSSSCG00000023667	KEAP1	0.9265	0.621148	-2.08776	0.744321	-1.2672	1	0.757013	1	-1.16941	1	0.763401	1
ENSSSCG00000036876	THAP3	0.9265	0.680232	-2.08776	0.841792	-0.484431	1	0.149682	1	0.459946	1	-0.305862	1
ENSSSCG00000004610	CCPG1	0.926039	0.293999	-1.61119	0.583338	-0.641484	1	-3.23734	1	-1.94093	1	0.0261862	1
ENSSSCG00000011237	ENSSSCG00000011237	0.92565	0.269053	-1.35217	0.750793	-1.38117	1	-1.34102	1	-1.90375	1	0.174271	1
ENSSSCG00000013627	PRKCSH	0.925379	0.527023	-1.31332	0.981867	-1.60705	1	-0.34102	1	-2.24396	1	0.55738	1
ENSSSCG00000006740	ATP1A1	0.925027	0.4562	-0.592644	1	-2.55952	0.716294	-0.957233	1	-1.2543	1	0.0430864	1
ENSSSCG00000027139	FYTTD1	0.924351	0.406001	-1.17392	0.908631	-0.617697	1	-0.402859	1	-0.699925	1	-1.04057	1
ENSSSCG00000035901	SPIN1	0.924351	0.478731	-0.682781	1	-0.617697	1	-0.997875	1	-1.29494	1	-1.46573	1
ENSSSCG00000013779	PKN1	0.924351	0.56362	-0.830931	1	-2.00191	1	-0.997875	1	0.330663	1	0.343641	1
ENSSSCG00000011329	CCDC12	0.924351	0.580389	-0.830931	1	-0.960687	1	0.0223029	1	0.766459	1	-2.06075	1
ENSSSCG00000039235	PSMC4	0.923405	0.498746	-1.67026	0.81294	-1.02209	1	-1.05677	1	-1.35384	1	0.429056	1
ENSSSCG00000033591	CHD9	0.922531	0.453624	-1.11464	0.981867	-0.739688	1	-2.12257	1	-0.816178	1	-0.321874	1
ENSSSCG00000003790	ANKRD13C	0.922531	0.554423	-0.952922	1	-1.08098	1	-0.0947365	1	0.212019	1	-0.553789	1
ENSSSCG00000010894	TP53BP2	0.922531	0.554423	-0.670259	1	-0.457025	1	-1.11335	1	-0.391803	1	-1.15761	1
ENSSSCG00000014291	AFF4	0.919935	0.288727	-1.06968	0.910331	-1.58218	1	-0.702419	1	-1.59262	1	-0.0480383	1
ENSSSCG00000025941	PTP4A1	0.91987	0.306217	-1.03161	0.977083	-1.80968	0.926152	-3.6353	1	-1.10556	1	0.252911	1
ENSSSCG00000005084	PPM1A	0.918426	0.52877	-0.54113	1	-1.0538	1	-0.397806	1	-1.70998	1	-0.429983	1
ENSSSCG00000003458	CTRC	0.918426	0.535521	-1.60456	0.841792	-0.774995	1	-1.41291	1	-0.694872	1	0.424677	1
ENSSSCG00000032556	ALDOA	0.91486	0.471751	-0.885576	1	-0.672342	1	-1.73484	1	-2.03191	1	-0.151352	1
ENSSSCG00000009776	SBNO1	0.91486	0.517845	-0.885576	1	-0.672342	1	-1.73484	1	-2.03191	1	-0.151352	1
ENSSSCG00000007721	GTF2I	0.91009	0.470263	-2.2029	0.457769	-0.802122	1	-2.3198	1	-1.01579	1	0.532826	0.981981
ENSSSCG00000010281	PSAP	0.909985	0.319135	-1.86732	0.449073	-1.12518	1	-1.59348	1	-1.89055	1	0.400224	0.97442
ENSSSCG00000001930	ENSSSCG00000001930	0.909305	0.199161	-1.44056	0.552261	-0.74448	1	-1.9168	1	-1.87668	1	-0.419167	1
ENSSSCG00000032444	PLXDC2	0.908282	0.485427	-0.758884	1	-0.361718	1	-2.62237	1	-1.32141	1	-2.08722	1
ENSSSCG00000002039	MMP14	0.908078	0.537245	-2.05246	0.667499	-1.64007	1	-1.6545	1	-1.36023	1	0.87512	0.899691
ENSSSCG00000008557	EMILIN1	0.907884	0.700494	-0.840184	1	-0.726632	1	-1.10097	1	-0.976765	1	-1.41439	1
ENSSSCG00000005229	VLDLR	0.900504	0.276001	-0.787329	1	-1.15855	1	-1.18801	1	-1.70998	1	-0.779888	1
ENSSSCG00000021793	SMIM14	0.900504	0.36683	-1.07822	0.958469	-1.53399	1	-1.72277	1	-1.00766	1	0.202285	1
ENSSSCG00000029815	SRGAP1	0.900504	0.390212	-0.48686	1	-1.74698	1	-1.1678	1	-1.04388	1	-0.609643	1
ENSSSCG00000016406	ESYT2	0.900504	0.457911	-0.474788	1	-1.3279	1	-1.35151	1	-0.632811	1	-1.06874	1
ENSSSCG00000037445	ENSSSCG00000037445	0.900504	0.516779	-0.689887	1	-1.71014	1	-1.72277	1	-0.410419	1	0.0963516	1
ENSSSCG00000024453	RAF1	0.900504	0.517845	-0.916253	1	-1.21673	1	-0.55587	1	-1.86648	1	0.258319	1
ENSSSCG00000010109	SCARF2	0.900504	0.533388	-0.524828	1	-1.71014	1	-0.113352	1	-2.01983	1	-0.138752	1
ENSSSCG00000017191	SRP68	0.900504	0.53417	-0.872752	1	-0.209715	1	-1.30368	1	-1.60075	1	-0.748805	1
ENSSSCG00000008942	MOB1B	0.900504	0.535521	-0.916253	1	-1.5526	1	-0.55587	1	-0.254299	1	0.0217128	1
ENSSSCG00000006194	NCOA2	0.900504	0.56362	-1.76584	0.834281	-0.496019	1	-1.56942	1	-0.852937	1	0.258319	1
ENSSSCG00000015558	SMG7	0.900504	0.622421	-0.633081	1	-1.71014	1	0.314069	1	-0.584448	1	-0.317089	1
ENSSSCG00000016853	RICTOR	0.900504	0.646768	-0.872752	1	-0.659517	1	-0.710593	1	-1.00766	1	0.301821	1
ENSSSCG00000035523	FUT11	0.900504	0.665935	-1.92338	0.83371	-0.0220876	1	-0.710593	1	0.627056	1	-0.748805	1
ENSSSCG00000035812	AMH	0.900504	0.700005	-0.524828	1	-0.659517	1	0.314069	1	0.0170026	1	-1.77347	1
ENSSSCG00000004238	HSF2	0.900504	0.770097	-0.235322	1	-1.71014	1	1.3647	1	0.0170026	1	0.301821	1
ENSSSCG00000022609	WWP2	0.900504	0.770097	-0.524828	1	-1.37572	1	1.71262	1	0.351422	1	0.649744	1
ENSSSCG00000014927	NOX4	0.900504	0.770097	-1.76584	0.965958	0.400604	1	-0.55587	1	-0.852937	1	-0.591264	1
ENSSSCG00000037232	SNX29	0.900504	0.770097	-1.58896	0.981867	-1.37572	1	0.648488	1	0.351422	1	1.78725	0.899691
ENSSSCG00000012779	ABCD1	0.900504	0.796288	-0.872752	1	-0.659517	1	0.314069	1	1.70506	1	-0.748805	1
ENSSSCG00000001765	ADAMTS7	0.900504	0.807597	-1.92338	0.981867	-1.71014	1	0.314069	1	1.06763	1	1.40874	0.988776
ENSSSCG00000006231	CHD7	0.900504	0.814269	0.234164	1	-1.71014	1	1.3647	1	0.0170026	1	-0.748805	1
ENSSSCG00000011137	GDI2	0.900504	0.318786	-0.429145	1	-1.47275	1	-1.81663	1	-1.69487	1	-0.845021	1
ENSSSCG00000017198	ACOX1	0.900504	0.383182	-1.41117	0.792316	-0.635539	1	-1.39781	1	-0.679605	1	-0.414386	1
ENSSSCG00000022806	LIN7C	0.900504	0.470263	-0.900586	1	-1.87896	1	-0.185502	1	-1.50006	1	0.127323	1
ENSSSCG00000028869	CAND1	0.900504	0.478731	-1.20835	0.958469	-1.37572	1	-0.60931	1	-0.482568	1	-0.0337824	1
ENSSSCG00000010248	KIFBP	0.900504	0.503692	-0.43463	1	-1.13015	1	-1.48616	1	-0.768873	1	-0.505534	1
ENSSSCG00000001927	ENSSSCG00000001927	0.900504	0.527403	-1.82028	0.772234	-0.20266	1	-2.21165	1	-0.151816	1	-0.917624	1
ENSSSCG00000011405	HYAL2	0.900504	0.590622	-1.68011	0.841792	-0.0537964	1	-0.471806	1	-0.169411	1	-1.53468	1
ENSSSCG00000030581	VGLL4	0.900504	0.622421	-0.650359	1	-0.720059	1	-0.0758775	1	-1.3918	1	-0.534681	1
ENSSSCG00000026268	DLG5	0.900504	0.622421	-0.674206	1	-1.24448	1	-0.850318	1	0.482666	1	-0.283142	1
ENSSSCG00000001869	PEAK1	0.900504	0.648887	-1.45771	0.975285	-0.806359	1	-0.850318	1	0.482666	1	0.154979	1
ENSSSCG00000010130	GNB1L	0.900504	0.65414	-1.01959	1	-0.806359	1	0.17205	1	-1.14738	1	0.154979	1
ENSSSCG00000014114	TENT2	0.900504	0.658568	-0.674206	1	-1.85216	1	-0.850318	1	0.482666	1	0.154979	1
ENSSSCG00000023204	AXIN1	0.900504	0.661899	-0.387325	1	-0.460972	1	-0.850318	1	-0.125016	1	-1.91319	1
ENSSSCG00000007142	PANK2	0.900504	0.671268	-1.58896	0.902057	-1.37572	1	0.648488	1	0.968093	1	0.202285	1
ENSSSCG00000015099	BCL9L	0.900504	0.714053	-2.31332	0.775366	-1.06162	1	-1.09474	1	0.66553	1	0.524213	1
ENSSSCG00000006894	FNBP1L	0.900504	0.72342	-0.169733	1	-1.37572	1	-0.382539	1	0.968093	1	-1.44541	1
ENSSSCG00000001840	KIF7	0.900504	0.74916	-0.765836	1	-1.17409	1	-0.185502	1	-0.482568	1	0.861248	1
ENSSSCG00000010521	UBTD1	0.900504	0.752372	-1.38732	1	-1.17409	1	0.850122	1	1.17454	1	-0.212752	1
ENSSSCG00000003862	CC2D1B	0.900504	0.768747	-2.19468	0.833267	-1.98145	1	0.042767	1	-0.254299	1	1.78725	0.855844
ENSSSCG00000003839	ENSSSCG00000003839	0.900504	0.770097	-2.19468	0.841792	-1.98145	1	0.042767	1	-0.254299	1	1.78725	0.855844
ENSSSCG00000022178	NUMB	0.900504	0.770097	-0.765836	1	-2.20971	1	-0.185502	1	1.17454	1	0.408736	1
ENSSSCG00000016687	ENSSSCG00000016687	0.900504	0.770097	-1.15286	1	-0.939625	1	1.08459	1	-0.254299	1	0.649744	1
ENSSSCG00000005669	MIGA2	0.900504	0.796288	-0.0653966	1	-0.939625	1	2.17205	1	0.787521	1	0.0217128	1
ENSSSCG00000012350	MAGEH1	0.900504	0.942986	-1.15286	1	0.147837	1	2.17205	1	0.787521	1	0.0217128	1
ENSSSCG00000004123	UTRN	0.895433	0.445129	-1.72251	0.676491	-0.710144	1	-1.22455	1	-0.701366	1	-0.332662	1
ENSSSCG00000033107	DYNLT1	0.89345	0.380282	-0.9046	1	-0.790762	1	-1.75276	1	-1.03791	1	-0.779568	1
ENSSSCG00000027746	ENSSSCG00000027746	0.892577	0.269053	-0.876301	1	-1.76591	0.840809	-1.25757	1	-1.28825	1	-0.0572604	1
ENSSSCG00000010569	OGA	0.892467	0.356294	-1.27839	0.841792	-0.695859	1	-0.970908	1	-2.86648	1	-0.103818	1
ENSSSCG00000034484	SPEN	0.892467	0.494089	-1.14577	0.981867	-1.54565	1	-1.56266	1	-0.846116	1	0.265479	1
ENSSSCG00000022479	UBR5	0.891459	0.508415	-1.09782	1	-1.19003	1	-1.39019	1	-1.09464	1	0.0767541	1
ENSSSCG00000050244	ENSSSCG00000050244	0.890854	0.398778	-0.414125	1	-1.70183	1	-1.29556	1	-0.246032	1	-1.01184	1
ENSSSCG00000027681	ZFR	0.89052	0.470757	-0.945815	1	-0.878963	1	-0.228829	1	-2.55128	1	-0.458509	1
ENSSSCG00000035281	ZNF292	0.887904	0.525479	-1.28041	0.926838	-0.682238	1	-1.91541	1	-1.20183	1	0.0979483	1
ENSSSCG00000016248	AGFG1	0.887329	0.680133	-1.44622	0.981867	-1.50751	1	-0.242987	1	-0.113701	1	0.166661	1
ENSSSCG00000017672	MED13	0.886699	0.517845	-0.0524575	1	-1.77103	1	-1.78215	1	-1.06753	1	-0.809688	1
ENSSSCG00000036106	TUBG1	0.885238	0.483098	-0.985962	1	-0.772728	1	-0.622366	1	-0.321414	1	-0.659009	1
ENSSSCG00000000458	MON2	0.884385	0.555072	-0.901898	1	-0.296947	1	-1.55587	1	-0.240494	1	-1.60507	1
ENSSSCG00000029362	CHMP2A	0.88368	0.299238	-0.949919	0.981867	-0.622236	1	-1.91187	1	-1.19827	1	-1.21275	1
ENSSSCG00000035604	FAM89B	0.883431	0.527403	-0.251263	1	-0.837056	1	-1.47181	1	-1.76887	1	-0.920572	1
ENSSSCG00000011859	ENSSSCG00000011859	0.883431	0.72342	-0.812631	1	-1.1152	1	-1.47181	1	-0.754373	1	0.124282	1
ENSSSCG00000031076	MAPK7	0.882357	0.533189	-0.50834	1	-1.35996	1	0.233451	1	-0.0636159	1	-1.42998	1
ENSSSCG00000016990	ENSSSCG00000016990	0.881353	0.293999	-0.748661	1	-0.939625	1	-2.31177	1	-1.60075	1	-0.834029	1
ENSSSCG00000015695	RAB3GAP1	0.879746	0.460558	-0.747221	1	-2.61593	0.605536	-0.591716	1	-1.48257	1	0.427352	1
ENSSSCG00000034844	ENSSSCG00000034844	0.879746	0.601507	-1.02887	1	-0.533987	1	-1.1855	1	-0.464866	1	-0.194605	1
ENSSSCG00000004222	NCOA7	0.879746	0.618213	-0.747221	1	-1.15594	1	-1.1855	1	0.571203	1	-0.62779	1
ENSSSCG00000016330	LRRFIP1	0.878971	0.293999	-0.921772	0.983738	-1.3022	1	-1.13173	1	-1.00766	1	-0.49152	1
ENSSSCG00000014828	RAB6A	0.878137	0.373329	-1.45771	0.744321	-0.624752	1	-1.49565	1	-0.778459	1	-0.515315	1
ENSSSCG00000011612	RPN1	0.876257	0.36683	-1.13149	0.904782	-0.73752	1	-0.630143	1	-1.67448	1	-0.666928	1
ENSSSCG00000017273	PSMD12	0.876257	0.482012	-1.33486	0.853769	-0.73752	1	-0.957233	1	-0.658995	1	-0.160285	1
ENSSSCG00000012253	CASK	0.876257	0.631663	-1.13149	1	-0.289568	1	-0.957233	1	-1.2543	1	0.0430864	1
ENSSSCG00000013855	FAM32A	0.874032	0.424784	-0.996134	0.997871	-0.659517	1	-2.42786	1	-2.72493	1	-0.100278	1
ENSSSCG00000025344	PHC2	0.874032	0.461117	-0.500783	1	-1.2214	1	-0.231672	1	-2.13624	1	-0.534681	1
ENSSSCG00000031631	GNL2	0.874032	0.637041	-2.04268	0.77091	-0.7829	1	-0.82795	1	-0.102296	1	0.811495	0.988776
ENSSSCG00000028794	ENSSSCG00000028794	0.874032	0.648887	-1.43463	0.968139	-1.2214	1	0.19477	1	-1.12502	1	0.811495	0.988776
ENSSSCG00000001654	PPP2R5D	0.874032	0.736246	-0.363077	1	-0.7829	1	-0.82795	1	-0.102296	1	-0.868104	1
ENSSSCG00000009658	BNIP3L	0.872307	0.332492	-1.42502	0.716809	-0.818996	1	-1.74681	1	-2.63281	1	0.142342	1
ENSSSCG00000004364	HACE1	0.871358	0.642517	-0.498356	1	-0.633522	1	-0.685931	1	-0.982997	1	-0.113217	1
ENSSSCG00000015555	LAMC1	0.870689	0.299238	-1.04194	0.910331	-1.2828	1	-2.25421	1	-1.31766	1	-0.0230487	1
ENSSSCG00000032531	SMG1	0.869808	0.591473	-0.972287	1	-2.03538	1	-1.62237	1	-0.906376	1	0.758678	0.943075
ENSSSCG00000012396	MED12	0.868083	0.713257	-0.328431	1	-2.5526	1	0.499625	1	0.202558	1	0.0502819	1
ENSSSCG00000022227	BRD4	0.867337	0.36231	-0.72436	1	-1.49024	1	-0.822303	1	-1.54005	1	-0.254229	1
ENSSSCG00000002433	PSMC1	0.866821	0.492538	-1.44787	0.841792	-0.690106	1	-2.07588	1	0.260274	1	-0.505534	1
ENSSSCG00000008127	SNRNP200	0.865457	0.494751	-1.89322	0.583718	-1.17409	1	-1.00786	1	0.0471645	1	0.333072	1
ENSSSCG00000011770	DNAJC19	0.863978	0.507535	-0.776891	1	-0.726632	1	-0.351512	1	-2.2543	1	-0.656359	1
ENSSSCG00000004684	SPG11	0.863978	0.726397	-1.55725	0.900213	0.0774481	1	0.680197	1	-0.648578	1	-0.382677	1
ENSSSCG00000005066	EXOC5	0.86151	0.419706	-0.837986	1	-0.624752	1	-0.254215	1	-1.56796	1	-1.31709	1
ENSSSCG00000009111	SYNPO2	0.860976	0.622421	-1.59591	0.89615	-0.318862	1	-0.984454	1	-2.8799	1	-0.262383	1
ENSSSCG00000002411	GTF2A1	0.860612	0.517845	-0.350799	1	-1.48443	1	-0.816635	1	-1.1137	1	-0.523093	1
ENSSSCG00000015541	IER5	0.860147	0.517845	-2.10979	0.510992	-0.570981	1	-2.22883	1	-1.51733	1	0.514995	0.988776
ENSSSCG00000027669	TNS1	0.859428	0.361538	-1.37828	0.77091	-1.16505	1	-0.867966	1	-1.49134	1	0.136483	1
ENSSSCG00000016916	IL6ST	0.859347	0.404647	-1.37525	0.834281	-1.00191	1	-1.0374	1	-1.66029	1	0.0338875	1
ENSSSCG00000038008	RBM14	0.858684	0.356294	-0.910887	0.992283	-1.01591	1	-2.76459	1	-1.46487	1	-0.0545708	1
ENSSSCG00000011317	FYCO1	0.858684	0.520474	-1.62611	0.806668	-0.697653	1	-0.746813	1	-1.04388	1	0.263686	1
ENSSSCG00000009732	CHFR	0.858684	0.576749	-1.3508	0.901774	-1.13756	1	-1.1678	1	-0.446945	1	0.687712	1
ENSSSCG00000009978	AP1B1	0.858684	0.746725	-0.728362	1	-0.515128	1	0.886648	1	-0.446945	1	-0.176227	1
ENSSSCG00000002287	MPP5	0.858684	0.746725	-1.3508	1	-0.515128	1	0.886648	1	-0.446945	1	0.446211	1
ENSSSCG00000009049	USP38	0.858684	0.759141	-0.728362	1	-1.13756	1	0.886648	1	0.589581	1	-0.176227	1
ENSSSCG00000039867	UCK2	0.85611	0.475981	-1.11376	0.977467	-1.2058	1	-0.812843	1	-1.70245	1	0.194292	1
ENSSSCG00000023674	SON	0.855871	0.28986	-0.767597	1	-1.40846	1	-2.2841	1	-1.43377	1	-0.288285	1
ENSSSCG00000012679	GPC4	0.855416	0.588642	0.0384392	1	-1.02209	1	-1.05677	1	-1.35384	1	-1.10028	1
ENSSSCG00000014156	ARRDC3	0.855416	0.590622	-0.152859	1	-1.45702	1	-0.0374033	1	-0.33447	1	-1.10028	1
ENSSSCG00000017476	MSL1	0.855416	0.680133	-2.27485	0.658091	-0.679982	1	-0.0374033	1	-0.33447	1	0.564855	1
ENSSSCG00000030108	ZNFX1	0.855416	0.498746	-2.27485	0.34497	-0.153332	1	-1.05677	1	-0.33447	1	-0.495686	1
ENSSSCG00000038222	CACUL1	0.855416	0.517845	-0.745516	1	-1.72991	1	-2.06635	1	-0.759222	1	0.281357	1
ENSSSCG00000010996	BAG1	0.854211	0.596159	-1.47139	0.860508	-0.981446	1	-0.596134	1	0.133517	1	-0.0201074	1
ENSSSCG00000006308	CREG1	0.854211	0.687139	-2.23532	0.77091	0.103443	1	-1.60931	1	-1.90638	1	-0.0201074	1
ENSSSCG00000012277	TIMP1	0.853811	0.409013	-0.730626	1	-0.625315	1	-1.85032	1	-1.70284	1	-2.01056	1
ENSSSCG00000016399	STAM2	0.853199	0.454312	-1.16132	0.910331	-1.71841	1	-0.718721	1	-0.592622	1	0.293259	1
ENSSSCG00000001409	PRRC2A	0.853199	0.479435	-0.881314	1	-1.98967	0.975195	-2.3198	1	-0.26252	1	0.293259	1
ENSSSCG00000021587	MESD	0.85261	0.389642	-0.722928	1	-1.02742	1	-1.9777	1	-1.26457	1	-0.534681	1
ENSSSCG00000022343	ENO1	0.851841	0.29288	-1.39054	0.658091	-0.483505	1	-1.93278	1	-1.92252	1	-0.684923	1
ENSSSCG00000011301	ZDHHC3	0.851595	0.53418	-0.313324	1	-1.17409	1	0.0845872	1	-0.811517	1	-1.57732	1
ENSSSCG00000006816	AHCYL1	0.851595	0.585109	-0.665309	1	-2.53866	0.897875	0.0845872	1	0.216772	1	-0.212752	1
ENSSSCG00000025117	ATN1	0.851595	0.653776	-0.765836	1	-0.896557	1	-0.936474	1	-0.212479	1	0.0647815	1
ENSSSCG00000016441	ENSSSCG00000016441	0.851595	0.653776	-0.480434	1	-1.93963	1	-0.936474	1	0.393857	1	0.0647815	1
ENSSSCG00000010239	RUFY2	0.851595	0.731043	-0.765836	1	-0.2672	1	-0.936474	1	-0.212479	1	-0.978287	1
ENSSSCG00000012903	PITPNM1	0.851595	0.766496	-2.15286	0.827025	-0.896557	1	0.0845872	1	0.830589	1	1.15498	1
ENSSSCG00000015072	PCSK7	0.851595	0.766496	-1.10979	1	-1.93963	1	0.0845872	1	0.830589	1	1.15498	1
ENSSSCG00000013722	WDR83	0.851595	0.770097	-1.10979	1	-0.2672	1	0.0845872	1	1.45995	1	-0.978287	1
ENSSSCG00000004408	SMPD2	0.851595	0.850445	-2.15286	0.927961	-1.93963	1	0.0845872	1	0.830589	1	1.52421	0.899963
ENSSSCG00000017836	PAFAH1B1	0.850894	0.325416	-0.642825	1	-1.48879	1	-2.51445	1	-0.986546	1	-0.350256	1
ENSSSCG00000026655	PTPN13	0.850173	0.53418	-1.0654	1	-1.13015	1	-0.894039	1	-1.19111	1	-0.0238498	1
ENSSSCG00000038514	DDAH2	0.848665	0.534707	-1.4027	0.873227	-0.643977	1	-2.03252	1	-1.73973	1	-0.0252507	1
ENSSSCG00000007073	ISM1	0.848665	0.768033	-2.66531	0.744321	0.772798	1	-1.44266	1	-1.73973	1	-2.50553	1
ENSSSCG00000011810	BCL6	0.848037	0.674255	-1.77505	0.841792	-0.380542	1	-1.15887	1	-0.437899	1	-0.368872	1
ENSSSCG00000034771	CCNDBP1	0.847065	0.576789	-1.1769	0.981867	-0.963671	1	-1.81663	1	-2.1137	1	0.548461	1
ENSSSCG00000009761	NCOR2	0.846057	0.5037	-1.48686	0.834281	-2.53399	0.716294	-1.10407	1	-0.382404	1	0.866319	0.899691
ENSSSCG00000039148	P4HB	0.845363	0.43125	-1.2029	0.884295	-0.843942	1	-0.335745	1	-0.302934	1	-0.797715	1
ENSSSCG00000000473	ENSSSCG00000000473	0.845363	0.487143	-0.684306	1	-0.843942	1	-2.35933	1	-1.05575	1	-0.567285	1
ENSSSCG00000002656	ZCCHC14	0.845363	0.551723	-1.2029	0.962541	-0.471072	1	-1.35151	1	-0.031907	1	-0.366558	1
ENSSSCG00000012163	RPS6KA3	0.845363	0.551723	-1.2029	0.962541	-1.75905	1	-0.335745	1	-0.632811	1	0.699785	1
ENSSSCG00000014361	ENSSSCG00000014361	0.84447	0.470757	-1.10353	0.981867	-0.685053	1	-2.75276	1	-2.04388	1	-0.0421337	1
ENSSSCG00000037653	RAB5A	0.843279	0.319135	-0.42959	1	-1.41216	1	-1.52144	1	-1.8185	1	-0.741681	1
ENSSSCG00000000290	COPZ1	0.841611	0.593678	-0.636939	1	-1.32465	1	-0.66084	1	0.0676287	1	-0.698179	1
ENSSSCG00000039397	ETNK1	0.841611	0.622421	-0.820284	1	-0.60705	1	-1.25421	1	-0.534407	1	-0.265864	1
ENSSSCG00000029189	DCHS1	0.841611	0.686769	-0.820284	1	-1.65952	1	-0.66084	1	1.1201	1	-0.0872216	1
ENSSSCG00000012607	TMEM255A	0.841611	0.770097	-1.44044	1	0.0323602	1	-0.237341	1	0.0676287	1	-2.31709	1
ENSSSCG00000035078	CD40	0.841611	0.845557	-0.180874	1	-1.65952	1	1.41716	1	0.0676287	1	0.354288	1
ENSSSCG00000014884	ENSSSCG00000014884	0.841611	0.849143	-0.180874	1	-1.65952	1	1.41716	1	0.0676287	1	0.354288	1
ENSSSCG00000022942	PHF6	0.839104	0.640095	-0.917839	1	-2.35466	1	-0.925982	1	0.130822	1	0.256733	1
ENSSSCG00000009876	DDX54	0.837311	0.648887	-2.36918	0.53492	-1.11895	1	-1.14988	1	0.174544	1	0.919351	0.915213
ENSSSCG00000008035	ENSSSCG00000008035	0.837311	0.672113	-0.709253	1	-1.11895	1	-1.14988	1	-0.428797	1	0.183176	1
ENSSSCG00000003743	GALNT1	0.837109	0.445129	-0.809057	1	-0.786629	1	-2.50977	1	-1.7998	1	-0.722509	1
ENSSSCG00000029236	ZBTB7A	0.836374	0.509831	-1.23532	0.904782	-0.472749	1	-0.861373	1	-2.16941	1	-0.0607494	1
ENSSSCG00000002374	DLST	0.836374	0.526544	-1.23532	0.91744	-0.472749	1	-0.861373	1	-1.15844	1	-0.294547	1
ENSSSCG00000033860	ZMAT3	0.836206	0.442081	-1.09628	0.977083	-1.61703	1	-1.63208	1	-2.34741	1	0.446211	0.943075
ENSSSCG00000022774	NOP53	0.834916	0.533704	-1.09514	0.981867	-1.92541	1	0.0988011	1	-0.198265	1	0.316618	1
ENSSSCG00000016763	GLI3	0.834916	0.667037	-0.650359	1	-0.252093	1	-1.51445	1	-0.797442	1	-1.56325	1
ENSSSCG00000034347	TRIM56	0.834916	0.706869	-1.70925	0.841792	-0.88191	1	0.528194	1	-0.797442	1	0.876515	1
ENSSSCG00000040182	RHBDD2	0.834916	0.706869	-1.09514	1	-0.437125	1	0.528194	1	-0.797442	1	0.0794283	1
ENSSSCG00000033524	KRR1	0.834916	0.714053	-1.09514	1	-1.49602	1	-0.500375	1	-0.797442	1	1.17058	0.899691
ENSSSCG00000024876	TMEM181	0.834916	0.71532	-0.650359	1	-1.49602	1	-0.500375	1	-0.797442	1	0.876515	1
ENSSSCG00000010941	ERCC6L2	0.834916	0.730458	-2.73782	0.634509	-0.0848233	1	-0.500375	1	0.231127	1	0.524213	1
ENSSSCG00000037228	RRAGB	0.834916	0.782741	-0.650359	1	-1.49602	1	-0.500375	1	-0.797442	1	0.876515	1
ENSSSCG00000037832	ENSSSCG00000037832	0.833833	0.547743	-0.139397	1	-0.931114	1	-2.30368	1	-2.60075	1	-1.34204	1
ENSSSCG00000011448	GLT8D1	0.83339	0.535521	-0.778115	1	-0.400599	1	-0.197184	1	-2.1023	1	-1.26006	1
ENSSSCG00000016189	AAMP	0.832333	0.638186	-0.872752	1	-0.659517	1	-0.0177745	1	-1.33447	1	-0.0405715	1
ENSSSCG00000000278	ATF7	0.832333	0.638186	-1.21514	0.981867	-0.13227	1	-1.0374	1	-0.314841	1	-0.475787	1
ENSSSCG00000014184	PAM	0.830963	0.580389	-1.004	1	-1.06939	1	-1.42786	1	-0.709979	1	0.408736	1
ENSSSCG00000033627	YIPF3	0.830495	0.441185	-0.937522	1	-0.422911	1	-1.5895	1	-2.8932	1	-0.611924	1
ENSSSCG00000016885	ITGA1	0.830115	0.726397	-0.387325	1	-0.877698	1	-1.73484	1	-1.01983	1	-0.761189	1
ENSSSCG00000012252	DDX3X	0.826504	0.4125	-1.02517	0.981867	-1.31159	1	-2.51445	1	-0.61687	1	-0.0461026	1
ENSSSCG00000011652	STAG1	0.826504	0.648887	-1.08776	1	-0.24448	1	-0.915413	1	0.852616	1	-1.97829	1
ENSSSCG00000002640	DEF8	0.826504	0.648887	-1.08776	1	-1.31159	1	-0.915413	1	-1.21248	1	0.962334	0.916985
ENSSSCG00000001917	CD276	0.826504	0.671786	-1.52483	0.926838	-2.07455	1	-1.66084	1	0.0805677	1	0.868168	0.902477
ENSSSCG00000009742	ULK1	0.826504	0.72342	-2.55725	0.658091	-1.31159	1	0.281279	1	-1.63281	1	1.07355	0.899691
ENSSSCG00000001024	RIOK1	0.826504	0.770097	-2.55725	0.720575	-0.24448	1	-0.319803	1	1.03368	1	0.267873	1
ENSSSCG00000016808	C5orf22	0.826504	0.861904	-1.52483	1	-1.31159	1	1.77973	1	1.48267	1	0.716858	1
ENSSSCG00000016579	CCDC136	0.826504	0.877296	-0.457714	1	-0.24448	1	1.77973	1	0.415552	1	-0.350256	1
ENSSSCG00000005660	TBC1D13	0.826504	0.881847	0.197638	1	-1.31159	1	1.77973	1	0.415552	1	-0.350256	1
ENSSSCG00000012297	CCDC22	0.826504	0.889534	-1.52483	1	-1.31159	1	0.712618	1	2.13802	1	0.716858	1
ENSSSCG00000031442	CLP1	0.826504	0.894759	0.197638	1	-1.31159	1	1.77973	1	0.415552	1	-0.350256	1
ENSSSCG00000031707	CTDSP2	0.826504	0.53418	-0.457714	1	-0.930165	1	-1.14083	1	-2.44694	1	-0.581986	1
ENSSSCG00000029331	PALLD	0.825323	0.40212	-0.619633	1	-1.0851	1	-1.93255	1	-1.04653	1	-1.16162	1
ENSSSCG00000005575	RC3H2	0.823199	0.53417	-0.259775	1	-2.27843	0.840809	-1.86137	1	-1.14738	1	0.154979	1
ENSSSCG00000013775	ADGRE5	0.822502	0.683876	-0.930467	1	-1.23067	1	-1.58284	1	-1.8799	1	0.635244	0.988776
ENSSSCG00000008192	TMEM131	0.821433	0.4765	-0.350799	1	-2.24448	0.75527	-1.23734	1	-0.940933	1	-0.0696275	1
ENSSSCG00000009916	ACADS	0.821433	0.598112	-0.802362	1	-1.64224	1	-0.220267	1	0.857062	1	-0.680901	1
ENSSSCG00000031967	TAOK2	0.821433	0.646768	-1.42295	0.894096	-0.348588	1	-0.220267	1	-1.53441	1	0.0912537	1
ENSSSCG00000016520	CREB3L2	0.820651	0.558019	-0.86241	1	-1.70016	1	-0.432812	1	-0.729878	1	0.149818	1
ENSSSCG00000002790	TMEM208	0.820334	0.517845	-1.00158	1	-1.72429	1	-0.52839	1	-1.83926	1	0.394014	1
ENSSSCG00000039843	IPO9	0.819584	0.669102	-1.38732	0.929532	-0.734806	1	-0.782146	1	-0.0557538	1	0.573123	1
ENSSSCG00000010929	CYB5R1	0.819584	0.669102	-1.99613	0.741764	-1.17409	1	0.850122	1	-1.07921	1	0.861248	0.988776
ENSSSCG00000032994	RNF187	0.819584	0.75421	-0.601449	1	-2.80636	1	0.241313	1	-1.07921	1	0.861248	0.988776
ENSSSCG00000004551	ZNF609	0.819584	0.768747	-0.601449	1	-1.17409	1	-0.782146	1	-1.07921	1	0.573123	1
ENSSSCG00000012771	SLC6A8	0.819584	0.770097	-0.94804	1	-1.17409	1	-0.782146	1	-0.0557538	1	0.573123	1
ENSSSCG00000012049	ENSSSCG00000012049	0.819584	0.938959	-0.313324	1	-1.7829	1	-0.782146	1	-1.07921	1	0.573123	1
ENSSSCG00000010401	ENSSSCG00000010401	0.818627	0.487496	-2.07439	0.434182	-0.668855	1	-0.591716	1	-0.464866	1	0.145701	1
ENSSSCG00000013613	ENSSSCG00000013613	0.818042	0.563981	-0.843004	1	-0.422018	1	-1.50038	1	-1.79744	1	-0.183606	1
ENSSSCG00000009241	COPS4	0.818042	0.563981	-0.45006	1	-1.48152	1	-1.50038	1	0.245627	1	-0.520181	1
ENSSSCG00000011158	PFKP	0.818042	0.622421	-1.08035	1	-1.91106	1	-0.486161	1	-0.18391	1	0.53932	1
ENSSSCG00000004044	IGF2R	0.817363	0.569591	-1.3455	0.902057	-1.13227	1	-0.967501	1	-1.26457	1	0.524213	1
ENSSSCG00000011370	DALRD3	0.815615	0.770097	-0.235322	1	-2.13756	1	-0.113352	1	-0.410419	1	0.939251	1
ENSSSCG00000013635	TIMM29	0.815615	0.770097	-2.3508	0.765586	-1.10009	1	-0.113352	1	0.627056	1	1.30182	0.916985
ENSSSCG00000014335	REEP2	0.815615	0.770097	-0.689887	1	-2.13756	1	0.924123	1	1.25049	1	-0.138752	1
ENSSSCG00000012278	CFP	0.815615	0.770097	-0.235322	1	-2.13756	1	-0.113352	1	1.25049	1	-0.138752	1
ENSSSCG00000008556	KHK	0.815615	0.779776	-1.31332	1	-0.0220876	1	0.924123	1	-0.410419	1	-0.138752	1
ENSSSCG00000009778	RILPL2	0.815615	0.815095	0.127248	1	-2.13756	1	0.924123	1	-0.410419	1	-0.138752	1
ENSSSCG00000004832	UBE3A	0.814465	0.498746	-0.446826	1	-1.22372	1	-2.58284	1	-1.87321	1	-0.262383	1
ENSSSCG00000005135	MTAP	0.813793	0.517845	-1.28041	0.863398	-1.06718	1	0.116768	1	-0.606143	1	-0.105837	1
ENSSSCG00000004293	SNX14	0.811237	0.434872	-0.956168	1	-0.580083	1	-1.97261	1	-0.436603	1	-1.20241	1
ENSSSCG00000022955	POLR2B	0.811237	0.550358	-0.999509	1	-0.230674	1	-1.64813	1	-1.9452	1	-0.337081	1
ENSSSCG00000007803	TUFM	0.811237	0.595992	-0.609717	1	-1.02209	1	-1.64813	1	-0.932371	1	-0.0607494	1
ENSSSCG00000040037	MTSS2	0.811237	0.772127	-1.23532	1	-0.230674	1	-0.635305	1	0.705059	1	-0.672184	1
ENSSSCG00000007228	HM13	0.808874	0.546067	-0.703997	1	-0.801179	1	-2.02762	1	-1.31484	1	-0.223021	1
ENSSSCG00000008080	PHF2	0.808874	0.73107	-0.567897	1	-0.354663	1	-1.01777	1	-1.31484	1	-0.455609	1
ENSSSCG00000037963	CIBAR1	0.807395	0.680133	-0.650359	1	-0.227202	1	-1.3198	1	-1.61687	1	-0.765294	1
ENSSSCG00000032726	SREK1	0.806382	0.672113	-1.76584	0.833267	-0.496019	1	-0.55587	1	-0.254299	1	0.0217128	1
ENSSSCG00000010952	TUT7	0.806382	0.674255	-0.524828	1	-1.21673	1	-1.56942	1	-0.852937	1	0.0217128	1
ENSSSCG00000026082	DNAJC3	0.805645	0.575262	-1.37525	0.854082	-0.540219	1	-0.770464	1	-0.470791	1	-0.20068	1
ENSSSCG00000005706	ABL1	0.805085	0.646768	-2.59938	0.41432	-0.574629	1	-0.957233	1	-0.233541	1	0.38671	1
ENSSSCG00000038967	ENSSSCG00000038967	0.803751	0.56362	-2.15286	0.516641	-0.659517	1	-1.52839	1	-1.82546	1	0.604181	0.943075
ENSSSCG00000016581	CALU	0.8027	0.414841	-0.476542	1	-1.27843	1	-2.21812	1	-1.33447	1	-0.782332	1
ENSSSCG00000039550	EMC4	0.800969	0.517845	-0.571749	1	-1.05603	1	-1.90477	1	-0.595336	1	-0.32823	1
ENSSSCG00000004600	TCF12	0.800969	0.520132	-0.49424	1	-1.73969	1	-2.07588	1	0.260274	1	-0.505534	1
ENSSSCG00000031898	CALHM5	0.800969	0.580389	-0.619985	1	-0.690106	1	-1.06635	1	-0.768873	1	-1.10999	1
ENSSSCG00000036828	SNX4	0.800969	0.593678	-1.30061	0.910331	-0.852163	1	-0.698315	1	-0.398035	1	0.109176	1
ENSSSCG00000035671	USP22	0.800969	0.597976	-1.0654	1	-0.406751	1	-1.48616	1	-0.768873	1	-0.168809	1
ENSSSCG00000025321	MAZ	0.800969	0.615171	-1.34338	0.886768	-0.852163	1	-1.48616	1	-0.768873	1	0.554587	1
ENSSSCG00000017272	HELZ	0.800969	0.658568	-0.511653	1	-0.646578	1	-0.100968	1	-2.00766	1	-1.16384	1
ENSSSCG00000034017	KPNA6	0.800969	0.671268	-0.784215	1	-2.2272	1	-0.202989	1	0.102394	1	0.390357	1
ENSSSCG00000007951	CREBBP	0.800969	0.674255	-1.30061	0.981867	-0.463597	1	-1.71059	1	-0.995381	1	0.109176	1
ENSSSCG00000034887	HAPLN4	0.800969	0.678358	-1.0654	1	-0.614663	1	-0.471806	1	-0.768873	1	-0.168809	1
ENSSSCG00000004370	ATG5	0.800969	0.697735	-1.5028	0.879533	-0.507514	1	-0.894039	1	-0.169411	1	0.453824	1
ENSSSCG00000009914	ENSSSCG00000009914	0.800969	0.706109	-1.40525	0.97352	-1.19201	1	-1.22027	1	0.102394	1	0.631128	1
ENSSSCG00000040435	STAT6	0.800969	0.713257	-2.10979	0.697706	-0.221396	1	-0.894039	1	-1.19111	1	0.739942	1
ENSSSCG00000022128	MXI1	0.800969	0.736246	-1.83799	0.841792	-1.62475	1	-1.22027	1	-1.51733	1	1.35915	0.855844
ENSSSCG00000027905	ENSSSCG00000027905	0.800969	0.746725	-1.0654	1	0.240947	1	-0.894039	1	-1.19111	1	-0.935219	1
ENSSSCG00000016050	INPP1	0.800969	0.74916	-0.332183	1	-2.2272	1	0.399461	1	0.102394	1	-0.663414	1
ENSSSCG00000028558	SGPP1	0.800969	0.753166	-2.70925	0.56416	0.721573	1	-0.471806	1	-0.768873	1	-0.505534	1
ENSSSCG00000004717	UBR1	0.800969	0.770097	-1.68011	0.981867	-0.852163	1	-0.471806	1	-0.768873	1	1.20229	0.930464
ENSSSCG00000004952	SMAD3	0.800969	0.814045	-1.0654	1	-0.852163	1	1.17205	1	-0.169411	1	0.739942	1
ENSSSCG00000031139	IKZF4	0.800969	0.895673	-1.0654	1	-0.852163	1	1.17205	1	2.65259	1	0.109176	1
ENSSSCG00000004929	PARP16	0.800969	0.911505	0.0277128	1	-0.852163	1	2.26516	1	0.874984	1	0.109176	1
ENSSSCG00000016922	GPBP1	0.797	0.527403	-1.004	0.981867	-0.971104	1	-1.00786	1	-0.284888	1	-0.212752	1
ENSSSCG00000009505	MBNL2	0.796481	0.572822	-1.43463	0.841792	-0.437125	1	-0.82795	1	-2.13624	1	0.178438	1
ENSSSCG00000002429	FOXN3	0.796481	0.592168	-1.20056	0.981867	-0.7829	1	-0.82795	1	-2.13624	1	0.360237	1
ENSSSCG00000000034	TTLL12	0.796481	0.621605	-0.650359	1	-2.85216	0.716294	-0.82795	1	-1.12502	1	0.673789	0.988776
ENSSSCG00000014625	TRIM3	0.795807	0.631663	-1.2219	0.978083	-1.62035	1	-0.622366	1	-0.321414	1	0.578661	1
ENSSSCG00000039295	ENSSSCG00000039295	0.795807	0.637322	-0.779642	1	-0.772728	1	-1.6353	1	-0.919432	1	-0.0473289	1
ENSSSCG00000030130	DPYSL2	0.794894	0.622421	-2.01959	0.656001	-0.311594	1	-1.39781	1	-0.679605	1	0.440797	1
ENSSSCG00000001792	EFL1	0.794894	0.678358	-1.58896	0.841792	-2.40675	1	-0.382539	1	0.351422	1	0.836157	0.928431
ENSSSCG00000030177	EBNA1BP2	0.794894	0.682424	-0.169733	1	-1.03803	1	-1.39781	1	-1.69487	1	-0.414386	1
ENSSSCG00000034058	ARHGDIA	0.794396	0.317783	-0.96487	0.918833	-0.917636	1	-0.915413	1	-0.563214	1	-1.04177	1
ENSSSCG00000038081	AGPAT3	0.793589	0.674255	-1.72836	0.825917	-0.214733	1	-1.11335	1	0.212019	1	-0.119643	1
ENSSSCG00000010756	MGMT	0.79302	0.440235	-1.74722	0.479555	-0.174091	1	-2.60274	1	-3.31649	1	-0.283142	1
ENSSSCG00000005912	GPAA1	0.792701	0.551723	-1.32413	0.851482	-0.278427	1	-0.946891	1	-1.24396	1	-0.382677	1
ENSSSCG00000022454	NRBP1	0.792356	0.475173	-0.934812	0.994292	-0.844629	1	-2.48616	1	-0.761641	1	-0.161353	1
ENSSSCG00000016907	DHX29	0.79157	0.56362	-0.426144	1	-0.363124	1	-1.77046	1	-1.05575	1	-1.82156	1
ENSSSCG00000035119	MTMR6	0.79157	0.56438	-0.923378	1	-0.915172	1	-0.758687	1	-1.05575	1	0.0461658	1
ENSSSCG00000009298	CDK8	0.79157	0.721807	-0.287789	1	-1.14984	1	-0.758687	1	-1.05575	1	0.251195	1
ENSSSCG00000003857	ZYG11B	0.79157	0.72342	-0.576359	1	-2.7829	0.912564	-0.758687	1	-1.05575	1	1.13517	0.899691
ENSSSCG00000011504	EOGT	0.79157	0.737235	-0.287789	1	-1.75905	1	-0.758687	1	-1.05575	1	0.598214	1
ENSSSCG00000000770	MICAL3	0.79157	0.752372	-0.287789	1	-1.75905	1	-0.758687	1	-1.05575	1	0.598214	1
ENSSSCG00000038806	AXL	0.791121	0.487496	-0.787863	1	-0.843549	1	-1.70242	1	-1.58034	1	-0.497097	1
ENSSSCG00000010508	TM9SF3	0.789473	0.427521	-0.676261	1	-1.1202	1	-0.462156	1	-1.35384	1	-0.768569	1
ENSSSCG00000042630	HNRNPA0	0.78803	0.578522	-0.422949	1	-2.90744	0.601831	-1.89404	1	-0.584448	1	0.465319	1
ENSSSCG00000032134	ENSSSCG00000032134	0.78803	0.693255	-0.422949	1	-1.27843	1	-1.30368	1	-1.60075	1	0.301821	1
ENSSSCG00000037673	BFAR	0.78803	0.770097	-0.872752	1	-0.659517	1	0.745785	1	-0.584448	1	0.301821	1
ENSSSCG00000004653	SECISBP2L	0.786172	0.706109	-1.56365	0.88119	-0.633522	1	0.33916	1	-1.99538	1	0.122115	1
ENSSSCG00000032796	GRINA	0.785027	0.680133	-1.17392	0.981867	-0.617697	1	-0.997875	1	-1.29494	1	0.628049	1
ENSSSCG00000029860	EPB41L4A	0.785027	0.814045	-1.17392	1	-0.617697	1	1.40652	1	-1.29494	1	-1.04057	1
ENSSSCG00000015729	TSN	0.783691	0.596159	-1.05029	1	-1.45208	1	0.572137	1	-0.754373	1	0.124282	1
ENSSSCG00000002755	NFAT5	0.783691	0.670273	-1.05029	1	-1.45208	1	-0.457307	1	-0.754373	1	0.570017	1
ENSSSCG00000010897	ZBTB41	0.783691	0.72342	-0.812631	1	-0.391321	1	-1.47181	1	-1.76887	1	-0.153859	1
ENSSSCG00000016151	MAP2	0.783691	0.751685	-1.05029	1	-0.391321	1	0.142303	1	-1.76887	1	-0.490737	1
ENSSSCG00000017428	JUP	0.782935	0.598112	-0.98426	1	-0.975545	1	-0.816635	1	-1.1137	1	0.190312	1
ENSSSCG00000020710	PRDM2	0.78021	0.732375	-1.20835	1	-0.552602	1	0.417163	1	-0.906376	1	0.408736	1
ENSSSCG00000000118	MICALL1	0.78021	0.732375	-1.20835	1	-0.552602	1	0.417163	1	0.732026	1	-0.645712	1
ENSSSCG00000030467	PHC3	0.78021	0.759509	-0.415894	1	-1.60705	1	0.417163	1	-0.906376	1	0.408736	1
ENSSSCG00000011407	RASSF1	0.78021	0.911505	-1.82028	1	-0.834015	1	-0.185502	1	0.120096	1	0.408736	1
ENSSSCG00000017877	ANKFY1	0.78021	0.429987	-0.928895	0.981867	-0.896557	1	-1.35673	1	-0.638086	1	-0.502855	1
ENSSSCG00000023173	REXO4	0.78021	0.814045	-0.765836	1	-1.60705	1	0.417163	1	0.120096	1	1.52421	0.943075
ENSSSCG00000027060	TBX2	0.78021	0.814045	-1.82028	0.907763	0.0889438	1	1.47161	1	1.17454	1	-0.645712	1
ENSSSCG00000004820	LINS1	0.78021	0.832081	-0.12429	1	-1.60705	1	1.47161	1	0.120096	1	0.408736	1
ENSSSCG00000008003	HAGHL	0.78021	0.842785	-1.82028	1	0.0889438	1	1.47161	1	0.120096	1	0.408736	1
ENSSSCG00000014835	C2CD3	0.78021	0.843818	-1.82028	1	-1.60705	1	0.417163	1	1.17454	1	1.52421	0.943075
ENSSSCG00000035259	PHF3	0.778249	0.605944	-1.48325	0.841792	-0.650904	1	-1.29556	1	-0.999486	1	0.17629	1
ENSSSCG00000038950	VARS1	0.776516	0.610685	-0.717473	1	-1.79076	1	-0.367109	1	-0.664175	1	0.457099	1
ENSSSCG00000038397	PTK2	0.776516	0.622421	-1.23532	0.981867	-0.504239	1	-1.38254	1	-0.664175	1	0.218405	1
ENSSSCG00000013312	HIPK3	0.776516	0.683876	-0.717473	1	-0.742933	1	-1.38254	1	-0.664175	1	-0.0607494	1
ENSSSCG00000002763	PRMT7	0.774973	0.72342	-0.164932	1	-0.829442	1	0.149682	1	-1.16941	1	-0.913192	1
ENSSSCG00000010179	ARV1	0.774973	0.72342	-1.04268	1	-0.829442	1	0.149682	1	-1.16941	1	0.476907	1
ENSSSCG00000009523	ENSSSCG00000009523	0.774973	0.770097	-1.04268	1	-1.87453	1	-0.872344	1	-1.16941	1	1.22653	0.899691
ENSSSCG00000008642	ASAP2	0.773592	0.638897	-1.12429	0.991713	-0.911056	1	-0.52839	1	-0.825456	1	0.287174	1
ENSSSCG00000004485	CD109	0.773592	0.639844	-0.887398	1	-0.911056	1	-1.5422	1	-0.825456	1	0.287174	1
ENSSSCG00000017785	NUFIP2	0.773224	0.576749	-1.04115	1	-1.16807	1	-1.19718	1	-1.07338	1	0.133423	1
ENSSSCG00000010299	ANXA7	0.772056	0.470757	-0.240655	1	-1.10514	1	-2.05195	1	-1.75922	1	-1.08558	1
ENSSSCG00000002455	GOLGA5	0.771221	0.648887	-0.19468	1	-1.33759	1	-1.68593	1	-1.983	1	-0.100278	1
ENSSSCG00000007280	ITCH	0.771221	0.716553	-0.933293	1	-0.720059	1	0.528194	1	-0.372944	1	-0.534681	1
ENSSSCG00000026571	RAB8B	0.771221	0.742406	-0.650359	1	-0.437125	1	-1.09474	1	-1.3918	1	-0.100278	1
ENSSSCG00000035133	MTMR9	0.771221	0.761935	0.327946	1	-1.49602	1	-1.09474	1	-1.3918	1	-1.13875	1
ENSSSCG00000006779	ST7L	0.771221	0.770097	-0.650359	1	-2.10009	1	-0.0758775	1	-0.372944	1	1.34364	0.915213
ENSSSCG00000024232	CCDC91	0.771221	0.770097	-2.31332	0.755157	-2.10009	1	-0.0758775	1	0.66553	1	1.64974	0.855844
ENSSSCG00000029849	S1PR1	0.771221	0.779186	-1.27485	1	-0.437125	1	-0.0758775	1	-0.372944	1	0.979893	1
ENSSSCG00000023191	LYPLA2	0.771221	0.787098	-2.31332	0.841792	0.0185544	1	-0.0758775	1	-0.372944	1	0.979893	1
ENSSSCG00000008014	NUBP2	0.771221	0.796245	-2.31332	0.841792	-0.437125	1	0.962597	1	-0.372944	1	0.979893	1
ENSSSCG00000010340	PRXL2A	0.769785	0.622421	-1.78307	0.739825	-1.05554	1	-3.59613	1	-3.8932	1	0.798108	0.876585
ENSSSCG00000015509	COP1	0.768401	0.671268	-0.855474	1	-0.192013	1	-1.28738	1	-1.58445	1	-0.300215	1
ENSSSCG00000006263	ATP6V1H	0.768401	0.671268	-0.855474	1	-0.642239	1	-0.270893	1	-1.58445	1	0.0387863	1
ENSSSCG00000009560	TFDP1	0.768401	0.671268	-0.615594	1	-0.192013	1	-1.28738	1	-0.56796	1	-1.33377	1
ENSSSCG00000006996	ENSSSCG00000006996	0.768401	0.671268	-1.9067	0.658091	-0.192013	1	-1.28738	1	0.0336813	1	0.0387863	1
ENSSSCG00000010773	TUBGCP2	0.768401	0.742406	-0.405247	1	-0.642239	1	-1.28738	1	-1.58445	1	-0.300215	1
ENSSSCG00000001346	ABCF1	0.766203	0.648887	-0.588959	1	-1.86711	1	0.1571	1	-0.139967	1	-0.138752	1
ENSSSCG00000000884	APAF1	0.766203	0.685044	-0.588959	1	-1.10009	1	0.1571	1	-0.739726	1	-0.475787	1
ENSSSCG00000001904	CLK3	0.766203	0.751303	-1.65036	0.908631	-0.0220876	1	-0.44266	1	-0.739726	1	0.585614	1
ENSSSCG00000005057	FBXO34	0.766203	0.783075	-1.65036	0.958469	-1.43713	1	-0.44266	1	-0.739726	1	1.49027	0.855844
ENSSSCG00000016793	ZNF622	0.764443	0.619097	-1.80686	0.680934	-0.354663	1	-0.596134	1	-0.294941	1	-0.0201074	1
ENSSSCG00000001973	SCFD1	0.764443	0.648887	-0.751897	1	-1.25815	1	-1.60931	1	-0.893201	1	0.422675	1
ENSSSCG00000029230	ECM1	0.764443	0.72342	-1.47139	0.969937	-0.269571	1	-2.61585	1	-2.91292	1	0.102256	1
ENSSSCG00000017913	ENSSSCG00000017913	0.763336	0.484275	-0.437951	1	-1.22245	1	-0.897112	1	-1.68573	1	-0.938338	1
ENSSSCG00000011342	DHX30	0.763001	0.759141	-0.261794	1	-0.685053	1	-0.734841	1	-1.03191	1	-0.163843	1
ENSSSCG00000000737	TULP3	0.763001	0.759141	-0.550823	1	-1.73481	1	-0.734841	1	0.601965	1	0.276286	1
ENSSSCG00000029343	MFSD11	0.763001	0.759141	-0.261794	1	-0.685053	1	-0.734841	1	-0.00765948	1	-0.773467	1
ENSSSCG00000013552	GPR108	0.763001	0.768033	-1.33842	0.983048	-0.0485598	1	0.289407	1	-0.00765948	1	-0.773467	1
ENSSSCG00000002254	NR2F2	0.763001	0.810839	-1.61383	1	-0.0485598	1	-1.74681	1	-2.04388	1	0.0710405	1
ENSSSCG00000040617	TNFAIP8	0.763001	0.898682	0.404089	1	-1.12518	1	-0.734841	1	-1.03191	1	-1.79771	1
ENSSSCG00000003439	DHRS3	0.763001	0.911505	-2.37525	1	-0.502417	1	-0.734841	1	-2.04388	1	0.774191	0.995005
ENSSSCG00000024618	FBXO28	0.761798	0.700494	-0.152859	1	-0.817947	1	-1.87234	1	-0.562422	1	-1.92425	1
ENSSSCG00000005252	PTAR1	0.76078	0.72342	-0.280409	1	-1.98145	1	0.042767	1	-0.254299	1	0.0217128	1
ENSSSCG00000000075	MRTFA	0.76078	0.72342	-1.58896	0.841792	-0.311594	1	0.648488	1	0.787521	1	-2.04057	1
ENSSSCG00000000877	SCYL2	0.76078	0.770097	0.127248	1	-0.939625	1	0.042767	1	-1.27476	1	-2.04057	1
ENSSSCG00000006282	KIFAP3	0.760183	0.517845	-0.692179	1	-1.29179	1	-0.62885	1	-0.597504	1	-0.489084	1
ENSSSCG00000017301	TLK2	0.759148	0.713257	-0.104925	1	-1.58913	1	-1.1855	1	-0.464866	1	-0.194605	1
ENSSSCG00000032216	ATMIN	0.7579	0.681199	-0.700985	1	-0.487751	1	-1.36711	1	-1.66418	1	-0.0446297	1
ENSSSCG00000028336	YIPF6	0.7579	0.713257	-0.304863	1	-1.77499	1	-1.36711	1	-1.66418	1	0.473587	1
ENSSSCG00000004908	LMAN1	0.756114	0.461117	-0.954693	0.983738	-1.78934	0.901224	-1.25421	1	-0.957906	1	0.354288	0.988776
ENSSSCG00000017727	TMEM98	0.755454	0.517845	-0.866677	1	-0.951698	1	-1.21453	1	-1.5116	1	-0.103274	1
ENSSSCG00000013017	EHD1	0.754899	0.5485	-0.906699	1	-1.31159	1	-0.319803	1	-1.21248	1	0.267873	1
ENSSSCG00000008740	FBXL5	0.754899	0.625377	-1.29146	0.908631	-0.117507	1	-0.319803	1	-2.22305	1	-0.624179	1
ENSSSCG00000007770	ORAI3	0.754426	0.585584	-1.20495	0.895491	-1.42707	1	-2.0374	1	-0.729878	1	0.722152	0.915213
ENSSSCG00000003630	AGO1	0.754426	0.679396	-0.714489	1	-1.42707	1	-1.02762	1	-0.729878	1	0.149818	1
ENSSSCG00000036423	CCDC50	0.751908	0.533189	-1.30747	0.841792	-1.21557	1	-1.24299	1	-1.11937	1	0.450213	0.988776
ENSSSCG00000033757	FKBP2	0.751413	0.5485	-0.888127	1	-0.674893	1	-1.47181	1	-1.02226	1	-0.621217	1
ENSSSCG00000000808	SLC38A2	0.750789	0.511336	-0.685174	1	-1.4786	1	-1.40349	1	-1.70056	1	-0.0826239	1
ENSSSCG00000014970	MTMR2	0.748501	0.637322	-0.573191	1	-1.42202	1	0.17205	1	-1.73973	1	0.154979	1
ENSSSCG00000013410	SWAP70	0.748501	0.648887	-0.269269	1	-1.9711	1	-1.9777	1	-0.669337	1	0.03236	1
ENSSSCG00000029279	GNA11	0.748501	0.668835	-0.837986	1	-0.905274	1	-1.27089	1	0.482666	1	-0.283142	1
ENSSSCG00000009733	GOLGA3	0.748501	0.672113	-1.09093	1	-0.877698	1	-1.73484	1	0.00461885	1	0.0836405	1
ENSSSCG00000024970	ETV3	0.748501	0.681198	-1.88983	0.743923	-0.384658	1	-1.27089	1	-0.551281	1	0.576681	1
ENSSSCG00000005356	DCAF10	0.748501	0.693077	-0.837986	1	-1.24448	1	-1.27089	1	0.482666	1	0.0560643	1
ENSSSCG00000008690	RNF4	0.748501	0.730458	-0.913393	1	-1.04199	1	-1.07588	1	0.250493	1	0.261179	1
ENSSSCG00000010485	TBC1D12	0.748501	0.737401	-2.0654	0.676491	-0.806359	1	0.17205	1	-0.125016	1	0.787248	0.988776
ENSSSCG00000012689	ZNF75D	0.748501	0.737401	-0.387325	1	-1.24448	1	0.17205	1	-1.14738	1	0.154979	1
ENSSSCG00000017365	G6PC3	0.748501	0.752372	-0.674206	1	0.0725493	1	-0.850318	1	-1.14738	1	-0.890824	1
ENSSSCG00000005205	KIAA2026	0.748501	0.759141	0.0170656	1	-0.700159	1	-1.07588	1	-1.37294	1	-1.11964	1
ENSSSCG00000030480	DYRK1A	0.748501	0.76694	-1.01959	1	-2.87453	1	0.17205	1	-0.125016	1	1.03389	0.916508
ENSSSCG00000004106	LATS1	0.748501	0.770097	-0.387325	1	-1.58008	1	-0.582837	1	1.20256	1	-0.618745	1
ENSSSCG00000011496	ADAMTS9	0.748501	0.770097	-1.18087	1	0.37023	1	-0.582837	1	0.147063	1	-1.64571	1
ENSSSCG00000014247	ALDH7A1	0.748501	0.770097	-1.45771	0.999074	0.289856	1	-0.850318	1	-0.125016	1	-0.890824	1
ENSSSCG00000032957	PTPN23	0.748501	0.779108	-1.45771	0.977083	-0.624752	1	-0.254215	1	0.482666	1	0.787248	1
ENSSSCG00000009912	POP5	0.748501	0.830094	-1.18087	1	-0.524588	1	0.44413	1	0.147063	1	-0.00630161	1
ENSSSCG00000030432	RAB42	0.748501	0.852531	-1.45771	1	-0.174091	1	1.85012	1	1.55306	1	-0.283142	1
ENSSSCG00000010698	FGFR2	0.748501	0.86644	0.271638	1	-1.24448	1	1.85012	1	0.482666	1	-0.283142	1
ENSSSCG00000026596	SYNRG	0.748501	0.877296	-1.45771	1	-1.24448	1	0.779733	1	-0.551281	1	1.1457	0.988776
ENSSSCG00000005641	DNM1	0.748501	1	-0.387325	1	-0.174091	1	3.00213	1	1.55306	1	0.787248	1
ENSSSCG00000033763	GNAQ	0.748501	0.693077	-1.01959	1	-1.24448	1	-1.86137	1	-1.14738	1	0.649744	0.988776
ENSSSCG00000000697	ENSSSCG00000000697	0.74468	0.424491	-1.45444	0.618711	-1.4734	1	-1.664	1	-1.36978	1	0.673479	0.855844
ENSSSCG00000003914	PRDX1	0.743351	0.46027	-0.769971	1	-0.792942	1	-1.78679	1	-1.39881	1	-0.839489	1
ENSSSCG00000016768	ENSSSCG00000016768	0.743321	0.587998	-1.22639	0.893309	-1.01315	1	-1.22027	1	-0.500056	1	0.255724	1
ENSSSCG00000013314	QSER1	0.742963	0.653799	-0.962637	1	-1.29274	1	-2.13173	1	-0.401141	1	0.359154	1
ENSSSCG00000011930	ATG3	0.742963	0.674255	-0.962637	1	-1.52459	1	-2.13173	1	-0.0698749	1	0.359154	1
ENSSSCG00000022317	SLC38A10	0.739041	0.693255	0.036483	1	-0.989666	1	-1.35151	1	-0.632811	1	-1.39862	1
ENSSSCG00000029547	NAB1	0.739041	0.701238	-1.2029	0.977083	-0.989666	1	-1.35151	1	-0.031907	1	0.490266	1
ENSSSCG00000037355	RNF115	0.739041	0.704731	-0.474788	1	-0.710144	1	-0.335745	1	-1.64858	1	-0.366558	1
ENSSSCG00000012686	MOSPD1	0.739041	0.72234	-0.923378	1	-1.3279	1	-0.335745	1	-1.64858	1	0.699785	0.975891
ENSSSCG00000022925	ENSSSCG00000022925	0.739041	0.766496	-3.58896	0.290312	-0.471072	1	-1.35151	1	-0.632811	1	1.05606	0.899691
ENSSSCG00000021149	RNF217	0.739041	0.770097	-0.287789	1	-3.37572	0.814123	0.265159	1	-0.031907	1	-0.0283279	1
ENSSSCG00000010801	CDC73	0.737775	0.770097	-0.27485	1	-3.19201	0.871404	-1.1678	1	0.156165	1	0.446211	1
ENSSSCG00000013366	ENSSSCG00000013366	0.736858	0.478657	-1.32997	0.782743	-0.0523022	1	-2.44662	1	-1.79348	1	-1.35198	1
ENSSSCG00000005955	EFR3A	0.736118	0.526544	-0.950754	1	-0.825396	1	-1.37741	1	-1.2543	1	-0.160285	1
ENSSSCG00000002259	ENSSSCG00000002259	0.736118	0.713257	-0.502802	1	-1.35466	1	-1.9675	1	-2.26457	1	0.38671	1
ENSSSCG00000004454	ME1	0.736118	0.72342	-0.258042	1	-1.35466	1	0.0635256	1	-0.233541	1	-0.393325	1
ENSSSCG00000003194	AKT1S1	0.736118	0.72342	-1.13149	1	-0.289568	1	0.0635256	1	-0.233541	1	-0.393325	1
ENSSSCG00000014822	ENSSSCG00000014822	0.736118	0.72342	-1.13149	1	-0.289568	1	0.0635256	1	-0.233541	1	-0.393325	1
ENSSSCG00000001070	FAM8A1	0.736118	0.736246	-1.13149	1	-0.918252	1	-0.957233	1	-0.233541	1	0.67177	1
ENSSSCG00000013007	ZFPL1	0.736118	0.742406	-2.17392	0.676491	-0.0448076	1	1.10596	1	-0.233541	1	-0.999349	1
ENSSSCG00000005651	ODF2	0.736118	0.755581	-0.502802	1	-1.96069	1	0.0635256	1	-0.233541	1	0.38671	1
ENSSSCG00000039171	MRTFB	0.736118	0.770097	-1.13149	1	-0.289568	1	-0.957233	1	-1.2543	1	0.38671	1
ENSSSCG00000003591	PUM1	0.735445	0.676798	-0.927199	1	-1.27469	1	-0.879612	1	-0.42514	1	-0.00882161	1
ENSSSCG00000040281	ARMCX3	0.735081	0.639648	-0.512856	1	-0.612975	1	-1.85032	1	-2.14738	1	-0.271646	1
ENSSSCG00000011775	KLHL24	0.735081	0.696664	-0.2476	1	-0.794677	1	-1.85032	1	-1.13624	1	-0.879509	1
ENSSSCG00000004414	CD164	0.73401	0.444221	-0.598109	1	-0.676092	1	-1.82654	1	-1.65994	1	-1.28171	1
ENSSSCG00000037973	KCNAB3	0.733854	0.533189	-1.15286	0.891063	-0.311594	1	-0.710593	1	-1.60075	1	-0.518098	1
ENSSSCG00000029203	TOX4	0.733854	0.72342	-1.07822	1	-0.311594	1	-1.72277	1	-2.01983	1	0.0963516	1
ENSSSCG00000006385	NCSTN	0.733854	0.753487	-0.524828	1	-0.311594	1	-0.710593	1	-1.00766	1	-0.138752	1
ENSSSCG00000000258	RARG	0.733854	0.753487	-1.31332	0.981867	-0.659517	1	0.314069	1	0.627056	1	-0.138752	1
ENSSSCG00000004986	TRAPPC6B	0.733854	0.770097	0.0140379	1	-0.659517	1	-0.710593	1	-1.00766	1	-0.748805	1
ENSSSCG00000010737	ABRAXAS2	0.733854	0.770097	-1.31332	0.987265	-1.10009	1	-0.710593	1	0.0170026	1	0.939251	0.96877
ENSSSCG00000034958	MIS12	0.733854	0.770097	-1.92338	0.89615	0.227272	1	1.3647	1	-1.00766	1	-1.77347	1
ENSSSCG00000039890	RASL11A	0.733854	0.894333	-2.94804	0.841792	0.227272	1	-0.710593	1	-1.00766	1	0.649744	1
ENSSSCG00000010467	BTAF1	0.730579	0.672113	-0.765836	1	-1.40675	1	-1.42786	1	-1.72493	1	0.803367	0.915213
ENSSSCG00000009593	ROR2	0.730579	0.770097	-1.004	1	-0.790762	1	-0.412912	1	0.936384	1	0.170576	1
ENSSSCG00000027907	ENSSSCG00000027907	0.728323	0.461117	-0.695874	1	-0.887786	1	-2.26258	1	-2.55964	1	-0.20407	1
ENSSSCG00000037558	YY1	0.728323	0.517845	-0.57997	1	-0.672897	1	-2.26258	1	-1.55128	1	-0.827998	1
ENSSSCG00000008412	PSME4	0.728323	0.72342	-1.44044	0.873922	-1.2272	1	-0.237341	1	-0.534407	1	0.805395	0.943075
ENSSSCG00000007019	GPAT4	0.728323	0.734962	-0.820284	1	-1.2272	1	-1.25421	1	0.0676287	1	0.354288	1
ENSSSCG00000025323	SF3B3	0.728323	0.76771	-0.57997	1	-1.2272	1	-1.25421	1	-1.55128	1	0.594602	1
ENSSSCG00000021890	GNB1	0.72809	0.461117	-0.501692	1	-1.01566	1	-2.1195	1	-1.40733	1	-0.636252	1
ENSSSCG00000036812	ENSSSCG00000036812	0.72744	0.674255	-0.438855	1	-0.722527	1	-0.173725	1	-0.470791	1	-1.83334	1
ENSSSCG00000012481	TSPAN6	0.725418	0.544474	-0.793317	1	-0.679982	1	-2.6545	1	-1.35384	1	-0.192944	1
ENSSSCG00000000107	ENSSSCG00000000107	0.725418	0.56438	-0.893216	1	-1.02209	1	-0.635305	1	-1.9452	1	0.0614225	1
ENSSSCG00000030560	IGF1R	0.725418	0.648887	-0.443908	1	-1.63352	1	-0.635305	1	-0.33447	1	-0.0607494	1
ENSSSCG00000012772	BCAP31	0.725418	0.742406	-2.27485	0.596837	-0.153332	1	0.567188	1	-0.33447	1	-0.0607494	1
ENSSSCG00000002349	ACOT4	0.725418	0.742406	-0.609717	1	-0.679982	1	-1.05677	1	0.270122	1	-0.495686	1
ENSSSCG00000022147	CHURC1	0.725418	0.785052	-0.152859	1	-0.679982	1	-1.05677	1	-0.33447	1	-1.10028	1
ENSSSCG00000020706	ENSSSCG00000020706	0.725418	0.814521	-1.23532	1	-2.06162	1	1.00213	1	0.705059	1	1.02171	1
ENSSSCG00000034868	ENSSSCG00000034868	0.722966	0.653799	-0.635252	1	-0.422018	1	-1.50038	1	0.245627	1	-1.54904	1
ENSSSCG00000023920	P3H1	0.722029	0.546067	-1.40779	0.792316	-0.365232	1	-0.20547	1	-0.729878	1	-1.07073	1
ENSSSCG00000031392	UBE2E2	0.721534	0.705874	-0.814335	1	-0.7829	1	-0.82795	1	-2.13624	1	0.178438	1
ENSSSCG00000015535	QSOX1	0.721534	0.736246	-0.116023	1	-0.7829	1	-0.82795	1	0.50575	1	-1.89082	1
ENSSSCG00000021065	NAA60	0.721534	0.736246	-0.650359	1	-0.149843	1	-0.82795	1	-1.12502	1	-0.260058	1
ENSSSCG00000003035	ENSSSCG00000003035	0.721534	0.770097	-0.650359	1	-0.7829	1	-0.82795	1	-1.12502	1	0.524213	1
ENSSSCG00000006219	MTFR1	0.721534	0.770097	0.297173	1	-1.2214	1	0.19477	1	-1.12502	1	-1.89082	1
ENSSSCG00000027371	PCDHGA4	0.721534	0.796288	-0.363077	1	-1.2214	1	-0.82795	1	-0.102296	1	0.178438	1
ENSSSCG00000007425	SNX21	0.721534	0.824426	-1.43463	1	-1.82944	1	-0.82795	1	-0.102296	1	1.27629	0.899691
ENSSSCG00000026990	FAM162A	0.720709	0.616716	-1.99752	0.479883	-0.231264	1	-1.29284	1	-1.85566	1	-0.0721542	1
ENSSSCG00000010928	KDM5B	0.720595	0.739148	-1.71884	0.841792	-0.729907	1	-1.10407	1	-1.40114	1	0.63969	0.988776
ENSSSCG00000017728	MYO1D	0.72035	0.560487	-0.505969	1	-0.921325	1	-1.1855	1	-1.48257	1	-0.62779	1
ENSSSCG00000005444	TMEM245	0.719932	0.717628	-0.667433	1	-0.454199	1	-1.33574	1	-0.0157874	1	-0.781595	1
ENSSSCG00000036152	TSPAN15	0.719932	0.753487	-0.101021	1	-1.31159	1	-0.319803	1	-0.61687	1	-0.781595	1
ENSSSCG00000027314	CAMSAP2	0.717851	0.575757	-0.689887	1	-0.476653	1	-0.865039	1	-2.76164	1	-0.675927	1
ENSSSCG00000040657	STRN3	0.71608	0.541973	-0.185136	1	-1.35201	1	-3.38637	1	-1.34612	1	-0.702137	1
ENSSSCG00000031073	BABAM1	0.71608	0.727089	-0.709253	1	-1.5526	1	-1.14988	1	-1.44694	1	0.919351	0.900644
ENSSSCG00000006510	ENSSSCG00000006510	0.71608	0.730693	-0.709253	1	-0.778162	1	0.47161	1	0.174544	1	-1.19461	1
ENSSSCG00000032304	MAEA	0.71608	0.74564	-0.991396	1	-2.15594	1	-0.131731	1	0.174544	1	0.707077	0.988776
ENSSSCG00000016177	XRCC5	0.71608	0.76024	-0.991396	1	-1.5526	1	0.47161	1	0.608197	1	-0.157611	1
ENSSSCG00000013082	ENSSSCG00000013082	0.71608	0.76694	-0.709253	1	-1.5526	1	0.47161	1	-0.428797	1	0.183176	1
ENSSSCG00000036036	XG	0.71608	0.768747	-1.33218	0.983738	-1.11895	1	-1.14988	1	0.608197	1	0.465319	1
ENSSSCG00000010166	NTPCR	0.71608	0.770097	-0.709253	1	-0.939625	1	-0.55587	1	0.787521	1	0.0217128	1
ENSSSCG00000038187	ENSSSCG00000038187	0.71608	0.770097	-0.255221	1	-1.11895	1	0.47161	1	-1.44694	1	-0.591264	1
ENSSSCG00000001659	KLC4	0.71608	0.770097	-0.709253	1	-1.5526	1	-0.55587	1	-0.852937	1	1.10918	0.916985
ENSSSCG00000000493	FRS2	0.71608	0.770097	-0.358178	1	-0.939625	1	-0.55587	1	-0.852937	1	0.465319	1
ENSSSCG00000030030	FBH1	0.71608	0.770097	-1.76584	0.841792	-0.144944	1	-0.55587	1	0.787521	1	0.0217128	1
ENSSSCG00000003379	KLHL21	0.71608	0.8244	-1.76584	0.908631	-0.144944	1	1.08459	1	-0.852937	1	0.0217128	1
ENSSSCG00000016104	TRAK2	0.71608	0.83479	-0.709253	1	-0.496019	1	0.47161	1	-0.852937	1	0.0217128	1
ENSSSCG00000000087	TAB1	0.71608	0.894639	-1.76584	0.987584	-1.5526	1	0.47161	1	1.23113	1	1.58561	0.924697
ENSSSCG00000000169	POLR3B	0.71608	0.897557	-0.709253	1	-1.5526	1	0.47161	1	0.174544	1	1.58561	0.938981
ENSSSCG00000029201	AJUBA	0.71608	0.901897	-1.76584	1	0.147837	1	1.52819	1	0.174544	1	0.465319	1
ENSSSCG00000010416	ZNF32	0.71608	0.911505	-0.709253	1	-0.496019	1	0.47161	1	1.87498	1	-0.591264	1
ENSSSCG00000012136	PIR	0.71608	0.919849	-1.76584	1	-0.496019	1	0.47161	1	0.174544	1	1.58561	0.943304
ENSSSCG00000001474	RXRB	0.71608	0.938371	-0.709253	1	-1.5526	1	2.17205	1	1.23113	1	-0.591264	1
ENSSSCG00000020970	IL6	0.71608	0.946394	-1.76584	1	-0.631136	1	-2.15887	1	-2.45593	1	0.816394	0.988776
ENSSSCG00000016034	COL3A1	0.713293	0.56362	-0.620807	1	-0.339075	1	-2.21242	1	-1.5444	1	-2.77423	0.964619
ENSSSCG00000008448	PREPL	0.713226	0.700765	-1.36308	0.926838	-1.42505	1	-1.77046	1	-0.031907	1	0.748428	0.924044
ENSSSCG00000021861	PIGT	0.712432	0.671268	-0.749895	1	-0.536661	1	-0.397806	1	0.335825	1	-1.46068	1
ENSSSCG00000038859	INO80C	0.712432	0.72342	-0.749895	1	-0.327896	1	-1.41291	1	-1.70998	1	-0.0924583	1
ENSSSCG00000049524	ENSSSCG00000049524	0.712432	0.867278	-0.988229	1	-0.141669	1	-0.397806	1	-0.0946428	1	-1.46068	1
ENSSSCG00000008368	UGP2	0.711027	0.605944	-1.10979	0.95311	-0.552602	1	-1.52839	1	-0.811517	1	-0.212752	1
ENSSSCG00000010465	TNKS2	0.711027	0.656136	-0.480434	1	-1.33329	1	-1.94689	1	-2.24396	1	0.408736	1
ENSSSCG00000004339	UFL1	0.711027	0.671463	-1.31332	0.873057	-0.2672	1	-1.94689	1	-0.638086	1	-0.138752	1
ENSSSCG00000011978	CPOX	0.711027	0.757693	-0.765836	1	-0.896557	1	-0.936474	1	-1.23354	1	0.694138	1
ENSSSCG00000009430	AKAP11	0.711027	0.757693	-0.480434	1	-1.33329	1	0.0845872	1	-1.23354	1	0.408736	1
ENSSSCG00000021634	PPP1R8	0.711027	0.763099	-0.235322	1	-1.93963	1	-0.936474	1	0.830589	1	-0.371951	1
ENSSSCG00000013874	OCEL1	0.711027	0.770097	-0.480434	1	-0.896557	1	0.0845872	1	-0.212479	1	-0.371951	1
ENSSSCG00000011028	EPC1	0.711027	0.770097	-1.10979	1	-0.0220876	1	-0.936474	1	0.393857	1	-0.978287	1
ENSSSCG00000026472	RPL7L1	0.70928	0.525479	-0.352074	1	-1.06162	1	-2.10407	1	-1.81152	1	-0.534681	1
ENSSSCG00000038718	ADRM1	0.708973	0.657902	-0.581096	1	-1.42959	1	-2.45731	1	-0.403001	1	0.0140184	1
ENSSSCG00000009570	MPHOSPH8	0.708394	0.517845	-1.29146	0.81294	-0.637265	1	-0.493286	1	-0.790352	1	-0.527449	1
ENSSSCG00000007056	PLCB1	0.707859	0.661899	-1.78587	0.676491	-2.04692	1	-2.05195	1	-2.34902	1	1.27423	0.855844
ENSSSCG00000007739	GUSB	0.707859	0.714053	-0.561822	1	-0.870084	1	-0.220267	1	-1.53441	1	0.0912537	1
ENSSSCG00000026819	NID1	0.707859	0.72342	0.00860399	1	-1.20971	1	-1.82795	1	-0.517334	1	-1.28314	1
ENSSSCG00000028606	ZBTB7B	0.707859	0.778524	-2.45771	0.680934	-0.589128	1	-0.220267	1	-0.517334	1	1.48468	0.855844
ENSSSCG00000002378	MLH3	0.707859	0.803023	0.00860399	1	-1.20971	1	0.814498	1	-0.517334	1	-0.248376	1
ENSSSCG00000014869	LRRC32	0.707859	0.811857	-1.42295	1	-0.589128	1	0.814498	1	0.517432	1	0.37221	1
ENSSSCG00000021206	IL1RAP	0.707859	0.832788	0.165216	1	-2.24448	1	-0.220267	1	0.0849066	1	-1.28314	1
ENSSSCG00000017900	KIF1C	0.706681	0.572916	-0.304863	1	-1.77499	1	-1.36711	1	-0.318788	1	-0.382677	1
ENSSSCG00000007907	USP7	0.706681	0.622421	-0.593134	1	-0.726632	1	-2.37484	1	-2.67191	1	-0.0446297	1
ENSSSCG00000010029	DRG1	0.706332	0.650729	-0.409351	1	-1.15333	1	-0.987821	1	-1.28489	1	-0.191994	1
ENSSSCG00000006267	PCMTD1	0.706332	0.691373	-1.59938	0.827025	-0.0782306	1	-0.987821	1	-2.29494	1	0.0111435	1
ENSSSCG00000012639	THOC2	0.706066	0.551723	-0.734675	1	-0.703912	1	-0.752762	1	-1.47079	1	-0.615717	1
ENSSSCG00000033115	IFNAR1	0.705688	0.708761	-1.68011	0.779458	-0.406751	1	-1.48616	1	0.260274	1	0.109176	1
ENSSSCG00000007736	TMEM248	0.704107	0.575541	-0.981004	0.981867	-0.76777	1	-0.685931	1	-0.982997	1	-0.113217	1
ENSSSCG00000017294	DCAF7	0.704107	0.587396	-1.28779	0.841792	-0.183079	1	-1.27916	1	-0.559645	1	-0.723714	1
ENSSSCG00000008681	NELFA	0.704107	0.770097	-0.208355	1	-1.07455	1	-0.685931	1	-0.982997	1	0.327816	1
ENSSSCG00000028466	UTP3	0.704107	0.796288	-0.498356	1	-0.633522	1	-0.685931	1	0.652591	1	-0.723714	1
ENSSSCG00000006467	PRCC	0.704107	0.850445	-0.498356	1	-1.68505	1	-0.685931	1	0.652591	1	0.327816	1
ENSSSCG00000017137	METRNL	0.704107	0.850445	-0.208355	1	-1.68505	1	0.33916	1	1.09362	1	-1.74881	1
ENSSSCG00000005024	PYGL	0.703272	0.552378	-0.85681	1	-1.04593	1	-0.812843	1	-0.687259	1	-0.0845961	1
ENSSSCG00000009192	PDLIM5	0.703203	0.517845	-0.923378	1	-0.676952	1	-1.28943	1	-1.5865	1	-0.50343	1
ENSSSCG00000001556	MAPK14	0.702904	0.643471	-1.04268	0.983738	-0.648022	1	-1.88323	1	-0.147384	1	-0.0721542	1
ENSSSCG00000015846	RBPMS	0.702565	0.506146	-0.42959	1	-0.545185	1	-3.53185	1	-1.8185	1	-1.24132	1
ENSSSCG00000028902	RB1CC1	0.702405	0.56362	-0.950754	1	-1.62827	1	-0.957233	1	-0.92721	1	0.38671	0.992018
ENSSSCG00000008980	SCARB2	0.701558	0.643471	-1.11464	0.981867	-0.739688	1	-3.12716	1	-2.41964	1	0.368935	1
ENSSSCG00000018094	CYTB	0.700761	0.517845	-2.24686	0.19651	-0.0398171	1	-1.9813	1	-1.83588	1	-0.28948	1
ENSSSCG00000000645	GABARAPL1	0.700567	0.746725	-0.650359	1	-0.676591	1	-1.3198	1	-1.61687	1	0.284747	1
ENSSSCG00000004524	SMAD4	0.700567	0.747686	-0.889825	1	-0.956499	1	-0.303683	1	-0.60075	1	0.284747	1
ENSSSCG00000030053	ARCN1	0.700292	0.517845	-1.23532	0.841792	-1.02209	1	-0.789882	1	-1.67961	1	0.281357	1
ENSSSCG00000033689	GPS1	0.699592	0.701928	-0.343381	1	-0.688664	1	-1.55587	1	-0.240494	1	-1.0063	1
ENSSSCG00000014017	MGAT4B	0.699592	0.770097	-1.7519	0.841792	-0.296947	1	-0.542195	1	-1.85294	1	0.479819	1
ENSSSCG00000004961	ITGA11	0.699592	0.802859	-1.41589	1	-1.20266	1	-1.55587	1	-0.839262	1	0.983645	0.90453
ENSSSCG00000033527	ITFG1	0.69887	0.713257	-0.728362	1	-0.350413	1	-1.75869	1	-1.04388	1	-0.451539	1
ENSSSCG00000024669	ENSSSCG00000024669	0.69887	0.741765	-1.3508	0.945733	-0.0616159	1	-0.746813	1	-1.04388	1	-0.451539	1
ENSSSCG00000005300	VCP	0.697687	0.587644	-0.65516	1	-1.69194	1	-1.15887	1	-1.12952	1	0.173716	1
ENSSSCG00000028934	FAM3A	0.697517	0.593678	-0.793317	1	-0.339428	1	-1.22883	1	-1.5259	1	-0.672184	1
ENSSSCG00000013045	OTUB1	0.697221	0.652994	-0.387325	1	-1.76705	1	-1.35933	1	0.190485	1	-0.575323	1
ENSSSCG00000012576	CHRDL1	0.696971	0.683876	-0.259168	1	-1.28215	1	-1.479	1	-0.432445	1	-0.927914	1
ENSSSCG00000011229	STT3B	0.696573	0.674255	-0.414546	1	-1.34402	1	-0.351512	1	-0.976765	1	-0.717373	1
ENSSSCG00000024437	AP2M1	0.694053	0.542041	-0.489423	1	-1.06594	1	-0.944814	1	-0.974682	1	-0.845021	1
ENSSSCG00000031147	ACAP2	0.694053	0.618541	-1.37283	0.834281	-0.166477	1	-0.171358	1	-1.81152	1	-0.734521	1
ENSSSCG00000000843	TXNRD1	0.694053	0.674255	-0.676261	1	-1.80636	1	-1.74204	1	-2.0391	1	0.393333	0.988776
ENSSSCG00000022073	ZBTB38	0.694053	0.72342	-0.489423	1	-1.06594	1	-0.677616	1	-0.974682	1	-0.484349	1
ENSSSCG00000029485	FBXO11	0.694053	0.72342	-1.11851	1	-0.276189	1	-2.27916	1	-1.56796	1	-0.104604	1
ENSSSCG00000038615	TAF9	0.694053	0.724633	-0.47633	1	-0.577055	1	-0.80523	1	-2.1137	1	-0.511411	1
ENSSSCG00000033601	ENSSSCG00000033601	0.694053	0.770097	-0.972287	1	-1.80636	1	0.217854	1	-0.0792127	1	0.836157	0.988776
ENSSSCG00000002296	ENSSSCG00000002296	0.694053	0.770097	-0.626112	1	-0.412878	1	0.217854	1	-0.0792127	1	-0.845021	1
ENSSSCG00000026108	CDC42EP1	0.694053	0.770097	-0.0452187	1	-1.10009	1	-0.113352	1	-1.4288	1	-0.572648	1
ENSSSCG00000007034	PSD3	0.694053	0.770097	-0.0909317	1	-2.82944	0.926152	-0.80523	1	-0.0792127	1	0.548461	1
ENSSSCG00000016125	INO80D	0.694053	0.810055	-2.61999	0.639746	0.0435008	1	-0.382539	1	-0.679605	1	1.00484	0.988776
ENSSSCG00000027551	NUDT15	0.694053	0.810055	-0.524828	1	-1.37572	1	0.648488	1	0.351422	1	0.202285	1
ENSSSCG00000017561	ABCC3	0.694053	0.813568	-0.972287	1	-0.759053	1	-0.382539	1	-0.679605	1	1.00484	0.988776
ENSSSCG00000017106	ENSSSCG00000017106	0.694053	0.817054	-0.338415	1	-0.759053	1	-1.39781	1	-1.69487	1	-0.0766909	1
ENSSSCG00000039609	ANKRD33B	0.694053	0.817353	-0.524828	1	-2.40675	1	-0.382539	1	0.351422	1	1.00484	0.988776
ENSSSCG00000036676	MAIP1	0.694053	0.821573	-1.58896	0.910331	-0.759053	1	-0.382539	1	-0.679605	1	1.30182	0.899691
ENSSSCG00000004314	PM20D2	0.694053	0.884088	-0.972287	1	-0.759053	1	0.217854	1	-0.0792127	1	1.30182	0.988776
ENSSSCG00000001611	NFYA	0.694053	0.895673	-0.338415	1	-0.759053	1	1.89903	1	-0.0792127	1	-0.845021	1
ENSSSCG00000038584	FGF12	0.694053	0.977481	-1.58896	1	-0.759053	1	-0.382539	1	-0.679605	1	1.30182	0.958929
ENSSSCG00000013723	DHPS	0.694053	0.977481	0.127248	1	-0.759053	1	2.3647	1	0.968093	1	0.202285	1
ENSSSCG00000016210	ABCB6	0.694053	1	-0.972287	1	-0.759053	1	2.3647	1	0.968093	1	1.30182	1
ENSSSCG00000024373	TRIP12	0.691918	0.572916	-0.463428	1	-2.6177	0.499521	-0.920707	1	-1.21777	1	0.345876	1
ENSSSCG00000015301	STEAP1	0.68863	0.736246	-1.16693	1	0.385337	1	-2.5895	1	-1.8799	1	-2.64571	1
ENSSSCG00000016056	GLS	0.687413	0.533388	-0.921213	0.98836	-1.3589	1	-1.70651	1	-0.764745	1	0.253359	1
ENSSSCG00000034151	RNPEP	0.687101	0.622421	-1.0654	0.958469	-0.33021	1	-2.22883	1	-1.51733	1	-0.0518163	1
ENSSSCG00000023276	ZNF24	0.687101	0.741397	-0.784215	1	-0.852163	1	-0.202989	1	-0.500056	1	0.109176	1
ENSSSCG00000010219	ARID5B	0.686175	0.608077	-0.262238	1	-1.25967	1	-1.72277	1	-2.01983	1	-0.675927	1
ENSSSCG00000035690	SFPQ	0.685491	0.644339	-0.806864	1	-1.12225	1	-1.24158	1	-0.718541	1	-0.160914	1
ENSSSCG00000016214	STK16	0.685491	0.753487	-1.08776	1	-0.24448	1	0.105961	1	-1.21248	1	0.0868078	1
ENSSSCG00000011347	NME6	0.685491	0.771357	-0.743468	1	-0.24448	1	-0.915413	1	-1.21248	1	0.0868078	1
ENSSSCG00000029633	USP24	0.685491	0.775304	-1.08776	1	-1.31159	1	-0.915413	1	-0.191106	1	0.962334	0.943075
ENSSSCG00000003211	NR1H2	0.684371	0.693077	-0.715651	1	-2.16202	0.968866	-1.74681	1	-0.434872	1	0.774191	0.943075
ENSSSCG00000015842	PPP2CB	0.684043	0.572916	-0.846756	1	-0.733175	1	-2.11643	1	-1.17875	1	-0.315491	1
ENSSSCG00000004705	MAP1A	0.682913	0.580389	-0.815418	1	-0.466872	1	-1.12257	1	-1.09311	1	-0.992362	1
ENSSSCG00000032235	ENSSSCG00000032235	0.682913	0.696664	-1.12429	0.981867	-1.09057	1	-2.13173	1	-0.401141	1	0.494466	0.995005
ENSSSCG00000038423	GLA	0.682913	0.771458	-0.680106	1	-0.466872	1	-0.52839	1	-0.825456	1	0.494466	1
ENSSSCG00000005673	IER5L	0.682913	0.796288	-0.680106	1	-1.52459	1	1.11316	1	0.202558	1	0.0502819	1
ENSSSCG00000000066	L3MBTL2	0.682913	0.796288	-0.0350229	1	-0.911056	1	0.499625	1	-0.825456	1	-0.56325	1
ENSSSCG00000010645	NHLRC2	0.682913	0.797413	-1.12429	1	-0.466872	1	-0.52839	1	-0.825456	1	0.846141	1
ENSSSCG00000030798	FUS	0.68167	0.682424	-0.798751	1	-1.63876	1	-0.967501	1	-0.243957	1	0.375821	1
ENSSSCG00000025114	FMNL3	0.680938	0.770097	-1.92338	0.837525	-1.71014	1	-1.30368	1	-1.60075	1	1.54283	0.855844
ENSSSCG00000008486	GALM	0.680938	0.775361	-0.872752	1	-1.27843	1	-1.30368	1	-1.60075	1	0.939251	0.916123
ENSSSCG00000028446	PCBP4	0.680938	0.796288	-0.235322	1	-0.209715	1	-1.30368	1	-1.60075	1	-1.35026	1
ENSSSCG00000012534	MORF4L2	0.680641	0.521909	-0.870557	1	-1.02425	1	-2.69626	1	-1.39596	1	0.0938625	1
ENSSSCG00000032092	DDX5	0.680201	0.460558	-0.615856	1	-0.825396	1	-1.54905	1	-0.743186	1	-1.12836	1
ENSSSCG00000009472	FBXL3	0.680114	0.747951	-0.960214	1	-1.18606	1	-1.80523	1	-0.0675309	1	0.396458	1
ENSSSCG00000010628	SHOC2	0.678112	0.622421	-0.958481	1	-0.859082	1	-1.60931	1	-0.893201	1	0.102256	1
ENSSSCG00000016572	TNPO3	0.678112	0.736246	-0.567897	1	-1.41695	1	-0.422897	1	-0.719963	1	-0.0201074	1
ENSSSCG00000010863	AHCTF1	0.678112	0.74916	-0.249821	1	-1.59363	1	-0.596134	1	-0.294941	1	-0.296817	1
ENSSSCG00000011916	ATP6V1A	0.678112	0.770097	-2.23532	0.590704	-0.638759	1	-1.01777	1	-0.294941	1	1.06478	0.899691
ENSSSCG00000024598	PRKAA1	0.678112	0.770097	-0.324131	1	-1.41695	1	-1.01777	1	-1.31484	1	0.606675	1
ENSSSCG00000007173	IDH3B	0.678112	0.770097	-0.324131	1	-3.04199	0.874508	-1.01777	1	0.310199	1	0.606675	1
ENSSSCG00000024674	ABL2	0.678112	0.803085	-0.851993	1	-1.41695	1	0.00212505	1	-1.31484	1	0.850441	0.988776
ENSSSCG00000002729	VAC14	0.678112	0.810839	-2.23532	0.834281	-0.354663	1	0.00212505	1	0.745701	1	1.06478	1
ENSSSCG00000013930	ATP13A1	0.678112	0.810839	-2.23532	0.834281	-0.354663	1	0.00212505	1	-0.294941	1	1.4311	0.899691
ENSSSCG00000000276	TARBP2	0.678112	0.833973	-1.19468	1	0.469766	1	1.04277	1	-0.294941	1	-1.06075	1
ENSSSCG00000015955	ITGA6	0.678112	0.896573	-2.23532	0.841792	0.103443	1	1.04277	1	-0.294941	1	0.606675	1
ENSSSCG00000025942	MCCC1	0.676608	0.604069	-0.425293	1	-1.38466	1	-1.21165	1	-0.915093	1	-0.0428275	1
ENSSSCG00000005039	STYX	0.676187	0.72977	-0.259775	1	-1.51892	1	-0.850318	1	-1.14738	1	-0.0492538	1
ENSSSCG00000000403	BAZ2A	0.676187	0.746725	-0.837986	1	-0.174091	1	-1.86137	1	-1.14738	1	-0.557581	1
ENSSSCG00000014177	CHD1	0.675438	0.713257	-0.832562	1	-0.742933	1	-2.39019	1	-0.33447	1	-0.220745	1
ENSSSCG00000012290	WDR45	0.674792	0.685073	-0.755712	1	-0.690106	1	-2.07588	1	-0.344185	1	-0.273294	1
ENSSSCG00000012856	NAP1L4	0.674792	0.745432	-0.163429	1	-1.03207	1	-2.07588	1	-0.0125417	1	-1.53468	1
ENSSSCG00000010017	SMTN	0.674501	0.763099	-1.63971	0.841792	0.316896	1	-1.95379	1	-2.25086	1	-1.4109	1
ENSSSCG00000006757	TRIM33	0.673733	0.770097	-0.471389	1	-1.04856	1	-0.66084	1	0.0676287	1	0.354288	1
ENSSSCG00000028740	CTDSPL	0.673733	0.853953	-1.26179	1	-0.258155	1	-0.66084	1	-0.957906	1	0.703183	1
ENSSSCG00000016792	RETREG1	0.673733	0.863177	-1.26179	1	-1.65952	1	-0.66084	1	-0.957906	1	1.46532	0.855844
ENSSSCG00000035390	C2orf49	0.673733	0.870506	-1.87275	0.904782	-0.258155	1	0.364695	1	-0.957906	1	0.703183	1
ENSSSCG00000008479	DHX57	0.673733	0.883129	0.069533	1	-1.65952	1	-0.66084	1	-0.957906	1	0.354288	1
ENSSSCG00000013039	NUDT22	0.673733	0.883845	-1.87275	0.910331	0.282767	1	-0.66084	1	0.0676287	1	-0.0872216	1
ENSSSCG00000027428	ENHO	0.672552	0.752372	-1.51386	0.84718	0.0126779	1	-1.91541	1	-0.606143	1	-0.339285	1
ENSSSCG00000008496	EIF2AK2	0.672235	0.72338	-2.79332	0.252601	0.214265	1	-2.57614	1	-1.86648	1	0.144279	1
ENSSSCG00000046387	PSMD2	0.672088	0.571793	-1.50451	0.668722	-1.29127	1	0.00714312	1	-1.30989	1	0.47585	0.943075
ENSSSCG00000038320	POR	0.671686	0.753667	-0.952922	1	-1.08098	1	-1.11335	1	0.212019	1	0.504314	1
ENSSSCG00000039336	GNA13	0.671686	0.753667	-0.427967	1	-0.00190968	1	-1.11335	1	-1.41042	1	-1.15761	1
ENSSSCG00000013362	UEVLD	0.671686	0.770097	-1.29422	0.981867	-0.739688	1	-0.0947365	1	-0.391803	1	0.504314	1
ENSSSCG00000014998	AASDHPPT	0.671686	0.770097	-0.427967	1	-0.739688	1	-1.11335	1	0.646165	1	-1.15761	1
ENSSSCG00000034357	DAG1	0.671226	0.674491	-1.30159	0.861409	-0.275374	1	-1.23734	1	-1.53441	1	-0.248376	1
ENSSSCG00000025248	PITPNA	0.670499	0.72342	-0.403266	1	-0.821789	1	-0.44266	1	-0.739726	1	-0.475787	1
ENSSSCG00000037481	SYF2	0.670499	0.764291	-1.03502	1	-0.190032	1	-1.45731	1	-1.75437	1	0.139549	1
ENSSSCG00000016067	STK17B	0.670499	0.76694	-1.03502	1	-1.10009	1	-0.44266	1	0.290021	1	0.139549	1
ENSSSCG00000004595	ADAM10	0.670499	0.770097	-1.03502	1	-0.0220876	1	-0.44266	1	-0.139967	1	-1.50553	1
ENSSSCG00000011704	WWTR1	0.668213	0.587295	-0.627639	1	-0.515128	1	-0.479002	1	-0.776068	1	-1.54188	1
ENSSSCG00000006508	ASH1L	0.666039	0.617551	-1.30531	0.841792	-0.611154	1	-2.38254	1	-0.852937	1	0.0928738	1
ENSSSCG00000002426	ZC3H14	0.666039	0.700494	-1.22728	0.958469	-0.286791	1	-2.38254	1	-1.07921	1	-0.0527121	1
ENSSSCG00000003404	DFFA	0.666039	0.770097	-0.94804	1	-0.10009	1	-0.782146	1	-1.07921	1	0.226533	1
ENSSSCG00000015853	HERC2	0.666039	0.770097	-0.601449	1	-1.7829	1	0.241313	1	-0.0557538	1	0.573123	1
ENSSSCG00000005201	UHRF2	0.666039	0.787098	-0.601449	1	-1.17409	1	-0.782146	1	-0.0557538	1	0.573123	1
ENSSSCG00000021466	BMT2	0.666039	0.796288	-1.38732	0.97352	-1.17409	1	-0.782146	1	-0.0557538	1	1.10918	0.899691
ENSSSCG00000008130	CIAO1	0.666039	0.850445	-0.94804	1	-1.17409	1	0.241313	1	0.553055	1	0.226533	1
ENSSSCG00000013644	KRI1	0.666039	0.912811	-0.313324	1	-1.17409	1	1.92412	1	0.553055	1	0.861248	1
ENSSSCG00000038569	ARMCX1	0.666039	0.912811	-1.38732	1	-0.10009	1	1.92412	1	0.553055	1	0.861248	1
ENSSSCG00000010872	AKT3	0.666039	0.737235	-0.12429	1	-0.552602	1	-0.185502	1	-0.482568	1	-2.26586	0.988776
ENSSSCG00000010683	GRK5	0.666039	0.770097	0.20421	1	-1.60705	1	-0.185502	1	-0.482568	1	-1.24838	1
ENSSSCG00000015599	PPP2R5A	0.666039	0.770097	-1.82028	0.792316	-0.311594	1	0.417163	1	-0.482568	1	0.127323	1
ENSSSCG00000006760	HIPK1	0.666039	0.770097	-0.313324	1	-0.552602	1	-1.20299	1	-1.50006	1	-0.212752	1
ENSSSCG00000011485	PTPRG	0.666039	0.849406	-0.313324	1	-1.17409	1	-0.185502	1	-0.482568	1	0.861248	1
ENSSSCG00000021664	MAU2	0.666039	0.850445	-1.38732	1	-0.10009	1	0.850122	1	-0.482568	1	0.408736	1
ENSSSCG00000002627	GSTA4	0.666039	0.864067	-0.765836	1	-0.552602	1	0.850122	1	0.553055	1	-0.212752	1
ENSSSCG00000001646	BICRAL	0.666039	0.911505	-0.765836	1	-0.552602	1	-0.185502	1	1.17454	1	-0.212752	1
ENSSSCG00000017104	NSUN2	0.661992	0.76471	0.0351303	1	-2.60705	0.888398	-0.582837	1	-0.281521	1	-0.283142	1
ENSSSCG00000003353	SLC35E2B	0.659496	0.770097	-0.720748	1	-0.221396	1	-0.894039	1	-1.19111	1	0.109176	1
ENSSSCG00000007458	NCOA3	0.659496	0.770097	-0.188779	1	-2.91825	0.901224	-0.894039	1	0.437578	1	0.453824	1
ENSSSCG00000033177	CDC26	0.656579	0.746725	0.0189956	1	-0.487751	1	-1.36711	1	-1.66418	1	-1.41439	1
ENSSSCG00000032369	HSD3B7	0.656579	0.761935	-1.55725	0.841792	-0.0916285	1	-1.36711	1	-1.66418	1	0.473587	1
ENSSSCG00000010739	CTBP2	0.656579	0.796288	-0.491661	1	-1.00597	1	-1.36711	1	0.38313	1	-0.382677	1
ENSSSCG00000016073	PGAP1	0.656579	0.803127	-0.491661	1	-0.278427	1	0.680197	1	0.38313	1	-1.41439	1
ENSSSCG00000032527	FOSL2	0.656579	0.825347	-0.135786	1	-1.00597	1	-1.36711	1	-0.648578	1	-0.382677	1
ENSSSCG00000004516	MBD1	0.656579	0.83479	-0.135786	1	-2.37572	1	-0.351512	1	-0.648578	1	1.03879	0.988776
ENSSSCG00000024180	ACBD3	0.655652	0.596159	-1.13865	0.884344	-0.296947	1	-0.542195	1	-1.26115	1	-0.577325	1
ENSSSCG00000021084	S100A6	0.655245	0.636758	-1.39739	0.841792	-0.150066	1	-1.44404	1	-1.90133	1	-0.749276	1
ENSSSCG00000016509	LUC7L2	0.653864	0.746761	-0.682781	1	-0.960687	1	-0.997875	1	0.330663	1	-0.708448	1
ENSSSCG00000039663	TWSG1	0.653864	0.770097	-0.302436	1	-0.333289	1	-0.997875	1	-1.29494	1	-0.435145	1
ENSSSCG00000039594	SSBP3	0.653864	0.811857	-0.546523	1	-2.00191	1	0.0223029	1	-0.274764	1	0.628049	1
ENSSSCG00000012713	ATP11C	0.653864	0.817169	-0.830931	1	-0.617697	1	0.0223029	1	0.330663	1	-0.435145	1
ENSSSCG00000001770	CTSH	0.652895	0.714053	-1.72583	0.691762	-0.599209	1	-2.44389	1	-2.74095	1	0.541302	0.916985
ENSSSCG00000005659	ZER1	0.652577	0.768747	-0.387325	1	-1.08482	1	-0.427863	1	-0.125016	1	-0.46068	1
ENSSSCG00000010738	ZRANB1	0.652577	0.770097	-1.01959	1	-1.08482	1	-0.427863	1	-0.724929	1	0.601381	1
ENSSSCG00000011973	COL8A1	0.652286	0.56362	-0.793317	1	-0.287401	1	-1.56492	1	-1.56947	1	-1.45916	1
ENSSSCG00000000018	KIAA0930	0.650526	0.724264	-0.531715	1	-2.66594	0.673022	-0.0438873	1	-0.610443	1	0.168338	1
ENSSSCG00000003612	EIF3I	0.650367	0.611796	-0.470151	1	-0.852163	1	-1.22027	1	-0.768873	1	-0.839192	1
ENSSSCG00000007763	BCKDK	0.648966	0.653492	-0.857955	1	-0.759053	1	-1.51445	1	-0.797442	1	-0.0534446	1
ENSSSCG00000011357	SHISA5	0.648966	0.72342	-1.43463	0.841792	0.510408	1	-0.231672	1	-2.13624	1	-2.90205	0.916123
ENSSSCG00000040920	PRKACB	0.648966	0.770097	-1.70925	0.841792	0.463339	1	-0.500375	1	-0.797442	1	0.0794283	1
ENSSSCG00000034879	MAML2	0.648966	0.770097	-1.70925	0.841792	0.209238	1	-0.500375	1	-0.797442	1	0.524213	1
ENSSSCG00000017098	C5orf49	0.648966	0.770097	-0.650359	1	-1.06162	1	-1.09474	1	0.231127	1	0.241279	1
ENSSSCG00000007460	ARFGEF2	0.648966	0.770097	-0.00399605	1	-2.10009	1	-0.0758775	1	-1.3918	1	0.241279	1
ENSSSCG00000017953	FXR2	0.648966	0.779683	-1.27485	1	-0.194555	1	-0.0758775	1	0.231127	1	-0.534681	1
ENSSSCG00000016722	UBE2D4	0.648966	0.850445	-1.09514	1	-0.437125	1	-0.500375	1	-0.797442	1	0.876515	1
ENSSSCG00000003017	TGFB1	0.648966	0.890623	-0.298057	1	-1.49602	1	0.528194	1	-0.797442	1	0.524213	1
ENSSSCG00000021451	CGRRF1	0.648966	0.894396	-1.70925	0.981867	-0.437125	1	1.58709	1	0.231127	1	1.17058	1
ENSSSCG00000007920	ENSSSCG00000007920	0.648966	0.894396	-0.650359	1	-1.49602	1	2.23345	1	0.231127	1	0.524213	1
ENSSSCG00000024030	AKAP10	0.648966	0.894396	-0.650359	1	-1.49602	1	0.528194	1	1.93638	1	0.524213	1
ENSSSCG00000016087	TYW5	0.648966	0.905815	-0.00399605	1	-0.437125	1	1.58709	1	0.231127	1	-0.534681	1
ENSSSCG00000023266	FOXJ3	0.64569	0.752372	-0.539328	1	-0.953701	1	-0.569417	1	-1.8799	1	0.244105	1
ENSSSCG00000014043	ENSSSCG00000014043	0.64569	0.821958	-0.723608	1	-0.953701	1	-1.58284	1	-1.8799	1	0.635244	1
ENSSSCG00000025766	SLC10A3	0.644977	0.535521	-0.929852	0.977083	-1.17833	1	-0.475922	1	-0.999486	1	0.0302243	1
ENSSSCG00000024486	HOOK3	0.6443	0.602033	-0.619985	1	-0.769142	1	-1.06635	1	-2.37294	1	-0.273294	1
ENSSSCG00000000804	ANO6	0.644165	0.637543	-0.574952	1	-0.988299	1	-1.61585	1	-1.32141	1	-0.0269611	1
ENSSSCG00000002869	LSM14A	0.644165	0.706234	-0.858946	1	-0.988299	1	-2.62237	1	0.126791	1	-0.159313	1
ENSSSCG00000001655	MEA1	0.643532	0.663195	-0.888519	1	-0.352008	1	-1.43528	1	-0.117483	1	-1.15386	1
ENSSSCG00000011033	VIM	0.643405	0.527417	-0.614976	1	-0.47032	1	-1.94767	1	-1.25015	1	-1.66353	1
ENSSSCG00000032313	POGLUT1	0.642707	0.797413	-1.23532	1	0.0603746	1	0.39069	1	0.0936239	1	-0.672184	1
ENSSSCG00000022413	TIRAP	0.642707	0.797413	-0.152859	1	-1.63352	1	-0.635305	1	0.705059	1	-0.0607494	1
ENSSSCG00000003570	WDTC1	0.642707	0.850445	-1.23532	1	-2.65952	1	1.00213	1	0.705059	1	0.730664	1
ENSSSCG00000036835	OSBPL2	0.642707	0.850445	-1.23532	1	-0.580083	1	-0.635305	1	0.0936239	1	0.730664	1
ENSSSCG00000004935	HACD3	0.641586	0.701928	-0.0766238	1	-1.15333	1	-1.99787	1	-1.28489	1	-0.424803	1
ENSSSCG00000035611	MGAT2	0.640861	0.752372	-0.597892	1	-0.624752	1	-1.27089	1	-1.56796	1	0.336586	1
ENSSSCG00000023677	CHMP1A	0.640861	0.752372	-0.0288707	1	-1.24448	1	-0.254215	1	-1.56796	1	-0.283142	1
ENSSSCG00000003154	GYS1	0.640861	0.752372	-0.597892	1	-1.24448	1	-0.254215	1	-1.56796	1	0.576681	1
ENSSSCG00000027342	BAZ1B	0.640861	0.752372	-0.837986	1	-0.624752	1	0.347622	1	-1.56796	1	0.0560643	1
ENSSSCG00000014240	CSNK1G3	0.640861	0.76024	-1.11851	0.983738	-0.384658	1	-0.254215	1	-0.551281	1	0.0560643	1
ENSSSCG00000006506	SYT11	0.640861	0.772175	-0.597892	1	-0.624752	1	-0.254215	1	-1.56796	1	0.0560643	1
ENSSSCG00000000951	CSRP2	0.640861	1	-0.0288707	1	-0.624752	1	-0.254215	1	-1.56796	1	-1.31709	1
ENSSSCG00000032284	CCND3	0.639688	0.700494	-0.70347	1	-0.271115	1	-2.89404	1	-2.18571	1	-0.585705	1
ENSSSCG00000038895	DCTN6	0.639458	0.768747	-1.21514	0.981867	-0.13227	1	-2.04712	1	-2.34418	1	0.139549	1
ENSSSCG00000038800	PUF60	0.63747	0.648887	-0.799585	1	-0.586351	1	-2.35933	1	-0.632811	1	-0.188505	1
ENSSSCG00000008493	CEBPZ	0.63747	0.770097	-1.12841	0.991713	-1.14984	1	-1.77046	1	-1.05575	1	0.886783	0.899691
ENSSSCG00000026752	BYSL	0.63747	0.770097	-0.287789	1	-0.710144	1	0.265159	1	-0.031907	1	-0.797715	1
ENSSSCG00000007431	CTSA	0.63747	0.770097	-1.77276	0.834281	-0.408556	1	-1.57614	1	-1.28152	1	0.458124	1
ENSSSCG00000017665	DHX40	0.63747	0.770097	-0.684306	1	-0.989666	1	-0.335745	1	-1.64858	1	0.490266	1
ENSSSCG00000017732	ZNF207	0.63747	0.770097	-0.576359	1	-1.75905	1	-0.758687	1	-1.05575	1	1.13517	0.899691
ENSSSCG00000034364	SPECC1	0.63747	0.770097	-0.923378	1	-1.75905	1	-0.758687	1	-0.031907	1	1.13517	0.899691
ENSSSCG00000030343	SLC38A9	0.63747	0.773798	-0.576359	1	-0.710144	1	-0.758687	1	-1.05575	1	0.598214	1
ENSSSCG00000014387	DIAPH1	0.63747	0.774968	-0.576359	1	-0.710144	1	0.265159	1	-0.031907	1	-0.188505	1
ENSSSCG00000032015	SH3BGRL2	0.63747	0.911505	-0.923378	1	-1.75905	1	1.31407	1	1.017	1	0.886783	1
ENSSSCG00000020666	EHD4	0.63747	0.911505	-0.923378	1	-0.710144	1	0.265159	1	-0.031907	1	1.35429	0.97442
ENSSSCG00000005103	ENSSSCG00000005103	0.63747	0.911505	0.556092	1	-1.75905	1	1.31407	1	-0.031907	1	-0.797715	1
ENSSSCG00000015079	BACE1	0.63747	0.911505	-0.923378	1	-0.710144	1	0.265159	1	-0.031907	1	1.35429	0.97442
ENSSSCG00000003506	PINK1	0.63747	0.912811	-1.97229	0.969937	-0.710144	1	0.265159	1	1.017	1	1.35429	0.988776
ENSSSCG00000013304	NAT10	0.63747	0.93056	-1.97229	0.981867	-1.75905	1	1.31407	1	1.017	1	1.35429	0.988776
ENSSSCG00000029082	KMT2E	0.636524	0.650729	-1.2894	0.841792	-0.388215	1	-1.10872	1	-0.811517	1	-0.317089	1
ENSSSCG00000017935	CTDNEP1	0.635607	0.672113	-0.972287	1	-0.920642	1	-1.13173	1	-0.0792127	1	0.0406959	1
ENSSSCG00000013256	ARHGAP1	0.634429	0.732717	-1.82028	0.648625	-0.552602	1	-1.42786	1	-0.709979	1	0.51622	0.993479
ENSSSCG00000005308	RUSC2	0.634429	0.757526	-1.004	1	-0.157971	1	-0.412912	1	-1.72493	1	-0.108055	1
ENSSSCG00000015067	ZPR1	0.634429	0.763099	-0.55725	1	-1.06939	1	-1.42786	1	0.320395	1	-0.108055	1
ENSSSCG00000032917	USP30	0.633024	0.796288	-1.48043	0.873373	0.0483018	1	0.149682	1	-0.147384	1	-0.305862	1
ENSSSCG00000025130	KLF12	0.633024	0.824175	0.246547	1	-1.2672	1	0.149682	1	-1.16941	1	-0.913192	1
ENSSSCG00000016062	NABP1	0.633024	0.851228	-1.04268	1	-0.829442	1	-0.872344	1	-0.147384	1	0.763401	1
ENSSSCG00000008881	RAPGEF2	0.633024	0.859943	0.0519604	1	-0.829442	1	-0.872344	1	-0.147384	1	-0.913192	1
ENSSSCG00000022866	NXF1	0.633024	0.867436	-1.04268	1	-0.197937	1	0.757013	1	-1.16941	1	-0.305862	1
ENSSSCG00000015480	PRRC2C	0.632126	0.551723	-0.79395	1	-0.692626	1	-0.89643	1	-2.79272	1	-0.275762	1
ENSSSCG00000011367	ARIH2	0.631688	0.770097	0.0117713	1	-1.48152	1	-1.50038	1	-0.783228	1	-0.183606	1
ENSSSCG00000017895	RABEP1	0.629202	0.674255	-1.15286	0.894339	-0.939625	1	-1.30368	1	-0.254299	1	0.301821	1
ENSSSCG00000005672	PTPA	0.629202	0.72342	-0.916253	1	-0.703019	1	-0.227121	1	-0.524188	1	-0.591264	1
ENSSSCG00000002042	OXA1L	0.629202	0.72342	-0.39838	1	-0.759053	1	-0.977697	1	-2.28489	1	-0.181502	1
ENSSSCG00000005749	BRD3	0.629202	0.770097	-0.524828	1	-1.64918	1	-1.98782	1	-2.28489	1	0.776192	0.899691
ENSSSCG00000038776	GET3	0.629202	0.770097	-0.358178	1	-1.21673	1	-0.55587	1	-0.852937	1	0.0217128	1
ENSSSCG00000040855	C5orf51	0.629202	0.770097	-1.15286	1	-0.596324	1	-0.977697	1	0.351422	1	0.365015	1
ENSSSCG00000024604	ATAT1	0.629202	0.884088	-1.15286	1	-0.311594	1	0.042767	1	-0.254299	1	1.10918	1
ENSSSCG00000017401	ATP6V0A1	0.629202	0.888307	-1.15286	1	-0.939625	1	0.042767	1	1.41555	1	0.649744	1
ENSSSCG00000006562	GATAD2B	0.629202	0.894639	-0.524828	1	-3.00191	1	0.042767	1	-1.27476	1	1.10918	0.903497
ENSSSCG00000013891	CCDC124	0.627486	0.710319	-0.334857	1	-0.811521	1	-0.432812	1	-0.304926	1	-1.49569	1
ENSSSCG00000036814	CLEC11A	0.626939	0.736246	-0.595911	1	-0.772728	1	-1.6353	1	-0.919432	1	0.18861	1
ENSSSCG00000013442	ABHD17A	0.626939	0.736246	-1.2219	0.931421	-0.139325	1	-1.6353	1	-2.9388	1	-0.0473289	1
ENSSSCG00000008510	LTBP1	0.626122	0.643471	-0.790982	1	-0.449725	1	-1.77632	1	-2.49134	1	-0.396352	1
ENSSSCG00000034954	C5orf24	0.625882	0.679493	-0.765836	1	-0.862147	1	-0.481392	1	-0.778459	1	-0.080649	1
ENSSSCG00000010331	ANXA11	0.625882	0.770097	-0.173921	1	-0.700159	1	-1.07588	1	-1.37294	1	-0.080649	1
ENSSSCG00000010652	FAM160B1	0.625882	0.770097	0.0170656	1	-1.47665	1	-1.07588	1	0.250493	1	-0.515315	1
ENSSSCG00000011530	CRBN	0.62487	0.770097	-0.347432	1	-1.35041	1	-0.685931	1	-1.99538	1	0.327816	1
ENSSSCG00000025214	TSHZ3	0.62487	0.770097	-1.05246	1	-0.285122	1	-1.69831	1	0.0420936	1	-0.389075	1
ENSSSCG00000006559	ENSSSCG00000006559	0.624091	0.683876	-1.8505	0.522178	-0.2804	1	-1.45731	1	-0.410419	1	0.139549	1
ENSSSCG00000000488	MDM2	0.623586	0.852022	-1.50834	1	-1.20349	1	-2.3278	1	-2.03591	1	0.965482	0.899691
ENSSSCG00000011136	TASOR2	0.62297	0.736246	-0.27485	1	-1.74698	1	-0.746813	1	-1.04388	1	0.263686	1
ENSSSCG00000022282	BDH2	0.62297	0.770097	0.0866065	1	-1.57098	1	-0.149878	1	-1.46487	1	-0.176227	1
ENSSSCG00000000036	PACSIN2	0.62297	0.770097	-0.48686	1	-1.57098	1	-1.1678	1	-1.46487	1	0.899722	0.90453
ENSSSCG00000001878	PTPN9	0.62297	0.774968	-0.728362	1	-0.515128	1	-0.149878	1	-0.446945	1	-0.176227	1
ENSSSCG00000001892	SCAMP2	0.62297	0.781984	-0.728362	1	-0.797021	1	-1.1678	1	-0.446945	1	0.446211	1
ENSSSCG00000032062	WDR55	0.62297	0.787098	-1.01026	1	-1.13756	1	-0.149878	1	-0.446945	1	0.687712	0.995005
ENSSSCG00000013083	CPSF7	0.62297	0.845557	-0.27485	1	-2.17409	1	-0.149878	1	0.589581	1	0.899722	1
ENSSSCG00000032433	PTCHD1	0.62297	0.960704	-0.27485	1	-0.515128	1	0.886648	1	-0.446945	1	-0.176227	1
ENSSSCG00000039881	GLI4	0.621221	0.72342	-1.1769	0.935376	-0.577055	1	-0.80523	1	-0.505838	1	0.202285	1
ENSSSCG00000009397	CAB39L	0.621221	0.741594	-1.41117	0.841792	-1.19794	1	-0.80523	1	0.529209	1	0.384283	1
ENSSSCG00000037536	SLC25A28	0.620396	0.770097	-0.57997	1	-0.366736	1	-1.25421	1	-1.55128	1	0.0735517	1
ENSSSCG00000001578	CMTR1	0.620396	0.770097	-0.820284	1	-1.2272	1	-0.237341	1	-1.55128	1	0.805395	0.943075
ENSSSCG00000006955	GSDMD	0.620396	0.782842	-0.57997	1	-0.60705	1	-1.25421	1	0.0676287	1	-0.265864	1
ENSSSCG00000024027	PAFAH1B2	0.618105	0.72342	-0.330741	1	-1.07823	1	-1.92598	1	-0.61687	1	-0.116892	1
ENSSSCG00000001710	RUNX2	0.618105	0.770097	-2.13149	0.575408	-0.117507	1	-1.92598	1	-0.191106	1	0.267873	1
ENSSSCG00000026078	GLCE	0.618105	0.86509	-0.101021	1	-1.31159	1	-0.319803	1	1.03368	1	-0.350256	1
ENSSSCG00000027189	PPP1R12C	0.618105	0.86509	-0.101021	1	-2.34402	1	0.712618	1	-0.61687	1	0.716858	1
ENSSSCG00000001156	ZNF322	0.618105	0.86509	-0.906699	1	-1.31159	1	-0.319803	1	0.415552	1	1.07355	0.97442
ENSSSCG00000025139	ZNF507	0.618105	0.894639	-1.52483	0.992283	-0.24448	1	-0.319803	1	1.03368	1	0.267873	1
ENSSSCG00000011056	FRMD4A	0.618105	0.896868	0.456556	1	-2.34402	1	-0.319803	1	1.03368	1	-1.38268	1
ENSSSCG00000021232	SYNC	0.618105	0.770097	-0.270511	1	-0.693465	1	-1.33574	1	-1.63281	1	-0.0118398	1
ENSSSCG00000013639	SLC44A2	0.618105	0.812369	-0.906699	1	-0.454199	1	-1.33574	1	-1.63281	1	0.50714	1
ENSSSCG00000036537	NFIC	0.616904	0.585584	-0.505969	1	-1.15594	1	-1.1855	1	-1.15624	1	-0.194605	1
ENSSSCG00000007395	SYS1	0.616711	0.731043	-0.961561	1	-0.437125	1	-1.9777	1	-2.27476	1	0.375821	1
ENSSSCG00000015360	ANKMY2	0.616711	0.770097	-1.3455	0.901937	-0.300623	1	-1.9777	1	-1.26457	1	0.375821	1
ENSSSCG00000005073	ARID4A	0.616051	0.770097	-0.54113	1	0.026822	1	-1.41291	1	-0.694872	1	-1.46068	1
ENSSSCG00000017937	PHF23	0.616051	0.812737	-1.60456	0.89615	-0.536661	1	-1.41291	1	-0.694872	1	0.819669	0.943075
ENSSSCG00000044700	ENSSSCG00000044700	0.615966	0.580389	-0.275923	1	-1.36232	1	-1.35412	1	-0.69817	1	-0.975633	1
ENSSSCG00000005625	ENG	0.615413	0.76024	-0.441772	1	-1.18436	1	0.00212505	1	-0.294941	1	-0.728768	1
ENSSSCG00000031918	CYC1	0.6142	0.602033	-0.564968	1	-1.08738	1	-0.698315	1	-0.5721	1	-0.616649	1
ENSSSCG00000008692	ADD1	0.6142	0.770097	-0.43463	1	-1.13015	1	-1.48616	1	-1.78323	1	0.554587	1
ENSSSCG00000000559	RASSF8	0.6142	0.770097	-1.0654	1	-1.46687	1	-1.48616	1	0.596999	1	0.554587	1
ENSSSCG00000016453	TCAF1	0.6142	0.770097	-0.26703	1	-3.51037	0.605536	-1.48616	1	-1.78323	1	1.06081	0.887923
ENSSSCG00000010621	ADD3	0.6142	0.774968	0.398551	1	-1.89656	1	-1.48616	1	-1.78323	1	-0.505534	1
ENSSSCG00000029212	GDE1	0.6142	0.835448	-1.0654	1	-0.406751	1	0.55734	1	0.260274	1	0.109176	1
ENSSSCG00000014119	SERINC5	0.6142	0.850445	-0.619985	1	-0.852163	1	0.55734	1	0.874984	1	-0.505534	1
ENSSSCG00000009140	CASP6	0.613065	0.756032	-0.318377	1	-0.457025	1	-2.12257	1	-1.41042	1	-0.826284	1
ENSSSCG00000012995	DPF2	0.612524	0.74916	-0.510181	1	-0.688664	1	-0.542195	1	-0.839262	1	-0.241322	1
ENSSSCG00000033135	VAMP5	0.612524	0.770097	-0.901898	1	-0.386752	1	-0.964087	1	-2.85973	1	-0.0967287	1
ENSSSCG00000007496	RTF2	0.612524	0.770097	-0.694753	1	-0.925412	1	0.0565728	1	-0.839262	1	0.0359266	1
ENSSSCG00000013905	FKBP8	0.612207	0.671268	-0.709253	1	-0.659517	1	-0.883232	1	-1.60075	1	-0.317089	1
ENSSSCG00000039542	CNN2	0.611852	0.668835	-0.901321	1	-0.751016	1	-0.201057	1	-1.68726	1	-0.315114	1
ENSSSCG00000036634	MAP4K5	0.611743	0.717207	-0.380093	1	-1.77273	1	-0.997875	1	-0.274764	1	-0.131832	1
ENSSSCG00000031280	MRPL57	0.611591	0.622421	-1.23256	0.841792	-0.20612	1	-1.59613	1	-1.20717	1	-0.545631	1
ENSSSCG00000036081	TBC1D20	0.61142	0.691242	-1.34103	0.841792	-0.904484	1	-1.82795	1	-0.69107	1	0.42869	0.975817
ENSSSCG00000007839	EEF2K	0.610998	0.796288	-1.20835	1	-0.20266	1	-0.60931	1	-0.906376	1	0.758678	1
ENSSSCG00000021761	UBAP1	0.610998	0.796288	-0.765836	1	-0.552602	1	-0.60931	1	-0.906376	1	0.758678	1
ENSSSCG00000040946	EIF5A2	0.610998	0.800972	-0.765836	1	0.562875	1	-0.60931	1	-0.906376	1	-1.67218	1
ENSSSCG00000011251	MYD88	0.610998	0.875019	-1.20835	1	0.0889438	1	-0.60931	1	-0.906376	1	0.408736	1
ENSSSCG00000009072	ENSSSCG00000009072	0.609603	0.696606	-1.0394	0.981867	-0.271701	1	-1.68593	1	-0.970506	1	-0.376251	1
ENSSSCG00000035849	PTPRF	0.609603	0.770097	-0.833581	1	-1.06162	1	-0.67344	1	-0.372944	1	0.340991	1
ENSSSCG00000004854	TJP1	0.60895	0.697345	-0.683374	1	-0.971902	1	-0.704467	1	-0.175643	1	-0.566389	1
ENSSSCG00000009903	COQ5	0.608324	0.821958	-0.550823	1	-0.685053	1	-0.734841	1	-0.00765948	1	0.276286	1
ENSSSCG00000004166	AHI1	0.607145	0.770097	-0.613833	1	-1.46097	1	-1.80523	1	-1.0908	1	0.710626	0.943075
ENSSSCG00000027455	SLC39A6	0.607145	0.770097	-0.0782206	1	-1.18606	1	-1.80523	1	-2.1023	1	0.00963993	1
ENSSSCG00000027124	ENSSSCG00000027124	0.606773	0.747686	0.0487744	1	-0.643576	1	-1.40538	1	-2.70998	1	-1.87572	1
ENSSSCG00000027211	EPC2	0.606057	0.791277	-0.674206	1	-1.24448	1	0.17205	1	-0.125016	1	0.500366	1
ENSSSCG00000016138	ATF1	0.606057	0.791277	-0.674206	1	-1.85216	1	-0.850318	1	0.482666	1	0.787248	0.988776
ENSSSCG00000028771	MEF2A	0.604478	0.674003	-0.894981	1	-1.05728	1	-1.68178	1	-0.966319	1	0.279591	1
ENSSSCG00000004272	LMBRD1	0.604111	0.85447	-1.13149	1	0.170558	1	0.66955	1	-1.2543	1	-0.999349	1
ENSSSCG00000029855	LHFPL6	0.603145	0.622421	-0.847339	1	-0.533987	1	-1.60493	1	-2.16722	1	-0.24269	1
ENSSSCG00000010174	EXOC8	0.602423	0.817353	-0.152859	1	-0.679982	1	-1.05677	1	-1.35384	1	-0.0607494	1
ENSSSCG00000028346	SAMM50	0.602423	0.858686	0.0384392	1	-1.02209	1	-1.05677	1	-0.33447	1	-0.495686	1
ENSSSCG00000016754	AEBP1	0.601766	0.653485	-0.768679	1	-0.909194	1	-1.32247	1	-0.871867	1	-0.215524	1
ENSSSCG00000023231	RBM22	0.599638	0.831226	-1.42295	0.981867	-0.348588	1	-0.220267	1	-0.517334	1	0.37221	1
ENSSSCG00000016629	ENSSSCG00000016629	0.598476	0.817193	0.475172	1	-1.72663	1	-1.3198	1	-1.61687	1	-0.765294	1
ENSSSCG00000038991	ENSSSCG00000038991	0.597942	0.770097	-2.5811	0.290312	0.384072	1	-1.35933	1	-2.66418	1	-0.0365019	1
ENSSSCG00000011290	HIGD1A	0.597435	0.742406	-0.0909317	1	-1.37572	1	-0.80523	1	-1.69487	1	-0.414386	1
ENSSSCG00000016367	RNPEPL1	0.597435	0.770097	-0.733775	1	-0.311594	1	0.217854	1	-0.0792127	1	-1.44541	1
ENSSSCG00000037900	CCND1	0.596955	0.724264	-0.912454	1	-0.411925	1	-1.58876	1	-1.24099	1	-0.653325	1
ENSSSCG00000013402	USP47	0.596498	0.731846	-0.812631	1	-0.713965	1	-0.457307	1	-2.77607	1	0.124282	1
ENSSSCG00000005126	PLAA	0.596498	0.770097	-0.419034	1	-1.1152	1	-0.457307	1	-0.754373	1	0.124282	1
ENSSSCG00000009464	COMMD6	0.596498	0.791332	-0.0978181	1	-1.88191	1	-1.47181	1	-0.154764	1	0.124282	1
ENSSSCG00000011676	ENSSSCG00000011676	0.596124	0.648887	-0.723339	1	-0.833166	1	-2.73284	1	-1.27882	1	-0.0607494	1
ENSSSCG00000028109	SNTB2	0.595854	0.680133	-0.309523	1	-1.02573	1	-1.52492	1	-1.49658	1	-0.54546	1
ENSSSCG00000016577	ATP6V1F	0.595255	0.675327	-0.869194	1	-1.14984	1	-0.758687	1	-1.87321	1	0.305378	1
ENSSSCG00000027898	ATP2B1	0.594878	0.763099	-0.249821	1	-1.59363	1	-0.596134	1	-0.893201	1	0.216091	1
ENSSSCG00000036639	STOM	0.594173	0.662696	-0.180874	1	-1.48314	1	-1.67344	1	-0.957906	1	-0.219295	1
ENSSSCG00000024413	PPP2R1A	0.594173	0.674255	-1.13974	0.860508	-0.706823	1	-0.33257	1	-0.629637	1	-0.0872216	1
ENSSSCG00000036789	COX6A2	0.594173	0.770097	-0.820284	1	-0.423705	1	-0.66084	1	-0.957906	1	-0.0872216	1
ENSSSCG00000018034	ENSSSCG00000018034	0.594173	0.770097	-0.32021	1	-0.423705	1	-0.0631664	1	-1.97051	1	-1.12604	1
ENSSSCG00000000512	TBC1D15	0.594173	0.771458	-0.471389	1	-1.32465	1	-1.67344	1	-0.957906	1	0.537634	1
ENSSSCG00000037299	ENSSSCG00000037299	0.593527	0.762058	-0.387325	1	-0.877698	1	0.301685	1	-1.01983	1	-0.761189	1
ENSSSCG00000027676	NOP56	0.593527	0.833179	0.000491342	1	-0.877698	1	-1.73484	1	-1.01983	1	-0.761189	1
ENSSSCG00000029790	PCYOX1	0.592932	0.768747	-0.765836	1	0.0280982	1	-1.79373	1	-0.482568	1	-1.24838	1
ENSSSCG00000008268	AUP1	0.591873	0.76024	-1.0654	0.99947	-0.670922	1	-0.29827	1	0.163489	1	-0.32823	1
ENSSSCG00000027529	BIRC2	0.59096	0.693589	-0.682781	1	-0.400063	1	-3.01283	1	-0.699925	1	-0.708448	1
ENSSSCG00000013522	SAFB	0.59096	0.766496	-0.420239	1	-1.16375	1	-0.997875	1	-0.699925	1	0.000651146	1
ENSSSCG00000006009	EXT1	0.59096	0.770097	-0.546523	1	-0.960687	1	-2.00786	1	-0.699925	1	0.181069	1
ENSSSCG00000020686	ENSSSCG00000020686	0.590164	0.72342	-0.524828	1	-0.720059	1	-0.0758775	1	-1.3918	1	-0.534681	1
ENSSSCG00000008398	PPP4R3B	0.588845	0.700355	-0.774687	1	-0.624752	1	-1.69007	1	-0.974682	1	-0.283142	1
ENSSSCG00000004658	FBN1	0.588037	0.759141	-1.24331	0.908631	-0.404704	1	-0.797576	1	-0.342247	1	-0.228694	1
ENSSSCG00000017422	FKBP10	0.58675	0.715531	-0.475681	1	-0.974559	1	-0.260909	1	-0.886568	1	-0.625534	1
ENSSSCG00000035852	CSNK1D	0.586569	0.72342	-0.27839	1	-0.772728	1	-2.64173	1	-0.321414	1	-1.08722	1
ENSSSCG00000037216	PPP4R2	0.586569	0.725856	-0.685293	1	-0.666371	1	-0.622366	1	-0.919432	1	-0.482451	1
ENSSSCG00000016233	SERPINE2	0.585844	0.895673	-0.619198	1	-1.85816	1	-0.761641	1	-0.131015	1	-0.0699679	1
ENSSSCG00000026697	UHRF1BP1L	0.584114	0.738554	-0.65516	1	-1.12829	1	-1.15887	1	-0.635074	1	-0.0748246	1
ENSSSCG00000029179	HIGD2A	0.584031	0.645039	-0.617622	1	-0.465694	1	-1.1811	1	-0.657512	1	-1.22621	1
ENSSSCG00000037143	ENSSSCG00000037143	0.582669	0.6358	-0.55725	1	-0.52812	1	-2.60603	1	-1.07921	1	-0.718643	1
ENSSSCG00000016893	NDUFS4	0.578576	0.653492	-0.659578	1	-0.256917	1	-1.81094	1	-2.10801	1	-0.935219	1
ENSSSCG00000010495	ALDH18A1	0.578576	0.770097	-1.65036	0.742617	0.0409222	1	-1.78215	1	0.290021	1	-0.475787	1
ENSSSCG00000023498	HSPB6	0.578576	0.796288	-1.25804	0.983934	-1.45579	1	-1.89404	1	-0.954286	1	0.837467	0.899691
ENSSSCG00000022048	REEP5	0.578576	0.622421	-0.886247	0.983738	-0.889917	1	-0.50807	1	-0.945195	1	-0.233969	1
ENSSSCG00000013392	COPB1	0.578576	0.648887	-0.850174	1	-1.19201	1	-0.894039	1	-1.51733	1	0.390357	0.969949
ENSSSCG00000029161	ADI1	0.578576	0.669102	-1.80564	0.383541	-0.609592	1	-0.734841	1	-0.339336	1	0.276286	1
ENSSSCG00000026626	RER1	0.578576	0.678358	-0.829162	1	-0.375725	1	-2.27089	1	-1.97885	1	-0.18274	1
ENSSSCG00000015097	DDX6	0.578576	0.70771	-0.399816	1	-1.46687	1	-1.22027	1	-0.768873	1	0.00364119	1
ENSSSCG00000023112	PDS5A	0.578576	0.719224	-0.911851	1	-0.954973	1	-0.113352	1	-1.75437	1	0.262721	1
ENSSSCG00000022932	SNW1	0.578576	0.721208	-1.3508	0.81294	-0.414405	1	-0.901199	1	-0.176679	1	-0.176227	1
ENSSSCG00000035673	HBP1	0.578576	0.753423	-1.31332	0.841792	-0.209715	1	-2.31177	1	-1.60075	1	0.301821	1
ENSSSCG00000008057	ENSSSCG00000008057	0.578576	0.768747	-0.814335	1	-0.987322	1	-0.82795	1	0.50575	1	-0.260058	1
ENSSSCG00000003728	TRAPPC8	0.578576	0.770097	-0.235322	1	-1.43713	1	-0.44266	1	-0.139967	1	-0.138752	1
ENSSSCG00000026781	ANKLE2	0.578576	0.770097	-0.0373822	1	-1.03538	1	-1.66084	1	-1.95791	1	-0.0740462	1
ENSSSCG00000007625	ARPC1B	0.578576	0.770097	-0.814335	1	-0.149843	1	-0.82795	1	-0.102296	1	-1.29455	1
ENSSSCG00000012322	KDM5C	0.578576	0.770097	-1.03502	1	-1.43713	1	-1.45731	1	-1.75437	1	1.23471	0.855844
ENSSSCG00000002332	SIPA1L1	0.578576	0.770097	-0.737822	1	-0.0220876	1	-0.582837	1	-1.8932	1	-0.618745	1
ENSSSCG00000000708	TNFRSF1A	0.578576	0.770097	-0.0653966	1	-0.939625	1	-1.30368	1	0.0170026	1	-0.748805	1
ENSSSCG00000036308	PGS1	0.578576	0.770097	-0.321736	1	-1.35996	1	-0.367109	1	-0.0636159	1	-0.0607494	1
ENSSSCG00000021363	CHD3	0.578576	0.770097	-1.65036	0.806668	0.180018	1	-0.44266	1	-2.34418	1	-0.243341	1
ENSSSCG00000016721	DBNL	0.578576	0.770097	-0.553683	1	-1.24448	1	-1.59613	1	-0.281521	1	0.43675	1
ENSSSCG00000015857	UGGT1	0.578576	0.783351	-1.0654	1	-1.62475	1	0.399461	1	-0.500056	1	0.842389	0.937743
ENSSSCG00000005021	SAV1	0.578576	0.797413	-1.31332	0.962541	-0.0220876	1	-0.113352	1	-0.410419	1	-0.138752	1
ENSSSCG00000017091	TNIP1	0.578576	0.803316	-2.44044	0.53492	0.397816	1	-1.22027	1	0.102394	1	-0.230674	1
ENSSSCG00000006689	PIAS3	0.578576	0.808091	-1.10979	1	-0.2672	1	0.0845872	1	0.393857	1	-0.371951	1
ENSSSCG00000014946	CEP295	0.578576	0.817682	-0.872752	1	-1.71014	1	0.314069	1	0.0170026	1	0.939251	0.946873
ENSSSCG00000026954	TMEM87B	0.578576	0.817682	0.0140379	1	-1.10009	1	-0.710593	1	-1.00766	1	0.301821	1
ENSSSCG00000009369	COG6	0.578576	0.817682	-0.235322	1	-1.10009	1	0.314069	1	0.0170026	1	-0.138752	1
ENSSSCG00000036775	SLC48A1	0.578576	0.825347	-0.235322	1	-1.10009	1	-0.710593	1	0.0170026	1	0.301821	1
ENSSSCG00000012625	PGRMC1	0.578576	0.826376	-0.956168	1	-1.18208	1	-0.0374033	1	-1.67961	1	0.457099	1
ENSSSCG00000003477	NECAP2	0.578576	0.83479	-1.15286	1	-1.27843	1	-1.30368	1	-1.60075	1	1.26483	0.855844
ENSSSCG00000021798	LZTS2	0.578576	0.845557	-0.363077	1	-0.7829	1	-0.82795	1	-0.102296	1	0.178438	1
ENSSSCG00000036039	RAB4A	0.578576	0.849406	-0.972287	1	-0.759053	1	-0.113352	1	0.19316	1	0.202285	1
ENSSSCG00000000185	PRKAG1	0.578576	0.850445	-2.94804	0.548666	-1.10009	1	-0.710593	1	0.0170026	1	1.60668	0.855844
ENSSSCG00000001819	MAN2A2	0.578576	0.851637	-0.0951439	1	-1.58008	1	0.44413	1	0.759506	1	-0.618745	1
ENSSSCG00000030325	C1QTNF6	0.578576	0.852022	-0.765836	1	-1.33329	1	-0.936474	1	-1.23354	1	1.15498	0.899691
ENSSSCG00000037767	TSFM	0.578576	0.863211	-0.0653966	1	-2.31159	1	-0.287382	1	0.448719	1	0.751624	1
ENSSSCG00000017043	RNF145	0.578576	0.863211	-0.0653966	1	-1.27843	1	-0.287382	1	-0.584448	1	0.751624	1
ENSSSCG00000009782	ARL6IP4	0.578576	0.864869	-1.21514	1	-0.13227	1	-1.0374	1	0.725236	1	-0.475787	1
ENSSSCG00000013408	ADM	0.578576	0.865755	-1.43463	0.994292	0.172641	1	-0.82795	1	-1.71747	1	-0.638058	1
ENSSSCG00000015878	PKP4	0.578576	0.867278	-1.18087	1	-0.96764	1	-0.582837	1	0.759506	1	0.787248	1
ENSSSCG00000014367	SLC35A4	0.578576	0.871646	-0.0653966	1	-2.31159	1	0.745785	1	1.06763	1	-0.317089	1
ENSSSCG00000009528	TPP2	0.578576	0.877478	0.127248	1	-3.15594	0.926152	-1.13173	1	-0.410419	1	0.484685	1
ENSSSCG00000011953	ZBTB11	0.578576	0.881527	-1.49166	0.981867	-1.27843	1	-0.287382	1	-0.584448	1	1.6686	0.855844
ENSSSCG00000038760	ANKRD40	0.578576	0.88839	-0.116023	1	-0.149843	1	-0.82795	1	-1.12502	1	-0.868104	1
ENSSSCG00000027857	DMXL1	0.578576	0.891037	-0.588959	1	-0.821789	1	-0.44266	1	-0.739726	1	0.939251	0.995005
ENSSSCG00000014427	FBXO38	0.578576	0.891037	-1.03502	1	-0.821789	1	-0.44266	1	-0.739726	1	1.23471	0.899691
ENSSSCG00000029430	IPO13	0.578576	0.891262	-1.65036	0.908631	-0.375725	1	-0.44266	1	0.905357	1	0.585614	1
ENSSSCG00000008969	RCHY1	0.578576	0.895673	-0.737822	1	-0.524588	1	1.49962	1	0.147063	1	-1.64571	1
ENSSSCG00000003350	MIB2	0.578576	0.898152	-2.3508	0.765586	0.340483	1	0.924123	1	-0.410419	1	0.484685	1
ENSSSCG00000036015	TSSC4	0.578576	0.907011	-0.235322	1	-1.71014	1	-0.710593	1	0.0170026	1	0.649744	1
ENSSSCG00000004517	CXXC1	0.578576	0.911505	-1.03502	1	-1.43713	1	-0.44266	1	0.905357	1	0.939251	1
ENSSSCG00000011849	TNK2	0.578576	0.911505	-1.92338	0.910331	-0.659517	1	0.314069	1	0.0170026	1	1.78725	0.855844
ENSSSCG00000037516	MTF1	0.578576	0.911505	-0.689887	1	-2.13756	1	-0.113352	1	0.627056	1	1.30182	0.943075
ENSSSCG00000003863	ZFYVE9	0.578576	0.911505	-0.689887	1	-0.0220876	1	0.924123	1	0.627056	1	-1.17623	1
ENSSSCG00000009850	TAOK3	0.578576	0.911505	-0.872752	1	-0.0220876	1	-0.710593	1	-1.00766	1	0.301821	1
ENSSSCG00000012770	CCNQ	0.578576	0.911505	-0.235322	1	-1.10009	1	0.924123	1	2.37248	1	-0.138752	1
ENSSSCG00000028925	CEP95	0.578576	0.911505	-0.872752	1	-0.0220876	1	1.3647	1	1.06763	1	-0.748805	1
ENSSSCG00000006568	DENND4B	0.578576	0.914043	0.432103	1	-1.10009	1	2.00213	1	0.627056	1	-0.138752	1
ENSSSCG00000022742	PRDX6	0.578576	0.917466	-1.10979	1	0.562875	1	-0.936474	1	-0.212479	1	-1.99935	1
ENSSSCG00000004576	RORA	0.578576	0.919849	-1.03502	1	-0.375725	1	0.587088	1	-0.739726	1	0.585614	1
ENSSSCG00000011970	CMSS1	0.578576	0.919849	-0.765836	1	-0.0220876	1	0.0845872	1	-0.212479	1	-0.978287	1
ENSSSCG00000014994	PDGFD	0.578576	0.919849	-1.65036	1	0.528928	1	-0.44266	1	0.290021	1	-0.475787	1
ENSSSCG00000039580	FOXJ2	0.578576	0.919849	-1.10979	1	-0.2672	1	1.12766	1	0.830589	1	0.0647815	1
ENSSSCG00000010525	ENSSSCG00000010525	0.578576	0.925498	-0.765836	1	-2.96069	1	0.0845872	1	-0.212479	1	1.15498	0.916985
ENSSSCG00000023935	GMPPA	0.578576	0.925498	-1.10979	1	-0.896557	1	1.12766	1	1.45995	1	0.0647815	1
ENSSSCG00000008237	RETSAT	0.578576	0.925498	-2.15286	0.856768	0.193641	1	0.0845872	1	-0.212479	1	1.15498	1
ENSSSCG00000006522	GBA	0.578576	0.925498	-2.15286	0.856768	-0.2672	1	0.0845872	1	0.830589	1	1.15498	1
ENSSSCG00000001595	DAAM2	0.578576	0.925498	-0.480434	1	-0.896557	1	0.0845872	1	1.45995	1	0.0647815	1
ENSSSCG00000017184	PRPSAP1	0.578576	0.925498	-0.480434	1	-0.896557	1	1.75701	1	0.830589	1	-0.978287	1
ENSSSCG00000038504	FBXL15	0.578576	0.928712	-2.52483	0.792316	-0.659517	1	-0.287382	1	1.06763	1	1.10918	0.988776
ENSSSCG00000029711	ZNF518B	0.578576	0.928712	-0.872752	1	-1.71014	1	0.314069	1	0.0170026	1	1.78725	0.899691
ENSSSCG00000029185	MAPRE3	0.578576	0.929248	-1.10979	1	0.193641	1	1.75701	1	-0.212479	1	-0.978287	1
ENSSSCG00000001850	ENSSSCG00000001850	0.578576	0.929248	0.494031	1	-1.27843	1	0.745785	1	-0.584448	1	-1.35026	1
ENSSSCG00000013245	ARFGAP2	0.578576	0.940187	-0.422949	1	-0.659517	1	-0.287382	1	-0.584448	1	0.751624	1
ENSSSCG00000035958	EVA1A	0.578576	0.943541	-1.65036	0.981867	-0.375725	1	0.587088	1	0.290021	1	1.71686	0.899691
ENSSSCG00000011519	GXYLT2	0.578576	0.949432	-1.49166	1	-0.659517	1	-0.287382	1	-0.584448	1	1.40874	0.899691
ENSSSCG00000001986	NFATC4	0.578576	0.952699	-0.588959	1	-0.375725	1	0.587088	1	2.00051	1	-0.475787	1
ENSSSCG00000009998	CASTOR1	0.578576	0.957436	-0.872752	1	-0.659517	1	-0.287382	1	-0.584448	1	1.10918	0.988776
ENSSSCG00000014893	NARS2	0.578576	0.977214	-0.872752	1	-0.659517	1	2.47161	1	1.06763	1	1.40874	1
ENSSSCG00000038374	CIART	0.578576	0.987471	-0.872752	1	-0.0220876	1	1.3647	1	0.0170026	1	0.301821	1
ENSSSCG00000034768	CYTH3	0.578576	0.992581	-0.872752	1	-0.659517	1	0.314069	1	1.70506	1	0.301821	1
ENSSSCG00000005636	SLC25A25	0.578576	0.993128	-0.235322	1	-1.10009	1	0.924123	1	2.37248	1	-0.138752	1
ENSSSCG00000005020	ATL1	0.578576	1	-1.31332	1	-0.0220876	1	2.00213	1	0.627056	1	0.939251	1
ENSSSCG00000042767	SERGEF	0.578576	1	-0.872752	1	-0.659517	1	3.17205	1	1.06763	1	0.301821	1
ENSSSCG00000010665	SHTN1	0.578576	1	-0.235322	1	-1.10009	1	2.00213	1	1.70506	1	-0.138752	1
ENSSSCG00000012595	LRCH2	0.578576	1	0.432103	1	-1.10009	1	2.00213	1	0.627056	1	-0.138752	1
ENSSSCG00000032010	RNH1	0.575294	0.646649	-0.291672	1	-1.12518	1	-1.3278	1	-1.03191	1	-0.692745	1
ENSSSCG00000021343	ZEB2	0.573694	0.672226	-0.728362	1	-0.298846	1	-1.75869	1	-1.63677	1	-0.666118	1
ENSSSCG00000022155	RBPJ	0.572651	0.658568	-0.424251	1	-0.759053	1	-1.47661	1	-1.35384	1	-0.495686	1
ENSSSCG00000003680	RALBP1	0.571043	0.72342	-0.296722	1	-0.752627	1	-1.71669	1	-1.4227	1	-0.566389	1
ENSSSCG00000002873	GPI	0.570356	0.770097	-0.636145	1	-0.333289	1	-0.997875	1	-0.873209	1	-1.04057	1
ENSSSCG00000014337	ETF1	0.568926	0.663082	-0.430393	1	-1.42909	1	-0.762624	1	-1.05969	1	-0.110502	1
ENSSSCG00000030211	NBR1	0.568523	0.796288	-0.624364	1	-0.41113	1	-2.30368	1	-2.60075	1	0.0302243	1
ENSSSCG00000008540	PPP1CB	0.56838	0.674255	-0.248997	1	-1.07025	1	-1.27503	1	-0.555469	1	-0.990961	1
ENSSSCG00000007312	SCAND1	0.568234	0.74916	-1.26179	0.841792	0.119641	1	-1.25421	1	-0.957906	1	-0.698179	1
ENSSSCG00000010517	PGAM1	0.567802	0.596342	-0.977825	0.904032	-0.347782	1	-1.05502	1	-1.35209	1	-0.636779	1
ENSSSCG00000023715	GNS	0.567605	0.762058	-0.48686	1	-0.390128	1	-0.149878	1	-0.870971	1	-1.63678	1
ENSSSCG00000011720	MBNL1	0.565637	0.643433	-0.483801	1	-0.995527	1	-2.30137	1	-1.59029	1	-0.176833	1
ENSSSCG00000017489	PSMD3	0.564637	0.770097	-0.350799	1	-1.81795	1	-0.816635	1	-0.0908007	1	0.190312	1
ENSSSCG00000029594	WBP1L	0.564077	0.81052	-1.12841	1	-0.21291	1	-0.758687	1	-1.05575	1	0.0461658	1
ENSSSCG00000001971	HECTD1	0.56388	0.700765	-0.902499	1	-0.894473	1	-2.3397	1	-1.03591	1	0.335179	1
ENSSSCG00000014072	ENC1	0.563469	0.911505	0.248103	1	-1.69765	1	0.32656	1	-0.995381	1	-1.76119	1
ENSSSCG00000036210	DYNC1LI2	0.562457	0.746725	-0.664434	1	-0.4512	1	-2.62237	1	-0.899803	1	-0.303606	1
ENSSSCG00000029538	PPP2R1B	0.562088	0.801626	-0.0803469	1	-1.23067	1	-0.569417	1	-0.866483	1	-0.269336	1
ENSSSCG00000016604	WASL	0.561833	0.736246	-0.765836	1	-0.422625	1	-1.5604	1	-1.11143	1	-0.461848	1
ENSSSCG00000003637	MAP7D1	0.561702	0.640095	-1.08956	0.841792	-0.574629	1	-1.81436	1	-1.1	1	0.0430864	1
ENSSSCG00000016372	STK25	0.561298	0.770097	-0.857955	1	-0.252093	1	0.0988011	1	-0.797442	1	-0.534681	1
ENSSSCG00000008600	PUM2	0.561298	0.770097	-0.219974	1	-0.88191	1	-1.51445	1	-1.21953	1	-0.534681	1
ENSSSCG00000005011	NEMF	0.561298	0.771458	-0.650359	1	-0.437125	1	-0.500375	1	-1.81152	1	0.0794283	1
ENSSSCG00000002804	CSNK2A2	0.561298	0.771458	-0.145124	1	-1.69586	1	-2.52144	1	-0.797442	1	0.0794283	1
ENSSSCG00000024563	CEP83	0.561298	0.772175	-0.00399605	1	-0.88191	1	-0.500375	1	-0.198265	1	-1.56325	1
ENSSSCG00000038085	LEPROTL1	0.559467	0.753166	-0.816168	1	-0.3799	1	-1.36711	1	-0.0478486	1	-0.813657	1
ENSSSCG00000015115	CBL	0.559467	0.770097	-0.939866	1	-1.00597	1	0.249218	1	-0.648578	1	0.473587	1
ENSSSCG00000008644	KIDINS220	0.559467	0.770097	-0.700985	1	-1.00597	1	-1.36711	1	-1.66418	1	0.86971	0.899691
ENSSSCG00000032311	ENSSSCG00000032311	0.559467	0.779186	0.0189956	1	-1.34402	1	-1.36711	1	0.38313	1	-0.813657	1
ENSSSCG00000008640	IAH1	0.558398	0.713257	-1.03694	0.910331	-0.40236	1	-1.28738	1	-1.58445	1	0.0387863	1
ENSSSCG00000027777	PRRG1	0.558398	0.796288	0.632041	0.952376	-2.29511	1	-1.28738	1	-1.58445	1	-0.732127	1
ENSSSCG00000011085	MLLT10	0.558398	0.797413	-1.13579	0.987584	-1.69346	1	-0.270893	1	0.465593	1	0.769326	0.943075
ENSSSCG00000008821	SLAIN2	0.558398	0.815479	-0.855474	1	-1.26155	1	-0.270893	1	0.0336813	1	0.558979	1
ENSSSCG00000016991	DUSP1	0.557818	0.752372	-0.811351	1	0.0115718	1	-2.84197	1	-2.13345	1	-1.06361	1
ENSSSCG00000012251	USP9X	0.557617	0.739148	-0.34462	1	-0.96962	1	-1.8223	1	-0.780368	1	-0.373907	1
ENSSSCG00000032007	RTN4	0.557515	0.596655	-0.640305	1	-1.19646	1	-0.898339	1	-0.619467	1	-0.332662	1
ENSSSCG00000029518	RIOK3	0.556946	0.693077	-0.854231	1	-0.533987	1	-1.1855	1	-1.80801	1	-0.120559	1
ENSSSCG00000020962	DYNLL2	0.55655	0.770097	-0.47721	1	-1.56182	1	-1.15887	1	-0.861982	1	0.455733	1
ENSSSCG00000003554	ENSSSCG00000003554	0.556323	0.753667	-1.09093	0.975285	-0.578481	1	-0.722768	1	-0.194178	1	-0.283142	1
ENSSSCG00000011535	ARL8B	0.555856	0.752372	-0.853299	1	-0.457025	1	-1.70447	1	-1.41042	1	0.0022604	1
ENSSSCG00000040959	ZNF131	0.555856	0.796288	-0.670259	1	-0.457025	1	-1.11335	1	-0.391803	1	0.22165	1
ENSSSCG00000031576	TMEM42	0.555856	0.821958	-0.670259	1	-0.457025	1	-1.11335	1	-1.41042	1	0.504314	1
ENSSSCG00000017809	GEMIN4	0.555856	0.884905	-0.670259	1	-1.08098	1	-1.11335	1	-0.391803	1	0.746606	0.988776
ENSSSCG00000017496	MIEN1	0.555117	0.763099	-0.755712	1	0.147837	1	-1.06635	1	-1.36342	1	-1.53468	1
ENSSSCG00000005518	ENSSSCG00000005518	0.55486	0.770097	-1.22863	0.910331	-0.304675	1	-1.64173	1	0.100197	1	-0.489084	1
ENSSSCG00000010955	GOLM1	0.554329	0.829418	-0.851993	1	0.103443	1	-1.01777	1	-0.294941	1	-0.455609	1
ENSSSCG00000010542	CUTC	0.554329	0.877296	-0.851993	1	-1.41695	1	-1.01777	1	0.745701	1	0.606675	1
ENSSSCG00000012845	CEND1	0.554329	0.887448	-0.851993	1	-0.110897	1	0.607265	1	-1.31484	1	-0.455609	1
ENSSSCG00000016842	NIPBL	0.553773	0.726397	-0.532096	1	-0.94668	1	-1.57614	1	-0.261153	1	-0.262383	1
ENSSSCG00000034040	TMEM11	0.553485	0.768747	-1.14221	0.951693	-0.174091	1	-1.9777	1	-0.243957	1	-0.170932	1
ENSSSCG00000038156	TMED7	0.553191	0.766496	-0.495384	1	-1.18845	1	-1.5422	1	-0.825456	1	0.172991	1
ENSSSCG00000009345	PDS5B	0.552581	0.770097	-0.212238	1	-0.87453	1	-0.915413	1	-0.61687	1	-0.624179	1
ENSSSCG00000008518	SLC30A6	0.552581	0.855917	-0.212238	1	-0.24448	1	-0.915413	1	-1.21248	1	-0.350256	1
ENSSSCG00000001912	PML	0.552581	0.855917	-1.52483	0.887468	0.587122	1	-0.915413	1	-0.191106	1	-0.956914	1
ENSSSCG00000025294	AIRE	0.552581	0.904839	-3.15286	0.500117	0.89991	1	-0.915413	1	-1.21248	1	-0.350256	1
ENSSSCG00000024960	PDGFC	0.552581	0.911505	-1.08776	1	0.2171	1	0.105961	1	-1.21248	1	-0.350256	1
ENSSSCG00000024635	SPART	0.552581	0.911505	-0.457714	1	-1.91825	1	-0.915413	1	-0.191106	1	0.962334	0.950474
ENSSSCG00000039221	MOB1A	0.551941	0.745326	-0.812631	1	-0.492166	1	-2.479	1	-0.754373	1	-0.00882161	1
ENSSSCG00000006892	DNTTIP2	0.551269	0.770097	-0.565242	1	-1.84463	1	-2.44266	1	-1.13997	1	0.795285	0.899691
ENSSSCG00000016364	GPC1	0.550562	0.874002	-1.41117	0.981867	0.122302	1	0.217854	1	0.529209	1	-0.845021	1
ENSSSCG00000036326	LATS2	0.550562	0.764862	-1.25126	0.841792	-0.412878	1	-1.39781	1	-0.679605	1	0.202285	1
ENSSSCG00000017505	MED1	0.550562	0.770097	-0.626112	1	-0.759053	1	-2.40538	1	-1.1023	1	0.202285	1
ENSSSCG00000005621	CDK9	0.54943	0.770097	-0.146317	1	-1.41288	1	-0.149878	1	-1.04388	1	-0.176227	1
ENSSSCG00000011079	PIP4K2A	0.54943	0.85447	-0.563647	1	-0.200086	1	-0.746813	1	-0.0198342	1	-1.80969	1
ENSSSCG00000027711	SS18L2	0.548203	0.770097	-0.396313	1	-0.285122	1	-0.685931	1	-0.982997	1	-1.74881	1
ENSSSCG00000003352	ENSSSCG00000003352	0.548203	0.894639	0.641822	1	-1.68505	1	-0.685931	1	-0.982997	1	-0.723714	1
ENSSSCG00000011783	EIF2B5	0.548203	0.911505	-1.89829	0.894339	-0.285122	1	-0.685931	1	0.652591	1	0.676216	1
ENSSSCG00000036960	NOP10	0.547945	0.651691	-0.363077	1	-0.7829	1	-1.00038	1	-1.29744	1	-0.953109	1
ENSSSCG00000000365	ORMDL2	0.546867	0.770097	-0.429969	1	-0.382677	1	-1.6353	1	-1.93237	1	-0.0473289	1
ENSSSCG00000001924	ENSSSCG00000001924	0.546396	0.781984	-0.51543	1	-1.87008	1	-0.600539	1	-1.49134	1	0.659143	0.943075
ENSSSCG00000004927	CLPX	0.545409	0.777285	-0.358178	1	-0.703019	1	-1.56942	1	-1.86648	1	0.258319	1
ENSSSCG00000017769	RAB34	0.545409	0.794534	-0.0653966	1	-1.5526	1	-0.55587	1	-0.254299	1	-0.255397	1
ENSSSCG00000002740	AP1G1	0.545409	0.825347	-0.916253	1	-0.703019	1	0.042767	1	-0.852937	1	0.258319	1
ENSSSCG00000030507	SMNDC1	0.545409	0.833973	-0.709253	1	-1.21673	1	-1.56942	1	0.787521	1	0.0217128	1
ENSSSCG00000009553	TUBGCP3	0.545409	0.902004	-0.358178	1	-1.5526	1	0.47161	1	1.23113	1	-0.591264	1
ENSSSCG00000031949	TP53BP1	0.545409	0.911505	0.411041	1	-1.5526	1	-0.55587	1	-0.852937	1	0.0217128	1
ENSSSCG00000016564	UBE2H	0.544788	0.76694	-1.46343	0.792316	-0.812164	1	-1.27641	1	-1.57348	1	0.781249	0.855844
ENSSSCG00000001966	ARHGAP5	0.544556	0.746761	-0.346683	1	-0.643576	1	-2.41291	1	-1.47753	1	-0.77218	1
ENSSSCG00000038918	CTSF	0.544361	0.770097	-1.71884	0.676491	0.106017	1	-0.509774	1	-1.40114	1	-0.109993	1
ENSSSCG00000039656	ENSSSCG00000039656	0.544361	0.770097	-0.660343	1	-0.891691	1	0.246051	1	-0.80684	1	-0.312288	1
ENSSSCG00000039962	HSPB1	0.543878	0.768747	-0.98426	1	-0.177785	1	-1.33801	1	-1.98639	1	-0.680901	1
ENSSSCG00000012452	ENSSSCG00000012452	0.542952	0.770097	-0.0897808	1	-0.288262	1	-1.46457	1	-2.76887	1	-1.93522	1
ENSSSCG00000020758	NQO2	0.54205	0.770097	-0.693428	1	-0.10009	1	-1.00786	1	-1.30493	1	-0.718643	1
ENSSSCG00000004387	ENSSSCG00000004387	0.54205	0.791277	-1.004	1	-0.157971	1	-1.42786	1	0.320395	1	-0.445413	1
ENSSSCG00000001821	UNC45A	0.54205	0.799718	-0.431046	1	-2.01203	1	-0.412912	1	-1.30493	1	0.617323	0.985429
ENSSSCG00000008094	CHCHD5	0.54205	0.865755	-0.2029	1	0.0103339	1	-1.42786	1	-1.72493	1	-1.47579	1
ENSSSCG00000007811	SPNS1	0.54205	0.887429	0.0933012	1	-1.40675	1	0.617461	1	-0.709979	1	0.170576	1
ENSSSCG00000025305	ENSSSCG00000025305	0.54205	0.887429	0.0933012	1	-2.43713	1	0.617461	1	-0.709979	1	0.617323	1
ENSSSCG00000034695	SIRT7	0.54205	0.887429	0.0933012	1	-0.790762	1	0.617461	1	-0.709979	1	-0.445413	1
ENSSSCG00000000841	APPL2	0.54205	0.903432	-0.2029	1	-2.43713	1	0.617461	1	-0.709979	1	0.971672	0.995005
ENSSSCG00000013227	KBTBD4	0.54205	0.906122	-2.65036	0.700695	0.562875	1	-0.412912	1	-0.709979	1	0.617323	1
ENSSSCG00000016943	ADAMTS6	0.54205	0.962074	-2.65036	0.792316	0.562875	1	-0.412912	1	0.320395	1	0.170576	1
ENSSSCG00000007026	VDAC3	0.540654	0.697088	-0.945815	0.981867	-0.146783	1	-2.25421	1	-1.80871	1	-0.458509	1
ENSSSCG00000000840	WASHC4	0.540102	0.763099	-0.684306	1	-0.710144	1	-0.758687	1	-1.05575	1	-0.0283279	1
ENSSSCG00000002383	FOS	0.539687	0.894639	-3.30698	0.310915	0.810802	1	-2.66715	1	-2.96422	1	-0.68524	1
ENSSSCG00000013380	ENSSSCG00000013380	0.539687	0.911505	-0.235322	1	-1.64658	1	-1.06954	1	-0.945195	1	0.0480641	1
ENSSSCG00000003253	ENSSSCG00000003253	0.539263	0.724264	-0.839121	1	-0.188098	1	-2.06317	1	-1.12502	1	-0.765294	1
ENSSSCG00000004635	SPPL2A	0.537934	0.766496	-0.11209	1	-1.06594	1	-1.27089	1	-0.974682	1	-0.484349	1
ENSSSCG00000008138	GCC2	0.537934	0.770097	-0.387325	1	-1.67659	1	-1.27089	1	-1.56796	1	0.576681	0.949411
ENSSSCG00000017386	BECN1	0.537934	0.770097	0.0766224	1	-0.460972	1	-1.86137	1	-0.551281	1	-2.92425	0.899691
ENSSSCG00000010002	SF3A1	0.537934	0.835427	-1.11851	0.981867	-0.624752	1	-1.27089	1	-1.56796	1	0.97532	0.899691
ENSSSCG00000017360	UBTF	0.537934	0.835427	-0.387325	1	-0.384658	1	-1.27089	1	-1.56796	1	0.0560643	1
ENSSSCG00000012007	HSPA13	0.537934	0.851324	-0.199252	1	-1.24448	1	-1.27089	1	0.482666	1	-0.283142	1
ENSSSCG00000034290	MED6	0.537934	0.890623	-1.11851	1	0.484872	1	-0.254215	1	-1.56796	1	-1.31709	1
ENSSSCG00000005426	FSD1L	0.537934	0.911505	-0.387325	1	-0.624752	1	0.779733	1	0.482666	1	-0.283142	1
ENSSSCG00000042910	AGO4	0.537934	0.911505	-0.387325	1	-1.24448	1	0.779733	1	0.482666	1	0.336586	1
ENSSSCG00000009326	KATNAL1	0.537934	0.911505	-1.45771	0.981867	-0.624752	1	-0.254215	1	0.482666	1	1.1457	0.943075
ENSSSCG00000017100	MTRR	0.537934	0.92576	0.271638	1	-1.24448	1	0.779733	1	-0.551281	1	-0.283142	1
ENSSSCG00000036758	HSPA12A	0.537934	0.950123	-1.45771	1	-1.24448	1	-0.254215	1	-0.551281	1	1.70708	0.855844
ENSSSCG00000020976	CSRP1	0.536929	0.756032	-0.59157	1	-0.378336	1	-1.03984	1	-2.02226	1	-0.908251	1
ENSSSCG00000013508	SH3GL1	0.536348	0.796288	-0.778115	1	-2.2214	0.975195	-0.793734	1	-0.49425	1	0.976725	0.855844
ENSSSCG00000012999	CAPN1	0.535508	0.817054	-0.747221	1	-0.0809813	1	-1.1855	1	-0.464866	1	-0.194605	1
ENSSSCG00000011218	SLC4A7	0.535508	0.911505	-1.36918	1	0.279941	1	-1.1855	1	-0.464866	1	-0.194605	1
ENSSSCG00000007514	VAPB	0.534633	0.7762	-0.550823	1	-1.12518	1	-1.74681	1	-0.00765948	1	0.276286	1
ENSSSCG00000008316	NAGK	0.534633	0.83479	-0.898287	1	0.0800928	1	-1.74681	1	-1.03191	1	-0.439261	1
ENSSSCG00000031773	ENSSSCG00000031773	0.533145	0.753415	-1.31208	0.841792	0.325546	1	-2.75157	1	-2.19588	1	-1.30143	1
ENSSSCG00000025744	KDSR	0.532773	0.770097	-0.333885	1	-0.826167	1	-1.68593	1	-0.372944	1	-0.100278	1
ENSSSCG00000014568	DENND2B	0.532773	0.770097	-1.70925	0.678723	0.209238	1	-0.500375	1	-1.3918	1	-0.302638	1
ENSSSCG00000030150	UGDH	0.532773	0.796288	-0.524828	1	-1.06162	1	-0.0758775	1	-0.797442	1	-0.100278	1
ENSSSCG00000039311	NCS1	0.532773	0.894639	-1.27485	1	-1.06162	1	-1.09474	1	0.231127	1	0.979893	0.916985
ENSSSCG00000011653	PCCB	0.532773	0.896573	-0.650359	1	-2.10009	1	-0.0758775	1	1.29002	1	0.979893	1
ENSSSCG00000011760	TBL1XR1	0.532773	0.896573	-1.27485	1	-1.06162	1	1.58709	1	0.66553	1	0.524213	1
ENSSSCG00000007422	DNTTIP1	0.532773	0.896573	-0.650359	1	-0.437125	1	-0.0758775	1	-0.372944	1	0.979893	1
ENSSSCG00000004291	NT5E	0.532773	0.899528	-0.19468	1	-1.49602	1	-0.0758775	1	-1.3918	1	0.524213	1
ENSSSCG00000016925	PLK2	0.532773	0.932848	-0.650359	1	-0.826167	1	0.351871	1	0.0548046	1	-0.711003	1
ENSSSCG00000004926	PDCD7	0.532773	0.947956	-0.19468	1	-1.06162	1	-0.0758775	1	-0.372944	1	0.979893	1
ENSSSCG00000001413	GPANK1	0.532773	0.957076	-0.650359	1	-0.437125	1	0.962597	1	-0.372944	1	0.524213	1
ENSSSCG00000004954	C15orf61	0.532773	0.964356	-0.19468	1	-0.437125	1	0.962597	1	-0.372944	1	-0.100278	1
ENSSSCG00000032265	TLE5	0.531926	0.72342	-1.24673	0.837858	-0.408212	1	-0.872344	1	-1.16941	1	0.131896	1
ENSSSCG00000034927	ENSSSCG00000034927	0.531579	0.770097	-0.50834	1	-1.56051	1	-0.367109	1	-0.33447	1	0.0847914	1
ENSSSCG00000001638	MRPS10	0.530321	0.766496	-0.192509	1	-0.577988	1	-1.34365	1	-1.04785	1	-1.06075	1
ENSSSCG00000003354	CCNL2	0.529667	0.752372	-0.937522	1	-0.0892018	1	-1.5895	1	-1.88657	1	-0.276255	1
ENSSSCG00000003682	ANKRD12	0.529667	0.770097	-1.82439	0.510992	-0.281671	1	-1.3238	1	-1.62087	1	0.463184	0.943075
ENSSSCG00000005917	HSF1	0.529667	0.89112	-0.302436	1	-2.00191	1	-0.997875	1	0.330663	1	0.628049	1
ENSSSCG00000013938	GATAD2A	0.529667	0.894396	-1.17392	1	-0.617697	1	0.0223029	1	-1.29494	1	0.872136	0.943075
ENSSSCG00000010083	PPIL2	0.529667	0.89459	-1.17392	1	-0.617697	1	-0.997875	1	0.330663	1	0.628049	1
ENSSSCG00000040139	B3GNT9	0.529667	0.894639	-0.830931	1	-1.39648	1	-0.997875	1	0.766459	1	0.628049	1
ENSSSCG00000007187	NSFL1C	0.529667	0.911505	-0.546523	1	-0.960687	1	0.62773	1	-1.29494	1	0.343641	1
ENSSSCG00000006646	ARNT	0.529363	0.879489	-0.927893	1	-1.43336	1	-3.46457	1	-2.75801	1	0.889006	0.870085
ENSSSCG00000012046	ENSSSCG00000012046	0.528536	0.810525	-1.41589	0.841792	0.0223066	1	-0.542195	1	-0.839262	1	0.0359266	1
ENSSSCG00000015486	PIGC	0.526109	0.754088	-0.43463	1	-1.13015	1	-1.48616	1	-1.78323	1	0.346675	1
ENSSSCG00000028592	TM2D2	0.526109	0.770097	-0.0773692	1	-1.56366	1	-1.90477	1	-1.19111	1	0.290416	1
ENSSSCG00000004070	SCAF8	0.526109	0.796288	-0.43463	1	-0.614663	1	0.127656	1	-1.78323	1	-0.168809	1
ENSSSCG00000003334	UBE2J2	0.526109	0.817054	-0.26703	1	-1.89656	1	-0.471806	1	0.596999	1	-0.168809	1
ENSSSCG00000009611	XPO7	0.526109	0.853953	-1.0654	1	-0.852163	1	-0.894039	1	0.437578	1	0.739942	1
ENSSSCG00000036855	SLC25A36	0.526109	0.85447	-1.26927	0.981867	-1.28957	1	-0.29827	1	-2.20183	1	1.0972	0.855844
ENSSSCG00000006781	CTTNBP2NL	0.526109	0.863174	-0.720748	1	-0.507514	1	0.734645	1	0.437578	1	-0.935219	1
ENSSSCG00000022553	TNRC18	0.526109	0.878442	-0.43463	1	-1.89656	1	-1.48616	1	-0.768873	1	0.907542	0.899691
ENSSSCG00000004857	ATP9B	0.526109	0.919849	-1.0654	1	-0.221396	1	0.127656	1	-0.169411	1	1.20229	0.995005
ENSSSCG00000003569	SLC9A1	0.526109	0.919849	-1.0654	1	-0.852163	1	0.127656	1	-0.169411	1	1.57312	0.899691
ENSSSCG00000013662	PPAN	0.526109	0.932719	0.398551	1	-0.852163	1	1.17205	1	-0.169411	1	-0.935219	1
ENSSSCG00000040698	PRR7	0.526109	1	-2.10979	0.958469	-0.221396	1	0.127656	1	-0.169411	1	1.57312	0.903572
ENSSSCG00000038616	ENSSSCG00000038616	0.524128	1	-0.512856	1	0.302347	1	-1.85032	1	-2.14738	1	-1.90205	1
ENSSSCG00000009910	RNF10	0.523941	0.746725	-0.868451	1	-1.01363	1	-1.71872	1	-0.406303	1	0.24042	1
ENSSSCG00000031201	LMOD1	0.523714	0.796288	-0.996134	1	-0.316444	1	-0.82795	1	-1.12502	1	-0.36424	1
ENSSSCG00000029262	GOSR1	0.523435	0.85447	-0.54113	1	-0.327896	1	-0.397806	1	-0.0946428	1	-0.860451	1
ENSSSCG00000005453	ENSSSCG00000005453	0.522649	0.724272	-0.415581	1	-0.348533	1	-2.10121	1	-1.44622	1	-1.71937	1
ENSSSCG00000040879	CNBP	0.522542	0.730458	-0.263891	1	-1.01016	1	-2.81379	1	-1.51447	1	-0.227703	1
ENSSSCG00000011961	TFG	0.522332	0.753166	-0.899224	1	-0.62977	1	-3.51094	1	-0.97944	1	0.217158	1
ENSSSCG00000026239	VPS35	0.521993	0.770097	-0.313324	1	-1.05259	1	-2.79949	1	-0.751456	1	-0.0912515	1
ENSSSCG00000033402	SARAF	0.521993	0.770097	-0.313324	1	-0.868464	1	-0.782146	1	-1.67191	1	-0.212752	1
ENSSSCG00000026931	SERTAD1	0.521993	0.796288	-0.94804	1	-0.388215	1	-0.782146	1	-0.0557538	1	-0.212752	1
ENSSSCG00000027723	ENSSSCG00000027723	0.521993	0.796288	-0.185136	1	-0.388215	1	-0.782146	1	-1.07921	1	-1.24838	1
ENSSSCG00000005925	EXOSC4	0.521993	0.889534	0.153244	1	-1.7829	1	0.241313	1	-1.07921	1	0.226533	1
ENSSSCG00000007943	NMRAL1	0.521993	0.894396	-0.94804	1	-0.734806	1	0.241313	1	0.553055	1	0.226533	1
ENSSSCG00000012633	IL13RA1	0.521993	0.894639	-0.0653966	1	-0.388215	1	-0.782146	1	-0.0557538	1	-0.821562	1
ENSSSCG00000002898	LIN37	0.521993	0.895913	-0.601449	1	-1.17409	1	0.241313	1	-0.0557538	1	0.573123	1
ENSSSCG00000024028	STARD3NL	0.521993	0.895913	-0.601449	1	0.147837	1	-0.782146	1	-1.07921	1	-0.212752	1
ENSSSCG00000011621	SEC61A1	0.521351	0.770097	-0.628985	1	-0.415751	1	-2.5895	1	-0.267974	1	-0.60507	1
ENSSSCG00000014394	RNF14	0.520473	0.800972	0.054185	1	-0.973178	1	-1.33574	1	-0.61687	1	-0.350256	1
ENSSSCG00000036712	TPD52L2	0.518112	0.752076	-0.358178	1	-1.11895	1	-0.328934	1	-1.86648	1	-0.255397	1
ENSSSCG00000012840	CD151	0.517176	0.742406	-0.51307	1	-0.784629	1	-1.01997	1	-1.90856	1	-0.299083	1
ENSSSCG00000012836	AP2A2	0.517176	0.833179	-0.820284	1	-0.366736	1	-0.237341	1	0.0676287	1	-0.265864	1
ENSSSCG00000002722	DDX19B	0.517176	0.845557	-0.57997	1	-0.60705	1	-0.237341	1	-1.55128	1	0.354288	1
ENSSSCG00000011639	SRPRB	0.517176	0.851609	0.552134	0.992283	-2.26155	1	-1.25421	1	-1.55128	1	-0.265864	1
ENSSSCG00000032242	HMGA1	0.517176	0.970201	-1.87275	0.994292	0.0323602	1	0.364695	1	-0.957906	1	0.703183	1
ENSSSCG00000040977	SNX8	0.517176	0.972425	-0.180874	1	-0.60705	1	0.364695	1	1.75951	1	-0.698179	1
ENSSSCG00000017238	TTYH2	0.517176	0.977481	0.290747	1	-0.60705	1	1.41716	1	0.0676287	1	-0.698179	1
ENSSSCG00000011623	TPRA1	0.517176	0.981983	-1.87275	1	0.0323602	1	0.364695	1	0.0676287	1	1.46532	0.97442
ENSSSCG00000008061	ELOB	0.515382	0.693589	-0.818757	1	-0.229739	1	-1.33862	1	-2.09943	1	-0.65459	1
ENSSSCG00000036385	BET1	0.515011	0.850445	-0.353642	1	-1.33329	1	-0.34102	1	-0.212479	1	-0.138752	1
ENSSSCG00000033844	CYP1B1	0.515011	0.986342	-0.235322	1	-0.0802686	1	-2.95207	1	-0.906376	1	-4.01495	1
ENSSSCG00000022187	CISD3	0.513481	0.791277	-0.728362	1	-0.390128	1	-2.17668	1	-0.446945	1	-0.176227	1
ENSSSCG00000002867	CEBPG	0.513481	0.855863	-0.0852962	1	-1.57098	1	0.886648	1	-1.46487	1	-0.176227	1
ENSSSCG00000034730	PIAS2	0.513481	0.866579	0.0866065	1	-2.17409	1	0.453232	1	-0.446945	1	-0.176227	1
ENSSSCG00000015844	GSR	0.513481	0.911505	-0.728362	1	-0.797021	1	-0.149878	1	-1.46487	1	0.687712	1
ENSSSCG00000003465	FBLIM1	0.512688	0.744395	-0.422949	1	-0.717777	1	-1.14988	1	-1.44694	1	-0.494451	1
ENSSSCG00000000690	MLF2	0.512343	0.74916	-0.395786	1	-1.25254	1	-0.774369	1	-0.648578	1	-0.291202	1
ENSSSCG00000032434	PLAUR	0.511462	0.845557	-1.73782	0.790786	0.309118	1	0.070512	1	-0.226554	1	-0.992362	1
ENSSSCG00000010580	NFKB2	0.511462	0.897557	-0.680106	1	-0.115197	1	-0.52839	1	0.81609	1	-0.56325	1
ENSSSCG00000020744	DUSP3	0.511462	0.911505	-1.12429	1	-0.911056	1	1.11316	1	0.202558	1	0.494466	1
ENSSSCG00000006620	TUFT1	0.511462	0.914609	-0.680106	1	-0.466872	1	1.11316	1	-0.825456	1	0.0502819	1
ENSSSCG00000005950	PHF20L1	0.510558	0.770097	-0.449101	1	-0.818996	1	-1.3278	1	-0.608832	1	-0.163843	1
ENSSSCG00000032959	ENSSSCG00000032959	0.510558	0.770097	-0.352973	1	-0.445687	1	-1.3278	1	-1.62486	1	-0.542901	1
ENSSSCG00000009565	GAS6	0.510189	0.915134	-4.07662	0.256751	-0.437125	1	-1.83918	1	-1.12502	1	1.37646	0.855844
ENSSSCG00000011107	CCNY	0.508674	0.770097	-0.130352	1	-0.518045	1	-1.28738	1	-0.56796	1	-1.75707	1
ENSSSCG00000031942	YES1	0.508187	0.835427	-0.251263	1	-1.1152	1	-1.47181	1	0.275071	1	-0.153859	1
ENSSSCG00000024748	THUMPD1	0.508187	0.867058	-0.419034	1	-0.837056	1	-0.457307	1	0.611949	1	-0.920572	1
ENSSSCG00000015867	PRPF40A	0.507984	0.744785	-0.466968	1	-0.862942	1	-1.55587	1	-0.665898	1	-0.400379	1
ENSSSCG00000002885	USF2	0.507493	0.825347	-0.588959	1	-0.927451	1	-1.78215	1	-0.470791	1	0.42112	1
ENSSSCG00000039541	ANKRD11	0.507493	0.883845	-0.588959	1	-1.43713	1	-0.173725	1	-1.06753	1	0.585614	1
ENSSSCG00000024144	ENSSSCG00000024144	0.504576	0.74916	-0.524828	1	-0.618619	1	-1.20299	1	-1.50006	1	-0.310363	1
ENSSSCG00000003505	DDOST	0.504576	0.770097	-0.415894	1	-0.552602	1	-2.21165	1	-0.906376	1	-0.212752	1
ENSSSCG00000005507	PSMD5	0.504576	0.817169	-0.524828	1	-0.311594	1	-1.39781	1	-0.679605	1	-0.0766909	1
ENSSSCG00000004834	NDN	0.504576	0.867278	-1.58896	0.841792	-0.0671755	1	-0.977697	1	-0.254299	1	0.649744	1
ENSSSCG00000012542	FAM199X	0.504576	0.895673	-0.733775	1	-1.80636	1	-1.39781	1	-0.0792127	1	1.00484	0.899691
ENSSSCG00000011163	DIP2C	0.504576	0.912811	-0.169733	1	-0.311594	1	-0.382539	1	0.968093	1	-1.44541	1
ENSSSCG00000033759	TBXA2R	0.504576	0.914043	-0.524828	1	0.59764	1	-0.382539	1	-0.679605	1	-1.44541	1
ENSSSCG00000017102	TENT4A	0.504576	0.916948	-0.972287	1	-0.311594	1	-0.382539	1	0.351422	1	0.649744	1
ENSSSCG00000024780	ZFAND1	0.504576	0.940769	-0.972287	1	-0.311594	1	-0.382539	1	0.351422	1	0.649744	1
ENSSSCG00000006360	B4GALT3	0.504576	0.942986	-1.58896	0.981867	0.340483	1	1.71262	1	0.351422	1	0.649744	1
ENSSSCG00000000449	DTX3	0.504576	0.942986	-1.58896	1	-0.759053	1	-0.382539	1	0.351422	1	1.30182	0.899691
ENSSSCG00000010858	SDE2	0.504576	0.942986	-1.58896	0.981867	-0.311594	1	0.648488	1	0.351422	1	1.78725	0.899691
ENSSSCG00000017761	UNC119	0.504576	0.942986	-0.524828	1	0.340483	1	1.71262	1	0.351422	1	-0.414386	1
ENSSSCG00000015648	EIF2D	0.504576	0.953434	-0.524828	1	-1.37572	1	0.648488	1	0.351422	1	1.78725	0.899691
ENSSSCG00000022005	SFXN3	0.504576	0.977214	-1.58896	1	0.59764	1	-0.382539	1	-0.679605	1	0.202285	1
ENSSSCG00000035937	DPT	0.504576	1	0.127248	1	-1.37572	1	2.3647	1	0.351422	1	-0.414386	1
ENSSSCG00000008359	RAB1A	0.501861	0.72419	-0.69999	1	-0.831731	1	-1.6202	1	-1.6927	1	0.16752	1
ENSSSCG00000037777	ENSSSCG00000037777	0.500897	0.770097	-0.509003	1	-0.426633	1	-1.02271	1	-2.32959	1	-0.46068	1
ENSSSCG00000022295	ENSSSCG00000022295	0.500574	0.72342	-0.375737	1	-0.810583	1	-0.726803	1	-0.869178	1	-0.940673	1
ENSSSCG00000010954	ENSSSCG00000010954	0.500574	0.763099	-0.889825	1	-0.437125	1	-0.458925	1	-0.929147	1	-0.578149	1
ENSSSCG00000011848	TFRC	0.500574	0.849406	-0.650359	1	-0.227202	1	-1.3198	1	-0.60075	1	0.00483894	1
ENSSSCG00000035341	C6orf89	0.500574	0.859064	-0.440436	1	-0.956499	1	-0.303683	1	-0.60075	1	0.284747	1
ENSSSCG00000036229	INSIG2	0.500574	0.866963	-0.0833185	1	-1.29511	1	-1.3198	1	0.43204	1	-0.333768	1
ENSSSCG00000023599	TIMM8B	0.500102	0.768747	-0.769658	1	-0.452555	1	-1.9012	1	-2.19827	1	0.0477751	1
ENSSSCG00000012953	YIF1A	0.499142	0.770097	-1.04268	0.978083	-0.288262	1	0.149682	1	-0.747068	1	-0.683382	1
ENSSSCG00000036075	WASHC3	0.499142	0.770097	-0.478473	1	-0.736243	1	-1.29284	1	-2.1803	1	0.0330726	1
ENSSSCG00000031462	ENSSSCG00000031462	0.499142	0.896573	-0.164932	1	0.0483018	1	-0.872344	1	-1.16941	1	-0.913192	1
ENSSSCG00000003110	ZC3H4	0.499142	0.911505	-0.697665	1	-0.484431	1	0.149682	1	-0.147384	1	0.131896	1
ENSSSCG00000025806	FAM118B	0.499142	0.925498	-0.164932	1	-0.197937	1	-0.872344	1	-0.147384	1	-0.913192	1
ENSSSCG00000011615	RAB7A	0.498797	0.761935	-0.654499	1	-1.17409	1	-1.79373	1	-1.34612	1	0.465319	0.932148
ENSSSCG00000017866	TAX1BP3	0.498797	0.770097	-0.404199	1	-0.286791	1	-1.37484	1	-1.07921	1	-1.61874	1
ENSSSCG00000040181	ELL	0.497958	0.821657	-0.944542	1	-0.524588	1	-0.582837	1	-0.281521	1	0.23003	1
ENSSSCG00000022383	GATA4	0.497958	0.972425	-0.737822	1	-2.60705	1	-1.59613	1	-0.281521	1	1.2097	0.899691
ENSSSCG00000026044	FDFT1	0.497958	0.977481	-1.79332	0.987584	0.696141	1	-1.59613	1	-1.8932	1	-0.618745	1
ENSSSCG00000006232	ENSSSCG00000006232	0.497607	0.722147	-0.569439	1	-0.601354	1	-1.41291	1	-1.18895	1	-0.484665	1
ENSSSCG00000014905	TMEM126B	0.497439	0.783064	-1.0654	0.981867	-0.690106	1	-0.0471185	1	-0.344185	1	0.109176	1
ENSSSCG00000025478	MIB1	0.497149	0.799733	-0.880657	1	-0.445118	1	-0.412912	1	-1.72493	1	0.0372258	1
ENSSSCG00000023126	TARDBP	0.496114	0.850445	-0.98426	1	-0.975545	1	-0.816635	1	0.242715	1	0.37221	1
ENSSSCG00000010706	SAMD4B	0.496114	0.867278	0.00860399	1	-0.870084	1	-1.23734	1	-1.53441	1	0.0912537	1
ENSSSCG00000033892	EVA1B	0.496114	0.867278	-0.162258	1	-0.589128	1	-0.220267	1	-1.53441	1	-0.248376	1
ENSSSCG00000008096	ZC3H6	0.496114	0.874111	-0.162258	1	-0.870084	1	-1.23734	1	-1.53441	1	0.37221	1
ENSSSCG00000002841	N4BP1	0.496114	0.879489	-0.802362	1	-0.348588	1	0.381973	1	0.0849066	1	-0.680901	1
ENSSSCG00000034517	ZNF12	0.496114	0.911505	0.00860399	1	-2.24448	1	1.43508	1	-0.517334	1	0.37221	1
ENSSSCG00000016401	KIF1A	0.496114	0.993828	-1.42295	1	0.221838	1	-0.220267	1	-0.517334	1	0.823773	1
ENSSSCG00000003672	CAP1	0.494837	0.731043	-0.522351	1	-0.635351	1	-0.948044	1	-1.0908	1	-0.691136	1
ENSSSCG00000000379	ESYT1	0.494745	0.823507	0.0821606	1	-0.981446	1	-2.02762	1	-0.719963	1	-0.728768	1
ENSSSCG00000024059	VAT1	0.493879	0.770097	-0.972287	0.981867	-0.587229	1	-0.566718	1	-0.595336	1	-0.0946967	1
ENSSSCG00000029163	BCAT1	0.492846	0.831411	-0.426144	1	-1.75905	1	0.265159	1	-1.05575	1	0.433611	1
ENSSSCG00000027629	CDIPT	0.492846	0.845557	-1.63829	0.755157	-0.915172	1	-0.758687	1	-0.031907	1	0.886783	0.899691
ENSSSCG00000015949	SLC25A12	0.492846	0.887429	0.179716	1	-0.074555	1	-0.758687	1	-1.05575	1	-1.82156	1
ENSSSCG00000038639	TOM1L2	0.492846	0.895673	-0.287789	1	-0.074555	1	-0.758687	1	-0.031907	1	-0.797715	1
ENSSSCG00000006280	GORAB	0.492846	0.932884	-0.923378	1	0.173833	1	0.87437	1	-1.05575	1	-0.797715	1
ENSSSCG00000035366	MFHAS1	0.491113	0.85447	-0.0653966	1	-0.496019	1	-1.14988	1	-1.44694	1	-0.157611	1
ENSSSCG00000040918	ENSSSCG00000040918	0.491113	0.870604	0.54758	1	-1.5526	1	-1.14988	1	-1.44694	1	-0.591264	1
ENSSSCG00000014997	ENSSSCG00000014997	0.491113	0.911505	-2.36918	0.639746	0.477986	1	-1.14988	1	-0.428797	1	0.183176	1
ENSSSCG00000016954	ERBIN	0.4908	0.770097	-1.15732	0.845089	-0.132933	1	-2.24158	1	-1.20397	1	-0.0651953	1
ENSSSCG00000002000	IPO4	0.49052	0.771458	-0.533545	1	-0.802122	1	-0.295556	1	-0.26252	1	-0.526413	1
ENSSSCG00000003267	MBOAT7	0.49004	0.83479	-0.588959	1	-0.583966	1	-0.44266	1	-0.739726	1	0.139549	1
ENSSSCG00000010357	WAPL	0.489643	0.824019	-0.228017	1	-1.39648	1	-1.5895	1	-0.544555	1	0.000651146	1
ENSSSCG00000013297	CD44	0.489469	0.770097	-0.370047	1	-0.963194	1	-2.06954	1	-0.762446	1	-0.266691	1
ENSSSCG00000017745	UTP6	0.489309	0.835448	-0.676831	1	-0.298419	1	-0.100968	1	-0.995381	1	-0.401786	1
ENSSSCG00000035430	YPEL3	0.488378	0.850445	-1.28457	0.908631	0.00828609	1	-1.10407	1	-0.80684	1	-0.109993	1
ENSSSCG00000009657	PPP2R2A	0.488064	0.770097	-0.489423	1	-1.24448	1	-0.677616	1	-0.974682	1	0.336586	1
ENSSSCG00000033497	ENSSSCG00000033497	0.488064	0.796288	-0.489423	1	-1.44569	1	-0.254215	1	-1.56796	1	0.460887	1
ENSSSCG00000015883	MARCHF7	0.487811	0.770097	-0.453667	1	-1.39906	1	-0.82795	1	-0.702445	1	0.301821	1
ENSSSCG00000034207	CEBPB	0.486902	0.799025	-0.853451	1	-0.284627	1	-1.54448	1	-1.42193	1	-0.388602	1
ENSSSCG00000040056	ENSSSCG00000040056	0.48686	0.770097	-0.325519	1	-0.650119	1	-1.58728	1	-1.13848	1	-0.609643	1
ENSSSCG00000033154	ARL6IP5	0.485467	0.767284	-0.488088	1	-0.648334	1	-1.59878	1	-0.284215	1	-0.954219	1
ENSSSCG00000023983	AGPS	0.485467	0.791056	-0.341521	1	-0.861151	1	-1.22883	1	0.0936239	1	-0.672184	1
ENSSSCG00000013883	COLGALT1	0.485467	0.813301	-0.271847	1	-0.636434	1	-0.861373	1	-0.136244	1	-0.902052	1
ENSSSCG00000033700	ENSSSCG00000033700	0.485467	0.816357	-0.24472	1	-1.02209	1	-2.23734	1	-0.178128	1	-0.239553	1
ENSSSCG00000012817	FUNDC2	0.485467	0.821433	-0.152859	1	-0.842109	1	-1.05677	1	-0.00276068	1	-1.10028	1
ENSSSCG00000024424	FAM91A1	0.485467	0.835427	0.0981021	1	-1.29842	1	-1.64813	1	-1.9452	1	0.175064	1
ENSSSCG00000016113	BMPR2	0.485467	0.839826	-0.793317	1	-0.396483	1	-0.0374033	1	-1.9452	1	0.175064	1
ENSSSCG00000014283	KIF3A	0.485467	0.854835	-0.956168	1	0.0603746	1	-0.367109	1	-0.664175	1	-0.398619	1
ENSSSCG00000003877	FAF1	0.485467	0.863211	-0.717473	1	-1.35996	1	-0.367109	1	-0.664175	1	0.852836	0.899691
ENSSSCG00000008989	CNOT6L	0.485467	0.877296	-0.717473	1	-0.108502	1	-0.367109	1	-1.67961	1	-0.0607494	1
ENSSSCG00000034529	SMIM4	0.485467	0.887429	-0.609717	1	-1.02209	1	-1.05677	1	0.270122	1	0.564855	1
ENSSSCG00000009887	NAA25	0.485467	0.895673	-0.366566	1	-0.679982	1	0.567188	1	-0.33447	1	-0.495686	1
ENSSSCG00000029615	VAMP7	0.485467	0.896573	-1.23532	1	-1.45702	1	-0.0374033	1	-1.35384	1	1.38671	0.855844
ENSSSCG00000001836	RLBP1	0.485467	0.896573	0.0181268	1	-0.580083	1	-2.23734	1	-2.53441	1	-0.672184	1
ENSSSCG00000023379	UBE2L6	0.485467	0.904839	-0.956168	1	0.357761	1	-1.38254	1	-0.664175	1	-0.829424	1
ENSSSCG00000003559	ARID1A	0.485467	0.911505	0.371667	1	-1.45702	1	-0.0374033	1	-0.33447	1	-1.10028	1
ENSSSCG00000007606	TRRAP	0.485467	0.925498	-0.793317	1	-0.230674	1	-0.635305	1	0.705059	1	-0.0607494	1
ENSSSCG00000033030	FBXO45	0.485467	0.940207	-0.609717	1	-1.02209	1	-0.0374033	1	0.705059	1	1.02171	1
ENSSSCG00000016756	BLVRA	0.485467	0.954732	-0.609717	1	-2.06162	1	1.00213	1	-0.33447	1	1.38671	0.916985
ENSSSCG00000026733	HIPK2	0.485467	0.992178	-0.152859	1	-1.02209	1	2.75701	1	0.705059	1	-0.0607494	1
ENSSSCG00000038626	ZNF513	0.485467	0.994452	-1.23532	1	0.7328	1	2.08459	1	0.705059	1	-0.0607494	1
ENSSSCG00000040863	IPMK	0.485467	0.998661	-1.23532	1	-1.02209	1	1.00213	1	0.705059	1	2.20229	0.89439
ENSSSCG00000011727	PTX3	0.485467	1	0.519566	1	-1.02209	1	-0.635305	1	-0.932371	1	-0.672184	1
ENSSSCG00000040944	SKI	0.485467	1	-1.23532	1	-1.02209	1	1.00213	1	0.705059	1	2.20229	0.899691
ENSSSCG00000015987	NFE2L2	0.484454	0.770097	-1.09628	0.871785	0.144235	1	-3.64173	1	-1.92915	1	-0.479123	1
ENSSSCG00000023158	ENSSSCG00000023158	0.483175	0.734962	-0.750313	1	-0.240025	1	-1.75413	1	-1.7489	1	-0.643836	1
ENSSSCG00000036920	SELENOT	0.482865	0.770097	-0.0242393	1	-1.1484	1	-1.68593	1	-1.983	1	-0.376251	1
ENSSSCG00000035364	VKORC1	0.482716	0.814992	-1.36918	0.841792	0.437344	1	-1.1855	1	-1.48257	1	-0.899813	1
ENSSSCG00000009480	NDFIP2	0.482361	0.824426	-0.693428	1	-0.10009	1	-1.00786	1	-0.709979	1	-0.718643	1
ENSSSCG00000033175	SASH1	0.482146	0.804177	-0.451978	1	-0.524588	1	-1.33045	1	-2.21777	1	-0.223808	1
ENSSSCG00000012884	PPP6R3	0.4819	0.835448	-0.338415	1	-1.80636	1	-0.80523	1	-0.505838	1	0.548461	0.988776
ENSSSCG00000004622	GNB5	0.480396	0.907727	0.0902543	1	-3.3279	0.655867	-0.287382	1	0.448719	1	0.0217128	1
ENSSSCG00000012811	VBP1	0.479041	0.830935	-0.639388	1	-1.12162	1	-0.957233	1	-0.233541	1	0.38671	1
ENSSSCG00000021380	ENSSSCG00000021380	0.479041	0.911505	-0.0426765	1	-1.96069	1	-0.957233	1	-0.233541	1	0.67177	1
ENSSSCG00000018041	ALDH3A2	0.479041	0.914043	-0.0426765	1	-0.918252	1	-0.957233	1	-0.233541	1	0.0430864	1
ENSSSCG00000027765	TOGARAM1	0.479041	0.914405	-0.258042	1	-0.289568	1	-0.957233	1	-0.233541	1	-0.393325	1
ENSSSCG00000004331	CASP8AP2	0.479041	0.939899	-0.502802	1	-1.96069	1	0.66955	1	0.372483	1	0.38671	1
[truncated: 4,822 more rows]

## Sheet: CRSP2 C1
Genes	Cluster 1	Cluster 1 P-Value
IGFBP5	4.01598	0.0554573
IGF1	3.59777	0.000237208
ADAMTS5	3.50141	0.257593
FST	3.27902	0.0437444
DPP4	3.07043	0.0727723
GALK2	2.91	0.00162703
EPHB3	2.77497	0.0763476
AREG	2.71533	0.171191
AKR1C2	2.67661	1
CSPG4	2.61671	0.00422437
NCOA1	2.57858	0.0727723
TGM2	2.54436	0.796288
GJA1	2.52932	0.00258965
WDR26	2.52109	0.00613427
CTSC	2.48547	0.0602474
SFRP2	2.42172	0.144915
TCF4	2.38593	0.0212426
TGFBR3	2.35994	0.0972702
GTF3C2	2.35117	0.151725
MORC2	2.32751	0.115114
MLANA	2.3065	0.894639
DPY19L1	2.27902	0.0613171
HS6ST1	2.27902	0.109824
CSTF1	2.27902	0.116859
EFEMP1	2.27902	0.164468
FAM20C	2.26307	0.0212426
NPLOC4	2.2604	0.043946
ASPN	2.25751	0.0941563
PRRX1	2.24843	0.00117546
CDKN1A	2.24244	0.00117546
MPI	2.22243	0.0832617
PLAU	2.16354	0.0277879
ENSSSCG00000017127	2.16354	0.319135
F11R	2.13929	0.164468
FAP	2.12701	0.0409296
SRXN1	2.10965	0.0148409
SEMA3C	2.10517	0.00738097
ENSSSCG00000031661	2.10214	0.0396226
SMARCD2	2.08954	0.0727723
LONRF1	2.08637	0.0785513
TRIB2	2.08637	0.100065
ENSSSCG00000024791	2.08493	0.0912895
LGALS3	2.08271	0.00338993
ENSSSCG00000006324	2.07212	0.0132914
RAB43	2.03801	0.139687
TXNIP	2.02979	0.138926
BHLHE40	1.99598	0.0317226
SRPX	-2.00639	0.179375
EZH2	-2.00639	0.288727
SLC18B1	-2.00639	0.293999
QRSL1	-2.00639	0.35881
KAZN	-2.00639	0.421837
ATAD5	-2.00639	0.43389
ENSSSCG00000015664	-2.00639	0.468175
XRCC2	-2.00639	0.49603
CCBE1	-2.00639	0.501097
WDR3	-2.00639	0.531962
CDC25B	-2.00639	0.544392
LSMEM1	-2.00639	0.753166
CDCA5	-2.00639	0.763099
CCDC125	-2.00639	0.763099
C18orf54	-2.0344	0.0596095
ENSSSCG00000017920	-2.04945	0.0763476
ENSSSCG00000001396	-2.05885	0.0247493
APLP1	-2.0735	0.149657
RFC5	-2.0735	0.318786
H2AFZ	-2.08339	0.00422437
CD79A	-2.0995	0.0153422
ENSSSCG00000004806	-2.0995	0.109824
ACOT7	-2.0995	0.293999
ENO3	-2.1133	0.116604
SORBS1	-2.1133	0.123775
BBS7	-2.11657	0.0814697
RTKN2	-2.15839	0.167221
PHACTR1	-2.15839	0.203543
FAAP24	-2.15839	0.483098
NAGPA	-2.15839	0.517845
CCDC88C	-2.15839	0.533189
ENSSSCG00000033952	-2.15839	0.55162
TNFRSF21	-2.15839	0.585584
ENSSSCG00000034570	-2.18696	0.0781466
MFAP5	-2.19081	0.0212426
CCSAP	-2.19903	0.217055
ENSSSCG00000051640	-2.22878	0.335051
FBXO39	-2.22878	0.36683
NCAPD2	-2.22878	0.408315
ALDH4A1	-2.22878	0.45304
DKK2	-2.24455	0.0984975
HAUS8	-2.26942	0.167221
ENSSSCG00000029039	-2.29589	0.0971478
CTPS1	-2.29589	0.149895
ADGRG6	-2.30595	0.0230331
HMGB2	-2.3118	0.00983895
PPM1K	-2.31451	0.108972
ENSSSCG00000026746	-2.31451	0.166665
PPP1R14A	-2.32189	0.453533
CEMIP	-2.33896	0.155779
GLIPR1	-2.42142	0.0669238
ENSSSCG00000048369	-2.42142	0.138817
MELK	-2.42142	0.145809
ATR	-2.42142	0.293999
CEP128	-2.42142	0.327868
CEP135	-2.42142	0.373996
RAD51AP1	-2.42142	0.379697
CACTIN	-2.42142	0.401406
CACNA1D	-2.42142	0.419706
KIF18A	-2.42142	0.516638
GRAMD1C	-2.42142	0.517845
CCRL2	-2.42142	0.531962
GKN3	-2.42142	0.5485
SMIM32	-2.42142	0.572916
RNLS	-2.42142	0.596044
TEK	-2.42142	0.770097
XYLB	-2.42142	0.770097
B3GALNT1	-2.42142	0.770097
ENSSSCG00000049279	-2.42142	0.770097
ELAVL4	-2.42142	0.770097
ENSSSCG00000041248	-2.42142	0.770097
DISC1	-2.42142	0.770097
OTOS	-2.42142	0.770097
CCDC158	-2.42142	0.770097
ARG2	-2.42142	0.770097
CLYBL	-2.42142	0.770097
MYLK2	-2.42142	0.770097
CTH	-2.47801	0.040495
C4orf46	-2.50889	0.0851039
CYP2B22	-2.50889	0.21765
PDGFA	-2.50889	0.0350455
KIF22	-2.5369	0.131362
CKS2	-2.56581	0.0256641
ATF5	-2.64382	0.0785513
ENSSSCG00000050625	-2.64382	0.206579
SEMA4D	-2.64382	0.280423
SLC24A3	-2.64382	0.283361
MGP	-2.65846	0.0510243
NFKBIA	-2.72809	0.0995753
EPSTI1	-2.74335	0.0807075
MX2	-2.74335	0.181442
BARD1	-2.74335	0.211657
SGO1	-2.74335	0.318786
SLIT2	-2.74335	0.387449
CKAP2	-2.74335	0.4562
ENSSSCG00000035544	-2.76246	0.0516077
NUF2	-2.77506	0.0258111
LYAR	-2.78399	0.0510262
PSAT1	-2.80428	0.00326994
CDKN3	-2.83646	0.0210248
FERMT1	-2.83646	0.0323989
MCM10	-2.83646	0.190168
ENSSSCG00000040779	-2.83646	0.276001
ANKRD1	-2.88698	0.00548199
SGO2	-2.92392	0.0254657
CLSPN	-3.00639	0.0599572
BUB1	-3.00639	0.139687
GKN2	-3.00639	0.526544
ENSSSCG00000004598	-3.00639	0.587238
ENSSSCG00000029257	-3.00639	0.587238
ENSSSCG00000046767	-3.00639	0.587396
GPC2	-3.00639	0.587396
PEAR1	-3.00639	0.587396
ENSSSCG00000045683	-3.00639	0.596159
ENSSSCG00000026339	-3.00639	0.622421
C9orf24	-3.00639	0.62424
ENSSSCG00000039107	-3.00639	0.662696
DNAAF6	-3.00639	0.662696
ANLN	-3.12186	0.00326994
RACGAP1	-3.13763	0.0210248
WNT5B	-3.17631	0.0210248
NCAPG2	-3.22878	0.1166
SPDL1	-3.22878	0.227016
SERPINF1	-3.29589	0.0457456
SKA1	-3.29589	0.372555
TPX2	-3.32831	0.0530226
CENPE	-3.32831	0.0891042
CCN3	-3.33703	0.129275
MYBL2	-3.37562	0.0129841
ENSSSCG00000017032	-3.42142	0.00474247
CENPN	-3.42142	0.0384219
NPR3	-3.42142	0.153721
PLCH2	-3.42142	0.343668
PLPPR4	-3.42142	0.433076
PIMREG	-3.42142	0.485427
CUX2	-3.42142	0.488547
ACTC1	-3.42142	0.491717
STMN1	-3.5369	0.0232107
KIF20B	-3.59135	0.0403546
CIT	-3.59135	0.0847791
MND1	-3.59135	0.0955797
KIF2C	-3.74335	0.119095
TNNT1	-3.74335	0.202239
PLK1	-3.83646	0.0786822
LMNB1	-3.88086	0.0444747
ENSSSCG00000043318	-3.92392	0.0492651
HMGN2	-4.00639	0.0212426
AASS	-4.00639	0.0408771
ENSSSCG00000004782	-4.00639	0.108972
KIF15	-4.00639	0.144501
UHRF1	-4.00639	0.190168
NEK2	-4.00639	0.22583
BIRC5	-4.08439	0.0255882
ENSSSCG00000031741	-4.08439	0.0320246
CCNB1	-4.0995	0.0212426
PLD5	-4.12186	0.0165441
SYNPO2L	-4.22878	0.116994
CDCA3	-4.22878	0.123775
CHD5	-4.22878	0.134901
NCAPH	-4.22878	0.142308
IL1RL1	-4.29589	0.0105376
KIF11	-4.32831	0.0290007
TK1	-4.42142	0.00738097
TOP2A	-4.42142	0.0148409
ENSSSCG00000007493	-4.42142	0.0541425
KCNMA1	-4.42142	0.0554573
CCNF	-4.42142	0.0631601
CXCL8	-4.42142	0.144501
CBLN4	-4.42142	0.31319
RPL22L1	-4.43637	1.22e-07
DIAPH3	-4.59135	0.00258965
CDC20	-4.66935	0.0424826
CDCA8	-4.74335	0.0210248
NDC80	-4.74335	0.0447176
KIF4A	-4.74335	0.0516688
ECHDC1	-4.74335	0.0761523
PRC1	-4.74335	0.0785513
SST	-4.74335	0.344801
UBE2C	-4.97601	0.0357708
KIF23	-5.00639	0.00117546
ENSSSCG00000026302	-5.00639	0.0107494
NES	-5.00639	0.0255218
TTK	-5.00639	0.0510262
HPS5	-5.50889	0.0408771
NCAPG	-5.59135	0.00117546
SHCBP1	-5.66935	0.00117546
PCLAF	-5.81374	6.47e-06
PBK	-5.81374	0.00015082
DLGAP5	-6.2794	0.000950324
HMMR	-6.74335	0.00015082
CENPF	-6.84769	0.00015082

## Sheet: HSP27 raw data
FeatureID	FeatureName	Cluster 1 Log2 Fold Change	Cluster 1 P-Value	Cluster 2 Log2 Fold Change	Cluster 2 P-Value
ENSSSCG00000025924	IGFBP5	5.25625	8.13908e-14	-5.25625	8.13908e-14
ENSSSCG00000017380	ARL4D	4.43061	5.52091e-16	-4.43061	5.52091e-16
ENSSSCG00000000857	IGF1	4.13693	8.46683e-21	-4.13693	8.46683e-21
ENSSSCG00000009004	SFRP2	3.9658	5.56998e-14	-3.9658	5.56998e-14
ENSSSCG00000012027	ADAMTS5	3.79985	7.59945e-06	-3.79985	7.59945e-06
ENSSSCG00000014924	CTSC	3.67334	2.70088e-12	-3.67334	2.70088e-12
ENSSSCG00000008963	AREG	3.04421	1.29584e-07	-3.04421	1.29584e-07
ENSSSCG00000031661	ENSSSCG00000031661	3.02305	2.75518e-14	-3.02305	2.75518e-14
ENSSSCG00000012026	ADAMTS1	3.01014	0.0217053	-3.01014	0.0217053
ENSSSCG00000011538	LMCD1	2.96166	0.000116178	-2.96166	0.000116178
ENSSSCG00000011609	FBLN2	2.93026	3.27233e-14	-2.93026	3.27233e-14
ENSSSCG00000036059	HSPB3	2.86497	3.25007e-07	-2.86497	3.25007e-07
ENSSSCG00000010948	CTSL	2.75551	0.000130353	-2.75551	0.000130353
ENSSSCG00000000010	FBLN1	2.67233	1.13437e-05	-2.67233	1.13437e-05
ENSSSCG00000037015	SESN3	2.66765	8.76167e-08	-2.66765	8.76167e-08
ENSSSCG00000034993	NREP	2.60974	0.000558334	-2.60974	0.000558334
ENSSSCG00000004651	GALK2	2.53342	1.25912e-11	-2.53342	1.25912e-11
ENSSSCG00000005608	ANGPTL2	2.51697	1.06477e-11	-2.51697	1.06477e-11
ENSSSCG00000015894	DPP4	2.5059	7.82233e-07	-2.5059	7.82233e-07
ENSSSCG00000031866	TIMP3	2.4625	5.36681e-10	-2.4625	5.36681e-10
ENSSSCG00000035479	DISP1	2.4017	3.63474e-08	-2.4017	3.63474e-08
ENSSSCG00000011147	AKR1C2	2.3931	0.011733	-2.3931	0.011733
ENSSSCG00000001873	CSPG4	2.38903	2.02116e-10	-2.38903	2.02116e-10
ENSSSCG00000032531	SMG1	2.37172	1.16884e-09	-2.37172	1.16884e-09
ENSSSCG00000009031	EDNRA	2.37172	3.3032e-06	-2.37172	3.3032e-06
ENSSSCG00000004484	COL12A1	2.37018	1.23522e-10	-2.37018	1.23522e-10
ENSSSCG00000028536	LHFPL2	2.3699	3.67521e-07	-2.3699	3.67521e-07
ENSSSCG00000016718	NPY	2.36699	0.0011861	-2.36699	0.0011861
ENSSSCG00000003439	DHRS3	2.34615	2.0784e-07	-2.34615	2.0784e-07
ENSSSCG00000013599	ANGPTL4	2.33098	0.000571015	-2.33098	0.000571015
ENSSSCG00000015271	PRELP	2.32842	6.5735e-11	-2.32842	6.5735e-11
ENSSSCG00000018081	ATP6	2.32076	2.49154e-12	-2.32076	2.49154e-12
ENSSSCG00000029592	GPRC5A	2.29861	0.00212105	-2.29861	0.00212105
ENSSSCG00000028814	SOD3	2.29493	2.97693e-08	-2.29493	2.97693e-08
ENSSSCG00000035495	KITLG	2.2635	1.15994e-08	-2.2635	1.15994e-08
ENSSSCG00000000843	TXNRD1	2.22324	2.99811e-10	-2.22324	2.99811e-10
ENSSSCG00000024043	ADAMTS2	2.19773	5.02767e-09	-2.19773	5.02767e-09
ENSSSCG00000007817	IL4R	2.17042	9.51772e-07	-2.17042	9.51772e-07
ENSSSCG00000011521	PDZRN3	2.1603	6.17866e-09	-2.1603	6.17866e-09
ENSSSCG00000006338	DDR2	2.15575	3.79702e-07	-2.15575	3.79702e-07
ENSSSCG00000001565	CDKN1A	2.10336	2.66438e-10	-2.10336	2.66438e-10
ENSSSCG00000036136	BHLHE40	2.08607	2.05226e-09	-2.08607	2.05226e-09
ENSSSCG00000003488	UBR4	2.04844	7.32817e-09	-2.04844	7.32817e-09
ENSSSCG00000005055	LGALS3	2.0381	3.99967e-10	-2.0381	3.99967e-10
ENSSSCG00000009664	PTK2B	2.03453	9.2824e-07	-2.03453	9.2824e-07
ENSSSCG00000009742	ULK1	2.02638	2.30204e-06	-2.02638	2.30204e-06
ENSSSCG00000038549	ZFP36L2	1.99338	1.92788e-05	-1.99338	1.92788e-05
ENSSSCG00000010306	ENSSSCG00000010306	1.96455	8.99272e-07	-1.96455	8.99272e-07
ENSSSCG00000032341	AIF1	1.95296	0.0029119	-1.95296	0.0029119
ENSSSCG00000016061	MYO1B	1.94686	1.39542e-06	-1.94686	1.39542e-06
ENSSSCG00000026753	OSBPL11	1.94365	7.96865e-07	-1.94365	7.96865e-07
ENSSSCG00000028373	ENO2	1.93614	2.5849e-05	-1.93614	2.5849e-05
ENSSSCG00000011162	ENSSSCG00000011162	1.93454	4.63604e-06	-1.93454	4.63604e-06
ENSSSCG00000010329	ZMIZ1	1.93151	6.79185e-08	-1.93151	6.79185e-08
ENSSSCG00000007032	PLAT	1.92177	0.00235099	-1.92177	0.00235099
ENSSSCG00000023298	SRXN1	1.91454	5.35333e-07	-1.91454	5.35333e-07
ENSSSCG00000008298	DUSP11	1.89514	5.49738e-07	-1.89514	5.49738e-07
ENSSSCG00000015129	ARHGEF12	1.8887	9.92974e-07	-1.8887	9.92974e-07
ENSSSCG00000035058	PID1	1.86895	8.50401e-07	-1.86895	8.50401e-07
ENSSSCG00000002127	CHD8	1.86323	1.09003e-06	-1.86323	1.09003e-06
ENSSSCG00000015115	CBL	1.8619	6.18592e-06	-1.8619	6.18592e-06
ENSSSCG00000025941	PTP4A1	1.85973	4.56981e-08	-1.85973	4.56981e-08
ENSSSCG00000010863	AHCTF1	1.84049	1.89558e-06	-1.84049	1.89558e-06
ENSSSCG00000015107	VPS11	1.83571	4.67916e-06	-1.83571	4.67916e-06
ENSSSCG00000031537	HAND2	1.82421	9.51772e-07	-1.82421	9.51772e-07
ENSSSCG00000038401	TRAM2	1.82293	6.88583e-06	-1.82293	6.88583e-06
ENSSSCG00000012771	SLC6A8	1.81895	3.57773e-05	-1.81895	3.57773e-05
ENSSSCG00000016062	NABP1	1.8159	0.000162473	-1.8159	0.000162473
[truncated: 4,076 more rows]

## Sheet: HSP27 C1 vs C2
Genes	Cluster 1	Cluster 2
[truncated: 97 more rows]

[truncated: 8 more sheets: Hsp27 C2 Vs C1, IL8 raw data, IL8 C1, HSP90 raw data, HSP90 C1 vs C2, HSP90 C2 vs C1, Nrf2 raw data, Nrf2 C1 vs C2]
